# Supplementary material for: Variation of the meiotic recombination landscape and properties over a broad evolutionary distance in yeasts
Source: PLoS Genet. 2017 Aug 1;13(8):e1006917. doi: 10.1371/journal.pgen.1006917 (PMC5554000; doi:10.1371/journal.pgen.1006917)
Supplement: S1 Table — (XLSX) [file pgen.1006917.s014.xlsx]

## Sheet: Feuil1
Supplementary table 1: Detail of calculation for each type of recombination event detected
type of events	total	number of tetrad	average per meiosis
3:1 regions	815	49	16.6327
Large (>10kb)	0	49	0
Small (GCs)	815	49	16.6327
In CO	541	49	11.0408
In NCO	274	49	5.59184
4:0 regions	505	38	13.2895
Large (>10kb): LOH	292	38	7.68421
Small (GCs)	213	38	5.60526
In CO	81	38	2.13158
In NCO	132	38	3.47368
Single COs	875	49	17.8571
With GC	541	49	11.0408
Without GC	334	49	6.81633
Double COs	138	38	3.63158
With GC	81	38	2.13158
Without GC	57	38	1.5
Total COs in final meiosis	975	49	19.898
Total NCOs in final meiosis	274	49	5.59184
Total COs in RTG	608	38	16
Total NCOs in RTG	132	38	3.47368
