# Supplementary material for: Variation of the meiotic recombination landscape and properties over a broad evolutionary distance in yeasts
Source: PLoS Genet. 2017 Aug 1;13(8):e1006917. doi: 10.1371/journal.pgen.1006917 (PMC5554000; doi:10.1371/journal.pgen.1006917)
Supplement: S2 Table — (XLSX) [file pgen.1006917.s015.xlsx]

## Sheet: Feuil1
Supplementary table 2: Summary of meiotic events detected by tetrad and by chromosome
chromosome	A (951 kb)					B (1119 kb)					C (1252 kb)					D (1289 kb)					E (1296 kb)					F (1385 kb)					G (1737 kb)					H (2315 kb)					final meiosis		RTG
type of events	single COs	single NCOs	LOHip	double COs	double NCOs	single COs	single NCOs	LOHip	double COs	double NCOs	single COs	single NCOs	LOHip	double COs	double NCOs	single COs	single NCOs	LOHip	double COs	double NCOs	single COs	single NCOs	LOHip	double COs	double NCOs	single COs	single NCOs	LOHip	double COs	double NCOs	single COs	single NCOs	LOHip	double COs	double NCOs	single COs	single NCOs	LOHip	double COs	double NCOs	COs	NCOs	COs	NCOs
T01	1	0	0	0	0	1	0	2	1	0	0	0	0	0	0	1	0	4	1	0	2	0	2	0	0	2	1	4	1	3	0	0	1	0	0	0	0	1	0	0	7	1	17	3
T02	3	0	0	0	2	1	0	2	0	0	0	0	0	0	0	0	0	0	1	0	4	0	2	0	0	1	0	3	0	0	4	0	2	0	1	6	2	2	0	0	19	2	12	3
T04	3	1	2	0	2	3	0	1	0	0	1	0	0	0	0	8	1	0	0	1	8	2	2	0	0	6	2	2	1	0	4	2	0	0	0	7	3	0	0	0	40	11	8	3
T05	5	0	2	0	0	1	0	1	0	0	1	3	0	0	0	3	3	2	0	0	7	2	0	0	0	4	1	1	2	2	4	3	5	1	0	9	2	1	2	1	34	14	17	3
T06	3	1	2	1	0	4	0	2	0	1	1	0	0	0	0	1	0	3	0	0	1	2	0	0	0	3	1	3	1	0	4	2	1	2	1	2	0	0	4	1	19	6	19	3
T07	2	0	1	0	0	4	0	2	0	0	1	0	0	0	0	2	3	0	1	1	3	2	2	0	0	4	0	3	0	0	5	1	0	0	1	1	2	3	0	2	22	8	12	4
T08	3	1	2	0	0	1	0	1	1	0	0	1	0	0	0	4	0	2	0	0	3	1	2	0	0	4	0	0	1	1	4	0	1	0	0	5	2	0	0	0	24	5	10	1
T09*	1	1	0	0	0	6	0	0	0	0	0	0	0	0	1	3	1	0	0	0	2	1	0	0	0	1	0	0	0	0	5	4	0	0	0	2	1	0	0	0	20	8	0	1
T10*	5	0	0	0	0	2	1	0	0	0	0	0	0	0	0	1	0	0	0	0	2	0	0	0	0	3	3	0	0	1	6	3	0	0	0	0	0	0	0	0	19	7	0	1
T11	0	0	3	0	0	0	0	3	0	0	0	0	0	0	1	7	0	5	3	0	2	0	4	0	1	3	0	4	0	1	3	1	2	0	0	4	1	2	0	0	19	2	26	3
T12	3	2	2	2	0	1	0	7	0	2	1	0	0	0	0	0	1	0	0	0	0	0	1	1	1	4	0	2	0	0	3	0	0	1	0	4	0	1	0	1	16	3	17	4
T13	1	0	0	2	0	3	0	0	1	0	0	0	0	0	0	4	0	1	0	1	2	0	0	1	0	2	1	2	1	0	5	0	0	2	0	3	0	1	0	0	20	1	11	1
T14*	2	1	0	0	1	1	1	0	0	0	0	0	0	0	0	4	0	0	0	0	1	1	0	0	0	2	1	0	0	0	2	1	0	0	0	6	3	0	0	0	18	8	0	1
T15	2	1	0	0	2	1	0	3	1	0	2	0	0	0	0	4	2	2	0	0	3	0	2	0	0	3	1	4	1	2	5	1	0	1	0	3	1	2	1	2	23	6	17	6
T16*	2	1	0	0	0	2	1	0	0	0	0	0	0	0	0	4	1	0	0	0	3	3	0	0	0	7	0	0	0	0	2	2	0	0	0	5	2	0	0	0	25	10	0	0
T17	1	1	1	1	0	2	2	0	2	1	1	0	0	0	0	3	0	0	0	0	6	1	0	1	1	2	0	0	0	1	1	0	3	1	0	3	3	2	3	1	19	7	14	4
T18	1	0	0	1	0	2	0	0	0	0	1	0	0	0	0	3	3	2	1	1	3	2	0	1	0	4	2	1	2	1	7	2	0	0	2	1	0	3	0	0	22	9	11	4
T19	1	1	4	1	1	1	0	4	1	0	0	0	1	0	0	1	1	5	0	0	3	0	5	0	1	2	0	4	1	2	2	0	2	2	1	3	0	7	1	0	13	2	38	5
T20	2	1	2	2	0	0	0	1	0	0	0	0	0	0	0	1	1	1	1	1	3	1	0	0	1	3	0	4	0	2	3	0	3	2	1	3	0	4	0	0	15	3	20	5
T21	1	2	0	1	0	2	0	0	1	0	0	0	0	0	0	3	1	0	1	0	1	1	0	0	0	2	0	3	0	0	6	1	0	1	0	4	0	5	0	0	19	5	12	0
T22	2	0	0	0	0	3	1	2	0	0	0	0	0	0	0	0	4	1	0	0	2	0	1	0	1	6	1	4	3	1	5	2	2	0	0	7	2	7	1	0	25	10	21	2
T23	1	0	1	0	0	0	1	3	0	2	2	0	0	0	0	3	1	3	0	1	1	0	2	2	1	3	2	1	0	1	0	0	3	0	0	5	0	1	1	0	15	4	17	5
T24	1	0	0	0	0	1	0	0	2	2	1	1	0	0	0	0	1	1	0	0	1	0	0	1	0	1	1	1	0	0	2	1	2	1	1	1	1	1	1	1	8	5	10	4
T25	2	1	2	0	0	0	1	3	0	0	1	0	0	0	0	7	2	2	1	2	4	1	2	0	1	1	0	0	5	1	3	1	4	1	0	2	2	3	4	3	20	8	27	7
T26*	3	0	0	0	0	2	1	0	0	0	0	0	0	0	0	1	1	0	0	0	2	1	0	0	0	3	3	0	0	2	3	0	0	0	2	4	0	0	0	0	18	6	0	4
T27	2	0	4	0	2	3	1	3	0	0	1	1	0	0	0	2	0	3	0	0	2	1	3	0	0	3	0	0	3	0	3	0	3	0	0	3	0	3	1	0	19	3	23	2
T28	0	0	1	0	0	1	2	1	0	0	1	0	0	0	0	3	1	1	1	0	5	0	2	0	0	5	0	2	0	0	6	2	1	1	1	1	1	1	0	0	22	6	11	1
T29*	2	0	0	0	0	3	3	0	0	0	1	0	0	0	0	8	2	0	0	0	8	0	0	0	0	9	3	0	0	0	8	0	0	0	0	8	0	0	0	0	47	8	0	0
T30	5	0	0	0	0	4	1	1	0	0	2	0	0	0	0	3	1	2	0	0	1	0	0	0	0	2	0	0	0	1	3	0	2	0	1	3	1	3	0	0	23	3	8	2
T31	1	0	0	0	0	2	0	1	0	0	0	1	0	0	0	2	0	1	0	0	5	0	5	0	1	2	0	0	0	2	1	1	0	0	0	2	0	7	1	0	15	2	15	3
T32	2	1	0	1	1	0	0	1	0	0	0	0	0	0	0	4	0	1	2	0	2	0	0	0	0	1	2	3	0	1	3	3	0	1	2	2	0	5	0	1	14	6	14	5
T33	5	0	1	0	0	2	0	2	0	1	0	0	0	0	0	8	0	0	0	1	0	0	1	0	0	6	3	0	1	1	6	2	0	1	0	2	3	0	0	0	29	8	6	3
T34	2	1	2	0	0	3	1	0	0	0	1	0	0	0	0	2	1	0	0	0	2	2	0	1	0	1	0	1	0	1	2	2	0	1	0	5	1	3	0	0	18	8	8	1
T35*	3	2	0	0	0	3	2	0	0	0	0	0	0	0	0	4	1	0	0	0	2	0	0	0	0	5	2	0	0	0	5	2	0	0	0	10	7	0	0	0	32	16	0	0
T36*	1	0	0	0	0	1	0	0	0	0	0	0	0	0	0	3	0	0	0	0	1	0	0	0	0	3	2	0	0	0	3	3	0	0	0	2	2	0	0	0	14	7	0	0
T37	3	0	0	0	0	1	1	0	0	0	1	0	0	0	0	2	1	0	0	0	5	0	0	0	0	2	1	3	1	0	3	0	0	0	0	2	0	0	0	0	19	3	4	0
T38	0	0	1	0	0	1	0	2	0	0	1	0	0	0	0	2	3	1	0	0	2	0	0	0	0	3	2	1	1	3	3	0	7	0	0	2	0	3	1	0	14	5	17	3
T39*	1	1	0	0	0	0	0	0	0	0	0	0	0	0	0	3	0	0	0	0	1	0	0	0	0	4	0	0	0	0	4	0	0	0	0	4	0	0	0	0	17	1	0	0
T40	3	0	3	0	0	2	0	2	0	1	0	0	0	0	0	5	0	2	0	0	0	0	2	0	0	2	0	1	1	1	3	2	2	0	0	4	1	1	0	0	19	3	14	2
T41*	1	1	0	0	0	1	1	0	0	0	0	0	0	0	0	3	1	0	0	0	1	1	0	0	0	3	0	0	0	0	4	0	0	0	0	1	0	0	0	0	14	4	0	0
T42	2	1	2	1	2	1	0	3	0	0	0	0	1	0	0	1	0	3	1	1	2	0	3	0	0	4	0	2	0	1	2	1	3	3	3	0	2	1	0	0	12	4	23	7
T43	6	2	2	0	1	1	0	3	0	0	1	1	2	0	0	1	1	5	0	0	0	0	3	1	0	4	0	2	0	0	4	0	3	0	0	4	2	3	0	0	21	6	24	1
T44	0	0	3	0	0	2	1	0	1	1	1	0	0	0	0	2	0	3	0	0	2	1	0	1	0	4	0	5	1	3	3	0	1	1	0	5	0	2	4	1	19	2	22	5
T45	0	1	1	0	0	1	0	3	0	0	0	0	1	0	0	0	0	2	0	0	1	1	2	0	1	1	0	5	1	0	1	1	3	0	1	4	0	0	2	0	8	3	20	2
T46*	1	1	0	0	0	2	0	0	0	0	1	0	0	0	0	2	1	0	0	0	1	1	0	0	0	3	2	0	0	0	3	0	0	0	0	8	3	0	0	1	21	8	0	1
T47	4	0	2	0	0	1	0	3	0	0	2	0	0	0	1	1	0	2	0	0	5	1	0	0	1	1	0	3	0	1	2	2	1	0	0	3	0	4	0	0	19	3	15	3
T48	2	0	1	1	1	1	1	3	0	0	0	0	0	0	0	0	1	0	0	0	4	1	1	0	0	3	3	1	1	0	0	0	3	0	0	4	1	5	1	0	14	7	17	1
T49	2	0	0	0	0	2	0	2	0	0	1	0	0	0	0	3	0	0	2	2	5	1	0	1	0	3	2	5	2	1	2	1	1	0	0	4	1	2	1	0	22	5	16	3
T50	4	0	1	0	0	2	1	3	1	3	1	0	0	0	0	6	0	0	1	0	3	1	0	0	1	0	0	3	0	0	6	0	3	1	3	2	0	2	0	3	24	2	15	10
total	103	26	48	14	15	84	24	70	12	14	28	8	5	0	3	138	41	60	17	12	129	32	49	11	12	150	42	83	31	37	168	49	64	24	21	175	52	91	29	18	975	274	608	132
average	2.10204	0.530612	1.63158		0.394737	1.71429	0.489796	2.15789		0.368421	0.571429	0.163265	0.131579		0.0789474	2.81633	0.836735	2.02632		0.315789	2.63265	0.653061	1.57895		0.315789	3.06122	0.857143	3		0.973684	3.42857	1	2.31579		0.552632	3.57143	1.06122	3.13158		0.473684	19.898	5.59184	16	3.47368
Tetrads labeled by a star did not display sign of a RTG. Numbers highlighted in grey correspond to chromosomes for which no CO were detected during RTG. Numbers highlighted in yellow correspond to chromosomes for which no CO occurred in the final meiosis.
