# Supplementary material for: Variation of the meiotic recombination landscape and properties over a broad evolutionary distance in yeasts
Source: PLoS Genet. 2017 Aug 1;13(8):e1006917. doi: 10.1371/journal.pgen.1006917 (PMC5554000; doi:10.1371/journal.pgen.1006917)
Supplement: S3 Table — (XLSX) [file pgen.1006917.s016.xlsx]

## Sheet: Feuil1
Supplementary table 3: List of the genes at the proximity of crossover hotspots
Name	Chr.	Ortholog	Alias	Start	End	Size	Number of CO meiosis	Number of CO pre-RTG	GC percent	Expression in 67.588*	Expression in NBRC.10955_a*	Annotation
SAKL0C11044g	3	YBR004C	GPI18	997057	998364	1308	9	2	50.73	6.7712791059	7.3178192629	similar to uniprot|P38211 Saccharomyces cerevisiae YBR004C GPI18 Functional ortholog of human PIG-V. which is a mannosyltransferase that transfers the second mannose in glycosylphosphatidylinositol biosynthesis
SAKL0E10252g	5	YOR101W	RAS1	855721	856691	971	7	2	42.16	10.8333269623	11.2425290379	similar to uniprot|P01119 Saccharomyces cerevisiae YOR101W RAS1 (ohnolog of YNL098C) GTPase involved in G- protein signaling in the adenylate cyclase activating pathway. plays a role in cell proliferation
SAKL0F06248g	6	YPR113W	PIS1	470932	471603	672	14	1	46.35	6.57	7.86	similar to uniprot|P06197 Saccharomyces cerevisiae YPR113W PIS1 Phosphatidylinositol synthase. required for biosynthesis of phosphatidylinositol. which is a precursor for polyphosphoinositides. sphingolipids. and glycolipid anchors for some of the plasma membrane proteins
SAKL0F07942g	6	YIL037C	PRM2	605752	607626	1875	6	6	39.06	9.5164893679	9.5218048943	weakly similar to uniprot|P40534 Saccharomyces cerevisiae YIL037C PRM2 Pheromone-regulated protein. predicted to have 4 transmembrane segments and a coiled coil domain
SAKL0F10120g	6	VMA1	VMA1	778451	780304	1854	7	20	44.04	14.0836619829	13.355160836	highly similar to uniprot|Q96UY4 Saccharomyces sp VMA1 VMA1
SAKL0G05478g	7	YML019W	OST6	449974	450957	984	6	0	42.22	10.3421166093	10.3679554071	similar to uniprot|Q03723 Saccharomyces cerevisiae YML019W OST6 Subunit of the oligosaccharyltransferase complex of the ER lumen. which catalyzes asparagine-linked glycosylation of newly synthesized proteins
SAKL0G10252g	7	YHR040W	BCD1	873555	874640	1086	4	4	41.84	8.8660254698	8.6383175307	similar to uniprot|P38772 Saccharomyces cerevisiae YHR040W BCD1 Essential protein required for the accumulation of box C/D snoRNA
SAKL0H17006g	8	YDR111C	ALT2	1493272	1494867	1596	7	4	46.65	9.8056306572	10.4663913286	similar to uniprot|P52892 Saccharomyces cerevisiae YDR111C (ohnolog of YLR089C) ALT2 Putative alanine transaminase (glutamic pyruvic transaminase)
* In log2(normalized number of reads); median for the whole genome: 8.5
