# Supplementary material for: Variation of the meiotic recombination landscape and properties over a broad evolutionary distance in yeasts
Source: PLoS Genet. 2017 Aug 1;13(8):e1006917. doi: 10.1371/journal.pgen.1006917 (PMC5554000; doi:10.1371/journal.pgen.1006917)
Supplement: S4 Table — (XLSX) [file pgen.1006917.s017.xlsx]

## Sheet: Feuil1
Supplementary table 4: Oligonucleotides for the deletion of CHS3 and Southern blot probes
Function	Names	Position compared to CHS3	Sense compared to CHS3	Sequence
KanMX amplification	GF-Sk-CHS3-1-3'	Right after STOP	reverce	GTCGACCTGCAGCGTACGaagccattccagacatggttcgtt
	GF-Sk-CHS3-2-5'	20pb after START	forward	CGAGCTCGAATTCATCGATtgctgtatcaatggatatggcttga
Flanking strand amplification	GF-Sk-CHS3-1-5'	500pb after STOP	reverce	atcttttgcgaaggttagaaa
	GF-Sk-CHS3-2-3'	500pb before START	forward	acaaataaggcctgaggcat
Control	GF-Sk-upCHS3	550pb after STOP	reverce	gattcatgctcaagtttaca
	GF-Sk-downCHS3	550pb before START	forward	gaccaaaactttctcaagat
Southern blot (L. kluyveri)	LAKL_Dleft_up	-	-	CAATGCAGACAGTTCACCGA
	LAKL_Dleft_down(2)	-	-	TCCGTGATCGGCACACTTAT
Southern blot (S. cerevisiae)	ydr541c_C	-	-	CAAACTAACAACAGTCAACCCTTCT
	ydr541c_D	-	-	TTGATCACAAGAGTGATCCAAGTAA
