# Supplementary material for: Variation of the meiotic recombination landscape and properties over a broad evolutionary distance in yeasts
Source: PLoS Genet. 2017 Aug 1;13(8):e1006917. doi: 10.1371/journal.pgen.1006917 (PMC5554000; doi:10.1371/journal.pgen.1006917)
Supplement: S5 Table — (XLSX) [file pgen.1006917.s018.xlsx]

## Sheet: Feuil1
Supplemental table 5: List of the meiotic events detected within the 49 disected tetrads (tables are formated by Recombine crossover.py, See Anderson et al. 2011)
Single CO
tetrad.	chr.	pos.bp.	co_type	chromatids	GCasso_tract_len	GCasso_marker.	X.GCasso	snp_start_out	snp_start_in	snp_end_in	snp_end_out	tract_min_len	tract_max_len	finalpos
1	1	227527.5	1	[2. 3]	6396	23	1	223661	224998	230301	231150	5303	7489	227527.5
1	2	920062.5	1	[1. 4]	4687	20	1	917029	918409	921919	922893	3510	5864	1871529.5
1	5	539703	1	[1. 3]	5007	17	1	541941	542472	536796	537603	4338	5676	5152468
2	1	128856.25	3	[3. 4]	6260.5	24	1	130919	133054	125647	125805	5114	7407	128856.25
2	1	873922	0	[3. 4]	0	0	0	873613	874231	873613	874231	0	618	873922
2	1	366132	3	[3. 4]	4356	8	1	368282	368338	362368	365540	2742	5970	366132
2	5	855240.75	1	[1. 2]	987.5	1	1	855545	855924	853949	855545	0	1975	5468005.75
2	5	859065.5	0	[2. 4]	0	0	0	858832	859299	858832	859299	0	467	5471830.5
2	5	240325.5	0	[3. 4]	0	0	0	239822	240829	239822	240829	0	1007	4853090.5
2	7	920167.5	3	[2. 3]	9697	40	1	923965	926067	914796	915842	8123	11271	8213767.5
2	7	1659752.5	0	[3. 4]	0	0	0	1659429	1660076	1659429	1660076	0	647	8953352.5
2	8	134058	0	[1. 2]	0	0	0	133780	134336	133780	134336	0	556	9164927
2	8	2026976	1	[1. 2]	8296	41	1	2030781	2031467	2022191	2023465	7316	9276	11057845
2	8	722055.75	1	[3. 4]	2185.5	5	1	722305	723992	720794	721132	1173	3198	9752924.75
2	8	157817.5	1	[1. 4]	1783	10	1	158224	159194	156624	157228	996	2570	9188686.5
2	8	617474	1	[2. 3]	2250	2	1	615604	617094	617796	619402	702	3798	9648343
3	1	866781	1	[3. 4]	3745	14	1	868064	869243	864356	865461	2603	4887	866781
3	1	858439.5	1	[1. 2]	5483	17	1	854924	856472	860668	861694	4196	6770	858439.5
3	2	905479.5	1	[2. 3]	4617	11	1	907725	907851	903015	903327	4398	4836	1856946.5
3	2	834463.75	1	[1. 3]	3957.5	23	1	832349	832621	836372	836513	3751	4164	1785930.75
3	2	521623.5	1	[1. 2]	8317	22	1	525335	526229	516820	518110	7225	9409	1473090.5
3	3	1216204.75	1	[1. 4]	3431.5	5	1	1213138	1215840	1217763	1218078	1923	4940	3287148.75
3	4	836672.75	1	[1. 2]	4090.5	14	1	838709	838727	834132	835123	3586	4595	4160071.75
3	4	1020836.5	1	[3. 4]	1943	4	1	1021021	1022595	1019698	1020032	989	2897	4344235.5
3	4	276246.75	1	[2. 4]	2080.5	15	1	276984	277590	274959	275454	1530	2631	3599645.75
3	4	277697	0	[2. 4]	0	0	0	277590	277804	277590	277804	0	214	3601096
3	4	1087385.75	1	[3. 4]	615.5	2	1	1087048	1087108	1087186	1088201	78	1153	4410784.75
3	4	244317.75	1	[1. 3]	3383.5	14	1	245845	246174	242222	243030	2815	3952	3567716.75
3	4	1125540	1	[3. 4]	2498	10	1	1124030	1124552	1126081	1127497	1529	3467	4448939
3	4	481599	1	[2. 3]	4395	10	1	478292	480511	483578	484015	3067	5723	3804998
3	5	587098.25	1	[2. 3]	3751.5	14	1	584767	585678	587764	590184	2086	5417	5199863.25
3	5	660822.5	0	[2. 3]	0	0	0	660518	661127	660518	661127	0	609	5273587.5
3	5	1184869.25	1	[2. 3]	1351.5	10	1	1185461	1185629	1183791	1184596	865	1838	5797634.25
3	5	143589.5	0	[3. 4]	0	0	0	142893	144286	142893	144286	0	1393	4756354.5
3	5	468359	0	[1. 4]	0	0	0	467528	469190	467528	469190	0	1662	5081124
3	5	337467.5	1	[1. 3]	5826	15	1	339822	340939	334194	334915	4907	6745	4950232.5
3	5	54892.5	0	[2. 3]	0	0	0	54106	55679	54106	55679	0	1573	4667657.5
3	6	613726	1	[1. 4]	2849	8	1	611831	612772	613867	616434	1095	4603	6522051
3	6	87238.5	0	[2. 4]	0	0	0	86213	88264	86213	88264	0	2051	5995563.5
3	6	418294.5	0	[2. 3]	0	0	0	417628	418961	417628	418961	0	1333	6326619.5
3	6	886955.25	1	[1. 2]	4015.5	16	1	884276	885619	888713	889213	3094	4937	6795280.25
3	6	304696.75	1	[1. 2]	263.5	1	1	304807	304850	304323	304807	0	527	6213021.75
3	7	372290	1	[1. 2]	4033	16	1	369642	370905	373810	374803	2905	5161	7665890
3	7	940746	0	[1. 2]	0	0	0	939641	941851	939641	941851	0	2210	8234346
3	7	826004.5	4	[3. 4]	3388	25	0	824176	824445	827907	828100	3462	3924	8119604.5
3	7	1664054.5	1	[3. 4]	1979	9	1	1662752	1663378	1664793	1665295	1415	2543	8957654.5
3	8	1014456.5	0	[1. 3]	0	0	0	1012792	1016121	1012792	1016121	0	3329	10045325.5
3	8	1834841.75	1	[3. 4]	1313.5	5	1	1835150	1835847	1833924	1834446	704	1923	10865710.75
3	8	648338.5	0	[1. 3]	0	0	0	647408	649269	647408	649269	0	1861	9679207.5
3	8	1739330.5	1	[2. 4]	8415	16	1	1734751	1735495	1739600	1747476	4105	12725	10770199.5
3	8	616788.5	1	[1. 3]	3621	5	1	614528	615428	617796	619402	2368	4874	9647657.5
3	8	507890.75	1	[3. 4]	2404.5	5	1	508052	510134	506312	507065	987	3822	9538759.75
3	8	2018022.25	1	[3. 4]	2571.5	7	1	2019080	2019536	2016423	2017050	2030	3113	11048891.25
4	1	440152.5	1	[1. 2]	1797	10	1	439107	439401	440528	441574	1127	2467	440152.5
4	1	437634	0	[1. 2]	0	0	0	437324	437944	437324	437944	0	620	437634
4	1	651693.5	0	[3. 4]	0	0	0	651166	652221	651166	652221	0	1055	651693.5
4	1	728458.5	0	[3. 4]	0	0	0	728142	728775	728142	728775	0	633	728458.5
4	3	1084858.25	3	[2. 3]	1172.5	3	1	1083675	1084869	1085316	1085573	447	1898	3155802.25
4	4	453580.75	1	[3. 4]	1180.5	3	1	453315	455027	452886	453095	220	2141	3776979.75
4	4	52431.5	1	[2. 3]	3627	16	1	53739	54751	49423	51813	1926	5328	3375830.5
4	5	872066.5	0	[2. 3]	0	0	0	871741	872392	871741	872392	0	651	5484831.5
4	5	1200171.25	1	[3. 4]	423.5	4	1	1200278	1200488	1199955	1199964	314	533	5812936.25
4	5	874176.75	1	[3. 4]	652.5	1	1	874209	874797	873492	874209	0	1305	5486941.75
4	5	258497.25	3	[1. 4]	3087.5	24	1	256690	257217	259787	260295	2570	3605	4871262.25
4	5	490441	1	[1. 4]	2501	14	1	491246	492137	489120	489261	1985	3017	5103206
4	5	371771.25	1	[1. 4]	2554.5	10	1	369814	371174	372735	373362	1561	3548	4984536.25
4	5	1195017.5	1	[3. 4]	2987	22	1	1196181	1196841	1193514	1193534	2647	3327	5807782.5
4	6	212702.25	1	[3. 4]	544.5	1	1	212436	213513	212424	212436	0	1089	6121027.25
4	6	760047.5	1	[3. 4]	4840	8	1	761588	763347	756890	758365	3223	6457	6668372.5
4	6	468432.5	1	[1. 4]	5175	19	1	469904	472136	465647	466043	3861	6489	6376757.5
4	6	654053.25	1	[2. 4]	4639.5	54	1	656303	656443	651355	652112	4191	5088	6562378.25
4	7	737347	1	[2. 4]	1883	11	1	738073	738504	735743	737068	1005	2761	8030947
4	7	1037404.5	1	[1. 4]	2888	4	1	1035059	1036862	1037132	1040565	270	5506	8331004.5
4	7	873203	0	[1. 3]	0	0	0	871828	874578	871828	874578	0	2750	8166803
4	7	1395032.25	8	[3. 4]	568.5	1	1	1395184	1395449	1394312	1395184	0	1137	8688632.25
4	8	618095.5	1	[2. 3]	1301	1	1	617796	619696	617094	617796	0	2602	9648964.5
4	8	1887801	4	[1. 2]	4178	7	0	1885294	1886130	1890417	1890938	4287	5644	10918670
4	8	2109939	0	[1. 2]	0	0	0	2109192	2110686	2109192	2110686	0	1494	11140808
4	8	2106532.75	1	[1. 2]	2328.5	24	1	2107435	2107959	2105315	2105422	2013	2644	11137401.75
4	8	1755864.25	1	[1. 2]	5829.5	33	1	1752209	1753690	1758281	1759277	4591	7068	10786733.25
4	8	733280.25	1	[2. 4]	1911.5	6	1	733953	734519	732064	732585	1368	2455	9764149.25
4	8	2029069	1	[3. 4]	2477	12	1	2027511	2028150	2030296	2030319	2146	2808	11059938
4	8	1363313.5	1	[1. 3]	2625	6	1	1361835	1362167	1363925	1365327	1758	3492	10394182.5
4	8	1551427	0	[2. 3]	0	0	0	1550748	1552106	1550748	1552106	0	1358	10582296
5	1	397279.25	1	[1. 4]	3493.5	20	1	395153	395912	398984	399068	3072	3915	397279.25
5	1	258183.25	1	[1. 4]	4512.5	20	1	255581	256273	259958	260921	3685	5340	258183.25
5	2	311059.5	0	[1. 2]	0	0	0	310691	311428	310691	311428	0	737	1262526.5
5	2	569337.5	0	[2. 3]	0	0	0	568793	569882	568793	569882	0	1089	1520804.5
5	2	172618	0	[1. 2]	0	0	0	171857	173379	171857	173379	0	1522	1124085
5	3	1040164.5	1	[1. 2]	1433	6	1	1040624	1041138	1038920	1039976	648	2218	3111108.5
5	5	542916.5	1	[2. 4]	1328	4	1	541941	542564	543431	543730	867	1789	5155681.5
5	6	1050352	1	[2. 4]	1955	10	1	1051064	1051595	1049269	1049480	1584	2326	6958677
5	6	971967.5	4	[2. 3]	1007	2	0	971403	971525	972549	973214	1024	1811	6880292.5
5	6	471731.5	1	[3. 4]	1423	1	1	469904	472136	472136	472750	0	2846	6380056.5
5	7	938753.25	1	[1. 3]	1228.5	2	1	937001	939277	939289	939446	12	2445	8232353.25
5	7	1316929.5	0	[1. 2]	0	0	0	1316090	1317769	1316090	1317769	0	1679	8610529.5
5	7	403658.25	1	[2. 3]	2515.5	5	1	404763	405069	401748	403053	1710	3321	7697258.25
5	7	1202538.25	1	[1. 2]	3468.5	17	1	1204032	1204513	1200148	1201460	2572	4365	8496138.25
5	8	570554.5	0	[1. 2]	0	0	0	570229	570880	570229	570880	0	651	9601423.5
5	8	1813881.5	1	[3. 4]	3075	5	1	1814800	1816038	1811770	1812918	1882	4268	10844750.5
6	1	636720	0	[1. 4]	0	0	0	636006	637434	636006	637434	0	1428	636720
6	1	319003.75	1	[1. 4]	3483.5	15	1	317010	317514	320701	320790	3187	3780	319003.75
6	2	668632.5	1	[1. 2]	3437	16	1	666847	666981	670156	670546	3175	3699	1620099.5
6	2	866635.25	4	[2. 4]	4570.5	22	0	864016	864684	869057	869231	4373	5215	1818102.25
6	2	782292.75	1	[1. 3]	2002.5	18	1	781141	781442	782954	783634	1512	2493	1733759.75
6	3	997758.5	0	[1. 4]	0	0	0	996285	999232	996285	999232	0	2947	3068702.5
6	4	117886	1	[2. 4]	2034	11	1	116209	117529	118832	118974	1303	2765	3441285
6	4	864749	0	[1. 4]	0	0	0	864587	864911	864587	864911	0	324	4188148
6	5	757662.25	1	[1. 2]	4690.5	14	1	755026	755608	759763	760252	4155	5226	5370427.25
6	5	575460.75	1	[3. 4]	2667.5	11	1	576398	577191	573828	574426	1972	3363	5188225.75
6	6	285780	1	[2. 3]	668	5	1	285745	286483	285342	285550	195	1141	6194105
6	6	283565.5	1	[2. 3]	1577	5	1	282468	283086	284014	284694	928	2226	6191890.5
6	6	231737.5	0	[2. 3]	0	0	0	231487	231988	231487	231988	0	501	6140062.5
6	7	220466	1	[2. 4]	2815	9	1	221265	222482	218638	219479	1786	3844	7514066
6	7	55846.25	1	[1. 2]	2616.5	12	1	54280	54796	56825	57484	2029	3204	7349446.25
6	7	315803.5	1	[1. 3]	1560	3	1	314709	315338	315686	317481	348	2772	7609403.5
6	7	1439270.25	1	[1. 3]	4829.5	12	1	1436599	1437112	1441244	1442126	4132	5527	8732870.25
6	7	473026.75	1	[1. 3]	3475.5	22	1	474630	474899	470833	471745	2885	4066	7766626.75
6	8	1297942	1	[2. 4]	2563	11	1	1299032	1299415	1296259	1297062	1970	3156	10328811
7	1	157081	1	[1. 4]	1243	5	1	156192	156727	157212	158193	485	2001	157081
7	1	119837.5	1	[1. 3]	1705	3	1	118667	119303	120465	120915	1162	2248	119837.5
7	2	545821.5	1	[2. 3]	302	1	1	545484	545857	545857	546088	0	604	1497288.5
7	4	873476.5	1	[1. 4]	5156	29	1	875654	876455	870654	871143	4511	5801	4196875.5
7	4	209290.25	1	[1. 2]	1730.5	5	1	209854	210457	207688	209162	692	2769	3532689.25
7	4	47720	1	[1. 2]	5596	15	1	44664	45180	49423	51613	4243	6949	3371119
7	4	583994.25	1	[1. 3]	1608.5	14	1	583132	583248	584277	585320	1029	2188	3907393.25
7	5	952401.5	1	[1. 2]	3070	10	1	953689	954184	950617	951116	2573	3567	5565166.5
7	5	844435.25	1	[3. 4]	1706.5	5	1	842923	844241	845181	845396	940	2473	5457200.25
7	6	1106322.5	1	[2. 3]	2584	10	1	1107254	1107975	1104657	1105404	1850	3318	7014647.5
7	6	702555	0	[3. 4]	0	0	0	701853	703257	701853	703257	0	1404	6610880
7	6	234642	0	[1. 4]	0	0	0	234369	234915	234369	234915	0	546	6142967
7	6	471020	0	[1. 3]	0	0	0	469904	472136	469904	472136	0	2232	6379345
7	7	578940.25	1	[1. 2]	3091.5	18	1	577315	577474	580327	580645	2853	3330	7872540.25
7	7	870028.25	1	[2. 4]	1375.5	3	1	868864	869817	870394	871038	577	2174	8163628.25
7	7	1143482.5	0	[2. 3]	0	0	0	1142876	1144089	1142876	1144089	0	1213	8437082.5
7	7	750784	1	[1. 2]	1164	7	1	751044	751688	750139	750265	779	1549	8044384
7	8	863250	1	[2. 4]	1621	3	1	861823	863056	863867	864254	811	2431	9894119
7	8	1044457.75	1	[1. 4]	6247.5	12	1	1047034	1048129	1041006	1041662	5372	7123	10075326.75
7	8	605042.75	1	[1. 4]	5617.5	23	1	601391	603077	607373	608330	4296	6939	9635911.75
7	8	611385	0	[3. 4]	0	0	0	611212	611558	611212	611558	0	346	9642254
7	8	1116308	1	[2. 3]	2802	17	1	1117703	1117715	1113929	1115885	1818	3786	10147177
8	1	386160.5	1	[3. 4]	2708	15	1	384497	385116	387284	387745	2168	3248	386160.5
8	2	781753.25	1	[1. 2]	923.5	10	1	781141	781442	781921	782509	479	1368	1733220.25
8	2	142904	0	[1. 4]	0	0	0	142481	143327	142481	143327	0	846	1094371
8	2	646525.5	0	[1. 2]	0	0	0	646375	646676	646375	646676	0	301	1597992.5
8	2	1019491.5	1	[3. 4]	3134	13	1	1020670	1021447	1017589	1018260	2410	3858	1970958.5
8	2	354844.25	1	[2. 3]	2296.5	16	1	355885	356100	353678	353714	2171	2422	1306311.25
8	2	461375.5	0	[2. 4]	0	0	0	461142	461609	461142	461609	0	467	1412842.5
8	4	458956.5	1	[3. 4]	2455	7	1	460175	460193	456696	458762	1413	3497	3782355.5
8	4	126349	0	[1. 3]	0	0	0	126128	126570	126128	126570	0	442	3449748
8	4	763981.75	1	[3. 4]	2148.5	8	1	762298	763517	764807	765305	1290	3007	4087380.75
8	5	277273.75	1	[1. 4]	558.5	3	1	277282	277824	276746	277243	39	1078	4890038.75
8	5	610601.5	1	[1. 3]	2214	8	1	608834	610155	611509	611908	1354	3074	5223366.5
8	6	754107.25	1	[1. 4]	1227.5	2	1	752794	754193	754466	754976	273	2182	6662432.25
8	7	1035478.25	1	[1. 2]	4217.5	17	1	1037285	1037889	1032301	1034438	2847	5588	8329078.25
8	7	98864.5	0	[1. 4]	0	0	0	97424	100305	97424	100305	0	2881	7392464.5
8	7	1450319	1	[1. 2]	1287	6	1	1450690	1451235	1449665	1449686	1004	1570	8743919
8	7	681759.75	1	[3. 4]	4224.5	28	1	679160	680135	683465	684279	3330	5119	7975359.75
8	7	447488.75	1	[2. 3]	1801.5	10	1	446337	446839	447966	448813	1127	2476	7741088.75
8	8	1910234.25	4	[2. 3]	4548.5	10	0	1907657	1908263	1913482	1913706	5219	6049	10941103.25
8	8	1383259	1	[1. 3]	1721	4	1	1383677	1384562	1381740	1383057	620	2822	10414128
9	1	619691.5	0	[3. 4]	0	0	0	618690	620693	618690	620693	0	2003	619691.5
9	1	197430.5	0	[1. 3]	0	0	0	196808	198053	196808	198053	0	1245	197430.5
9	1	842596.5	1	[2. 3]	2466	9	1	843282	844377	840226	842501	781	4151	842596.5
9	1	478714	0	[2. 4]	0	0	0	478288	479140	478288	479140	0	852	478714
9	1	477292.75	1	[2. 4]	1775.5	12	1	476131	476679	478073	478288	1394	2157	477292.75
9	2	442696.25	1	[1. 4]	293.5	3	1	442424	442675	442801	442885	126	461	1394163.25
9	2	975008.75	1	[2. 4]	735.5	2	1	974321	974961	974981	975772	20	1451	1926475.75
9	4	383441	1	[1. 2]	2850	3	1	384699	385033	381310	382722	1977	3723	3706840
9	5	685101	1	[2. 4]	3939	11	1	686495	687646	682671	683592	2903	4975	5297866
9	5	681996.25	1	[3. 4]	964.5	8	1	681253	681775	682326	682631	551	1378	5294761.25
9	6	541470.75	1	[1. 4]	4103.5	27	1	543446	543599	539109	539729	3717	4490	6449795.75
9	6	602910.5	1	[2. 3]	2534	7	1	604026	604329	601499	601788	2238	2830	6511235.5
9	7	449464	0	[1. 2]	0	0	0	448813	450115	448813	450115	0	1302	7743064
9	7	690636	0	[1. 4]	0	0	0	690053	691219	690053	691219	0	1166	7984236
9	7	1357009	1	[1. 2]	1201	6	1	1355852	1356965	1357469	1357750	504	1898	8650609
9	7	447801.25	1	[3. 4]	1176.5	3	1	447966	448813	447001	447425	541	1812	7741401.25
9	7	371688	1	[1. 3]	2829	15	1	372395	373810	369642	370905	1490	4168	7665288
9	7	575830.75	1	[2. 4]	2651.5	28	1	574392	574618	577002	577311	2384	2919	7869430.75
10	4	700100.5	0	[2. 4]	0	0	0	699367	700834	699367	700834	0	1467	4023499.5
10	4	697004.5	0	[2. 4]	0	0	0	694835	699174	694835	699174	0	4339	4020403.5
10	4	557495.5	0	[2. 4]	0	0	0	556519	558472	556519	558472	0	1953	3880894.5
10	4	1141477	1	[2. 4]	4077	17	1	1139204	1139673	1143226	1143805	3553	4601	4464876
10	4	849836	1	[3. 4]	816	2	1	849019	849837	849975	850513	138	1494	4173235
10	6	154030	1	[1. 3]	3962	20	1	152022	152076	155785	156237	3709	4215	6062355
10	6	473663	0	[3. 4]	0	0	0	472136	475190	472136	475190	0	3054	6381988
10	6	1160193	1	[1. 4]	2999	63	1	1161604	1161781	1158662	1158725	2879	3119	7068518
10	7	942571	0	[1. 3]	0	0	0	939641	945501	939641	945501	0	5860	8236171
10	7	445818.75	1	[1. 4]	1538.5	8	1	446337	446839	444986	445113	1224	1853	7739418.75
10	8	298756.5	0	[1. 2]	0	0	0	298390	299123	298390	299123	0	733	9329625.5
10	8	704154.75	1	[1. 4]	3969.5	12	1	705482	706797	700482	703858	1624	6315	9735023.75
10	8	1062913.25	1	[1. 2]	2170.5	19	1	1061595	1062061	1063880	1064117	1819	2522	10093782.25
10	8	950367	1	[1. 4]	4965	6	1	947339	948430	952584	953115	4154	5776	9981236
11	1	620614.75	1	[3. 4]	2406.5	8	1	621579	622057	618690	620133	1446	3367	620614.75
11	1	844353	1	[1. 2]	1047	6	1	843282	844377	844776	844977	399	1695	844353
11	1	183861.5	0	[1. 2]	0	0	0	183113	184610	183113	184610	0	1497	183861.5
11	2	484624	1	[2. 3]	2762	14	1	485969	486041	483180	483306	2663	2861	1436091
11	3	1086796	1	[1. 2]	5048	22	1	1083675	1084869	1089038	1089602	4169	5927	3157740
11	6	763372	1	[3. 4]	1809	3	1	761588	763347	763536	765017	189	3429	6671697
11	6	320160.75	1	[1. 2]	3169.5	12	1	318124	319028	321575	321916	2547	3792	6228485.75
11	6	1347996.25	1	[3. 4]	3422.5	3	1	1348259	1351156	1345216	1347354	905	5940	7256321.25
11	7	1293154.75	1	[1. 2]	8218.5	50	1	1288835	1289256	1297167	1297361	7911	8526	8586754.75
11	7	88280.75	1	[3. 4]	491.5	2	1	88209	88844	87934	88136	73	910	7381880.75
11	7	934440.5	1	[3. 4]	1305	1	1	933160	934416	934416	935770	0	2610	8228040.5
11	8	656413.75	1	[2. 4]	1790.5	9	1	655298	655739	656872	657746	1133	2448	9687282.75
11	8	840105.75	1	[1. 4]	1618.5	3	1	840341	841489	838304	840289	52	3185	9870974.75
11	8	726714.25	1	[2. 4]	479.5	2	1	726608	727300	726357	726592	16	943	9757583.25
11	8	659064.5	1	[2. 4]	1425	6	1	658128	658576	659507	660047	931	1919	9689933.5
12	1	492420	0	[2. 4]	0	0	0	491740	493100	491740	493100	0	1360	492420
12	2	288642.75	1	[1. 3]	430.5	1	1	288273	288582	288582	289134	0	861	1240109.75
12	2	145397.5	0	[2. 4]	0	0	0	145199	145596	145199	145596	0	397	1096864.5
12	2	850931	0	[3. 4]	0	0	0	850864	850998	850864	850998	0	134	1802398
12	4	884970.5	1	[2. 3]	306	1	1	884721	884914	884914	885333	0	612	4208369.5
12	4	414560	1	[3. 4]	7224	39	1	418038	418306	410803	411093	6945	7503	3737959
12	4	562238.5	0	[2. 3]	0	0	0	562126	562351	562126	562351	0	225	3885637.5
12	4	1114464.25	1	[3. 4]	6344.5	35	1	1117485	1117788	1110889	1111695	5790	6899	4437863.25
12	5	887590.5	0	[1. 2]	0	0	0	886725	888456	886725	888456	0	1731	5500355.5
12	5	432942.5	0	[2. 3]	0	0	0	432590	433295	432590	433295	0	705	5045707.5
12	6	631225.75	1	[3. 4]	363.5	1	1	630839	631249	631249	631566	0	727	6539550.75
12	6	629796.25	1	[2. 3]	1955.5	6	1	628148	629489	630712	630836	1223	2688	6538121.25
12	7	1624728.25	1	[2. 3]	460.5	4	1	1624429	1624567	1624862	1625055	295	626	8918328.25
12	7	420814	1	[2. 3]	1316	5	1	421225	421719	419503	420809	416	2216	7714414
12	7	822763	1	[1. 4]	3095	17	1	820881	821550	824176	824445	2626	3564	8116363
12	7	1381879.25	1	[1. 3]	1587.5	10	1	1382611	1382735	1380578	1381593	1018	2157	8675479.25
12	7	1382869.75	1	[1. 3]	168.5	2	1	1382842	1383066	1382735	1382836	6	331	8676469.75
12	8	1792546	0	[1. 4]	0	0	0	1792174	1792918	1792174	1792918	0	744	10823415
12	8	1795952.5	0	[1. 4]	0	0	0	1795426	1796479	1795426	1796479	0	1053	10826821.5
12	8	1601628	1	[1. 4]	1100	3	1	1601764	1602592	1600583	1601573	191	2009	10632497
13	1	234443	1	[2. 3]	480	1	1	234033	234373	234373	234993	0	960	234443
13	1	325906.75	1	[2. 3]	472.5	1	1	325744	326542	325597	325744	0	945	325906.75
13	2	928776	0	[2. 4]	0	0	0	927788	929764	927788	929764	0	1976	1880243
13	4	1059057	0	[2. 4]	0	0	0	1058909	1059205	1058909	1059205	0	296	4382456
13	4	508834	0	[2. 3]	0	0	0	507988	509680	507988	509680	0	1692	3832233
13	4	602702.75	1	[1. 4]	1836.5	3	1	601421	602148	603091	604151	943	2730	3926101.75
13	4	384326.5	4	[2. 4]	1079	2	0	383259	384315	385033	385251	718	1992	3707725.5
13	5	636521.25	1	[2. 4]	357.5	1	1	636245	636440	636440	636960	0	715	5249286.25
13	6	259192.25	1	[1. 3]	569.5	1	1	258626	259189	259189	259765	0	1139	6167517.25
13	6	731624.25	1	[2. 3]	2470.5	8	1	732482	733237	730006	730772	1710	3231	6639949.25
13	7	1450344.5	0	[2. 3]	0	0	0	1449999	1450690	1449999	1450690	0	691	8743944.5
13	7	979251.5	1	[2. 4]	1197	1	1	979080	980620	978226	979080	0	2394	8272851.5
13	8	828304	1	[3. 4]	5103	28	1	830542	831169	825718	825787	4755	5451	9859173
13	8	1465756.75	1	[1. 3]	2803.5	11	1	1466575	1467742	1464166	1464544	2031	3576	10496625.75
13	8	2171768	1	[2. 4]	1762	9	1	2170536	2171238	2172631	2172667	1393	2131	11202637
13	8	957748.5	0	[1. 4]	0	0	0	957371	958126	957371	958126	0	755	9988617.5
13	8	1935131.5	0	[1. 3]	0	0	0	1934905	1935358	1934905	1935358	0	453	10966000.5
13	8	733200.25	1	[1. 3]	3951.5	9	1	734519	735833	730385	732064	2455	5448	9764069.25
14	1	217280.25	1	[1. 2]	1788.5	4	1	215419	217353	217991	218358	638	2939	217280.25
14	1	615731.5	1	[3. 4]	392	1	1	615686	616169	615385	615686	0	784	615731.5
14	2	816751	3	[1. 3]	1134	4	1	817169	817467	815957	816411	758	1510	1768218
14	3	1091516	0	[1. 3]	0	0	0	1090924	1092108	1090924	1092108	0	1184	3162460
14	3	1092529	0	[2. 3]	0	0	0	1092304	1092754	1092304	1092754	0	450	3163473
14	4	850505.25	1	[1. 2]	3197.5	22	1	848794	849019	851911	852297	2892	3503	4173904.25
14	4	109888	1	[2. 3]	1021	7	1	109197	109558	110251	110546	693	1349	3433287
14	4	273411.5	0	[2. 4]	0	0	0	273031	273792	273031	273792	0	761	3596810.5
14	5	152068	0	[1. 3]	0	0	0	151615	152521	151615	152521	0	906	4764833
14	5	713403.75	1	[1. 4]	2716.5	4	1	714436	715088	710726	713365	1071	4362	5326168.75
14	6	1147894.75	1	[1. 2]	5652.5	24	1	1150619	1150823	1144798	1145339	5280	6025	7056219.75
14	7	790761.75	1	[1. 2]	577.5	3	1	790081	790865	790982	791119	117	1038	8084361.75
14	7	448926.75	1	[1. 4]	1074.5	1	1	448813	450115	447966	448813	0	2149	7742526.75
14	7	1659304	1	[2. 4]	897	1	1	1658282	1659429	1659429	1660076	0	1794	8952904
14	7	628329.5	1	[1. 2]	1247	7	1	628640	629266	627580	627832	808	1686	7921929.5
14	7	858862.5	0	[1. 2]	0	0	0	858209	859516	858209	859516	0	1307	8152462.5
14	8	1539418.5	3	[2. 4]	2807	15	1	1540239	1541405	1537700	1538330	1909	3705	10570287.5
14	8	747632	0	[2. 3]	0	0	0	747430	747834	747430	747834	0	404	9778501
15	1	557713	0	[3. 4]	0	0	0	556543	558883	556543	558883	0	2340	557713
15	1	722885.25	1	[1. 2]	835.5	2	1	722952	723654	722229	722706	246	1425	722885.25
15	2	405297.25	1	[3. 4]	2051.5	12	1	403878	404665	406112	406534	1447	2656	1356764.25
15	2	465283.25	1	[1. 2]	389.5	1	1	464822	465355	465355	465601	0	779	1416750.25
15	4	854409	1	[2. 3]	1337	8	1	854648	855507	853697	853784	864	1810	4177808
15	4	987073.5	1	[1. 3]	1128	10	1	986432	986587	987492	987783	905	1351	4310472.5
15	4	850647.5	1	[3. 4]	5119	34	1	852948	853466	847938	848238	4710	5528	4174046.5
15	4	1111961.25	1	[1. 3]	1338.5	5	1	1110889	1111695	1112481	1112780	786	1891	4435360.25
15	5	834381.25	1	[1. 3]	4128.5	10	1	836169	836722	830740	833894	2275	5982	5447146.25
15	5	1177889	0	[2. 4]	0	0	0	1177384	1178394	1177384	1178394	0	1010	5790654
15	5	597617.25	1	[2. 4]	5154.5	33	1	594953	595127	599848	600541	4721	5588	5210382.25
15	6	783008.5	0	[1. 2]	0	0	0	782518	783499	782518	783499	0	981	6691333.5
15	6	779127.5	1	[1. 3]	1178	1	1	778314	778763	778763	780670	0	2356	6687452.5
15	6	269421.5	1	[1. 3]	697	1	1	268630	269516	269516	270024	0	1394	6177746.5
15	6	298023.75	1	[2. 4]	6459.5	32	1	294545	295043	301177	301330	6134	6785	6206348.75
15	6	819866.75	1	[3. 4]	1203.5	2	1	820071	820866	818998	819532	539	1868	6728191.75
15	6	473970	0	[2. 4]	0	0	0	472750	475190	472750	475190	0	2440	6382295
15	6	826774.5	1	[3. 4]	2222	8	1	825448	825879	827530	828241	1651	2793	6735099.5
15	7	1390520.5	0	[1. 3]	0	0	0	1390222	1390819	1390222	1390819	0	597	8684120.5
15	7	912187.75	1	[1. 2]	1879.5	2	1	910491	912005	913105	913150	1100	2659	8205787.75
15	8	1467819.25	1	[2. 4]	1321.5	7	1	1466575	1467742	1468387	1468573	645	1998	10498688.25
15	8	745552	1	[1. 2]	609	1	1	745026	745469	745469	746244	0	1218	9776421
15	8	2126335.75	1	[1. 2]	2932.5	28	1	2127766	2127838	2124693	2125046	2720	3145	11157204.75
15	8	1598462	3	[2. 3]	942	6	1	1597842	1598140	1598736	1599130	596	1288	10629331
15	8	1644828.75	1	[3. 4]	3576.5	25	1	1642960	1643121	1646466	1646768	3345	3808	10675697.75
16	1	846128	1	[1. 2]	913	3	1	846297	846872	845625	845718	579	1247	846128
16	2	568355.5	1	[2. 4]	3320	15	1	566295	567096	569960	570071	2864	3776	1519822.5
16	2	208997	1	[2. 4]	251	2	1	209066	209179	208679	209064	2	500	1160464
16	3	1083731	1	[2. 4]	1082	1	1	1083675	1084869	1082705	1083675	0	2164	3154675
16	4	58883.25	1	[2. 3]	1585.5	5	1	59557	59795	57317	58864	693	2478	3382282.25
16	4	124911.5	1	[2. 3]	1243	7	1	123995	124585	125272	125794	687	1799	3448310.5
16	4	358656.25	1	[1. 3]	3421.5	11	1	356898	356993	359903	360831	2910	3933	3682055.25
16	5	1211307.25	1	[3. 4]	3492.5	26	1	1212654	1213453	1209385	1209737	2917	4068	5824072.25
16	5	890004	1	[2. 3]	2164	3	1	890562	891610	888477	889367	1195	3133	5502769
16	5	345903.5	1	[1. 2]	4151	13	1	347270	348688	343493	344163	3107	5195	4958668.5
16	5	855900	1	[1. 3]	1938	5	1	854317	855545	856581	857157	1036	2840	5468665
16	5	241993.75	1	[1. 3]	1537.5	2	1	240829	241621	242117	243408	496	2579	4854758.75
16	5	279663.25	1	[2. 3]	236.5	1	1	279431	279659	279659	279904	0	473	4892428.25
16	6	633752	1	[3. 4]	5416	20	1	636200	636720	630839	631249	4951	5881	6542077
16	6	472495	1	[1. 2]	2950	2	1	469904	472136	472750	475190	614	5286	6380820
16	7	779427	1	[2. 4]	7494	45	1	775319	776041	783152	783196	7111	7877	8073027
16	8	1650149	1	[3. 4]	1759	3	1	1650425	1651632	1649013	1649526	899	2619	10681018
16	8	1324290.75	1	[1. 4]	5110.5	19	1	1321632	1321839	1325993	1327699	4154	6067	10355159.75
17	1	618293.75	1	[1. 2]	2235.5	6	1	618690	620133	616924	617428	1262	3209	618293.75
17	2	392409.75	3	[2. 4]	1200.5	1	1	392881	393139	390738	392881	0	2401	1343876.75
17	2	1052535.5	1	[1. 3]	3965	22	1	1053768	1055268	1050395	1050711	3057	4873	2004002.5
17	3	998667.75	1	[1. 2]	1818.5	1	1	999232	999922	996285	999232	0	3637	3069611.75
17	4	1067365	1	[1. 2]	1207	4	1	1066238	1067285	1067641	1068296	356	2058	4390764
17	4	1175568	1	[1. 2]	4212	9	1	1175595	1179753	1172530	1174394	1201	7223	4498967
17	5	592079.75	1	[1. 4]	1526.5	4	1	591040	591593	591999	593687	406	2647	5204844.75
17	5	431197.75	1	[3. 4]	906.5	4	1	431565	431737	430726	430763	802	1011	5043962.75
17	5	674635.25	1	[2. 3]	4242.5	8	1	676498	677015	672172	672856	3642	4843	5287400.25
17	6	201605	1	[1. 3]	1455	2	1	201881	202784	200072	201683	198	2712	6109930
17	6	471020	2	[2. 4]	2950	0	0	469904	472136	469904	472136	0	2232	6379345
17	6	169088.75	1	[2. 3]	2088.5	11	1	167836	168253	169799	170467	1546	2631	6077413.75
17	6	735569.75	1	[2. 3]	4973.5	22	1	737265	738848	732472	733694	3571	6376	6643894.75
17	7	895685.75	1	[2. 4]	1005.5	2	1	894882	895484	895760	896617	276	1735	8189285.75
17	7	1194668.5	0	[1. 3]	0	0	0	1193846	1195491	1193846	1195491	0	1645	8488268.5
17	7	524535.75	1	[2. 4]	876.5	5	1	524720	525228	523641	524554	166	1587	7818135.75
17	7	208516	0	[3. 4]	0	0	0	208128	208904	208128	208904	0	776	7502116
17	7	1023241	1	[1. 3]	3819	50	1	1024893	1025408	1020871	1021792	3101	4537	8316841
17	7	104479.25	1	[1. 3]	2145.5	5	1	102919	103894	105338	105766	1444	2847	7398079.25
17	7	476440.5	0	[1. 4]	0	0	0	475296	477585	475296	477585	0	2289	7770040.5
17	8	847757	0	[1. 2]	0	0	0	847529	847985	847529	847985	0	456	9878626
18	2	618938.75	1	[3. 4]	258.5	1	1	618724	618895	618895	619241	0	517	1570405.75
18	5	979977	1	[1. 2]	3089	27	1	981434	981609	978157	978708	2726	3452	5592742
18	5	714264.5	1	[1. 3]	3974	8	1	716209	716294	711190	713365	2844	5104	5327029.5
18	6	155315.25	1	[3. 4]	2428.5	10	1	156447	156612	153955	154247	2200	2657	6063640.25
18	7	980668.5	1	[1. 3]	1637	6	1	979080	980620	981259	981715	639	2635	8274268.5
18	8	1086994.75	1	[1. 4]	3101.5	9	1	1088200	1088891	1084774	1086114	2086	4117	10117863.75
19	1	650009.75	1	[1. 4]	3929.5	16	1	647724	648366	651728	652221	3362	4497	650009.75
19	1	842596.5	3	[3. 4]	2466	9	1	840226	842501	843282	844377	781	4151	842596.5
19	4	50518	0	[1. 2]	0	0	0	49423	51613	49423	51613	0	2190	3373917
19	5	830325	1	[1. 2]	3984	14	1	828193	828473	830740	833894	2267	5701	5443090
19	5	347066.25	1	[3. 4]	3787.5	9	1	348804	349116	344880	345465	3339	4236	4959831.25
19	5	314150.5	1	[3. 4]	2403	8	1	314991	315713	312782	313116	1875	2931	4926915.5
19	6	913405.5	0	[2. 4]	0	0	0	912492	914319	912492	914319	0	1827	6821730.5
19	6	510527.5	0	[1. 4]	0	0	0	510230	510825	510230	510825	0	595	6418852.5
19	6	903724	0	[1. 3]	0	0	0	902856	904592	902856	904592	0	1736	6812049
19	7	875636.75	1	[1. 3]	4867.5	7	1	877012	879129	871828	874578	2434	7301	8169236.75
19	7	958829	1	[2. 3]	4230	18	1	960636	961252	956642	956786	3850	4610	8252429
19	7	1635405.25	1	[2. 3]	642.5	2	1	1635330	1636123	1635065	1635103	227	1058	8929005.25
19	8	1116015.5	1	[2. 4]	2919	17	1	1113929	1115183	1117319	1117631	2136	3702	10146884.5
20	1	673531	0	[3. 4]	0	0	0	672791	674271	672791	674271	0	1480	673531
20	2	135301.5	1	[1. 4]	3875	34	1	137071	137407	133283	133445	3626	4124	1086768.5
20	2	383613.25	1	[1. 4]	1011.5	1	1	382738	383477	383477	384761	0	2023	1335080.25
20	4	481308.5	0	[1. 2]	0	0	0	480836	481781	480836	481781	0	945	3804707.5
20	4	876707.5	1	[2. 3]	2112	11	1	874848	876455	877687	877840	1232	2992	4200106.5
20	4	350823.75	1	[3. 4]	2437.5	5	1	349028	350182	351688	352397	1506	3369	3674222.75
20	5	470291.25	1	[1. 2]	3783.5	17	1	467609	469190	471843	472523	2653	4914	5083056.25
20	6	471020	0	[1. 4]	0	0	0	469904	472136	469904	472136	0	2232	6379345
20	6	604573	1	[2. 3]	2279	8	1	605574	605851	602841	604026	1548	3010	6512898
20	7	843682	1	[2. 3]	2470	10	1	842063	842831	844618	845216	1787	3153	8137282
20	7	1355055	1	[2. 4]	6402	21	1	1351461	1352247	1357954	1358558	5707	7097	8648655
20	7	407973	1	[1. 4]	2016	3	1	408120	409842	406028	407902	218	3814	7701573
20	7	1005729.75	1	[1. 4]	7560.5	29	1	1009095	1009925	1001041	1002858	6237	8884	8299329.75
20	7	1335093.25	1	[2. 3]	2994.5	27	1	1333455	1333737	1336309	1336872	2572	3417	8628693.25
20	7	1622253.75	1	[3. 4]	3030.5	16	1	1623443	1624095	1620410	1621067	2376	3685	8915853.75
20	8	1973309	1	[2. 3]	3571	10	1	1971467	1971580	1974413	1975776	2833	4309	11004178
20	8	1907454	1	[3. 4]	4649	18	1	1904804	1905455	1908697	1910860	3242	6056	10938323
21	1	711134.5	3	[2. 4]	7677	32	1	707033	707559	714795	715151	7236	8118	711134.5
21	1	867636.5	0	[1. 2]	0	0	0	867594	867679	867594	867679	0	85	867636.5
21	2	1036814.25	1	[1. 4]	2728.5	8	1	1035288	1035612	1038029	1038328	2417	3040	1988281.25
21	2	1039053	1	[2. 3]	624	1	1	1038328	1039154	1039154	1039576	0	1248	1990520
21	5	271294	0	[1. 3]	0	0	0	270868	271720	270868	271720	0	852	4884059
21	5	885260.5	1	[2. 4]	1743	3	1	885887	886377	884075	884703	1184	2302	5498025.5
21	6	1046761.75	1	[1. 4]	3004.5	17	1	1045196	1045323	1048135	1048393	2812	3197	6955086.75
21	6	395374	1	[1. 3]	2754	9	1	393410	394584	396216	397286	1632	3876	6303699
21	6	1135969.75	1	[2. 3]	1062.5	3	1	1136318	1136684	1135367	1135510	808	1317	7044294.75
21	6	610113.75	1	[1. 3]	642.5	2	1	610007	610863	609751	609834	173	1112	6518438.75
21	7	266179.75	1	[3. 4]	996.5	3	1	265335	266028	266430	266926	402	1591	7559779.75
21	7	1294730	1	[2. 4]	753	1	1	1294867	1295346	1293840	1294867	0	1506	8588330
21	7	1377728.75	1	[1. 3]	1589.5	5	1	1376637	1377231	1378419	1378628	1188	1991	8671328.75
21	7	403302.75	1	[1. 2]	1804.5	3	1	401748	403053	404055	404355	1002	2607	7696902.75
21	8	1654068.5	0	[2. 3]	0	0	0	1653964	1654173	1653964	1654173	0	209	10684937.5
21	8	1849906	1	[2. 4]	418	1	1	1849533	1849861	1849861	1850369	0	836	10880775
21	8	1746049.5	1	[1. 4]	5023	7	1	1739600	1747476	1748420	1748702	944	9102	10776918.5
21	8	1674652	1	[2. 3]	2623	9	1	1675694	1676233	1672924	1673757	1937	3309	10705521
21	8	1586108	1	[1. 2]	3024	10	1	1586982	1588258	1584114	1585078	1904	4144	10616977
22	1	720502	1	[1. 3]	535	2	1	720324	721215	720180	720289	35	1035	720502
22	3	1193023.75	4	[2. 4]	6949.5	44	0	1189013	1190085	1196902	1197627	6817	8614	3263967.75
22	3	1115789.5	0	[2. 4]	0	0	0	1115416	1116163	1115416	1116163	0	747	3186733.5
22	4	1020640.75	1	[1. 4]	4895.5	13	1	1017468	1018918	1023051	1023126	4133	5658	4344039.75
22	4	1027030.5	0	[1. 2]	0	0	0	1026696	1027365	1026696	1027365	0	669	4350429.5
22	5	884651.75	1	[1. 3]	5877.5	16	1	886725	888456	881340	882086	4639	7116	5497416.75
22	6	249092	0	[2. 4]	0	0	0	248896	249288	248896	249288	0	392	6157417
22	6	704588.5	1	[2. 4]	4067	23	1	706185	707059	701853	703257	2928	5206	6612913.5
22	6	834753.75	1	[3. 4]	1724.5	6	1	833145	834638	835021	836211	383	3066	6743078.75
22	8	1813031.75	1	[1. 4]	917.5	1	1	1812918	1814063	1812228	1812918	0	1835	10843900.75
22	8	2243922	1	[2. 3]	392	3	1	2244045	2244191	2243507	2243945	100	684	11274791
22	8	2172046.75	1	[1. 4]	2319.5	14	1	2173006	2173407	2170536	2171238	1768	2871	11202915.75
22	8	1299554.25	1	[3. 4]	2118.5	2	1	1299415	1301812	1297958	1299032	383	3854	10330423.25
22	8	982920	0	[3. 4]	0	0	0	982173	983667	982173	983667	0	1494	10013789
23	1	740210	0	[1. 2]	0	0	0	739986	740434	739986	740434	0	448	740210
23	2	462731.25	1	[2. 4]	2711.5	9	1	461142	461609	463352	464822	1743	3680	1414198.25
23	3	1125642.5	0	[1. 3]	0	0	0	1124960	1126325	1124960	1126325	0	1365	3196586.5
23	5	731096	1	[2. 4]	2287	7	1	729699	730206	731935	732544	1729	2845	5343861
23	7	1508030.5	1	[1. 2]	2796	15	1	1509042	1509815	1506274	1506991	2051	3541	8801630.5
23	8	1891775.5	1	[1. 3]	6092	18	1	1888219	1889240	1894684	1894959	5444	6740	10922644.5
24	1	672661	1	[1. 3]	1740	8	1	671454	672128	672791	674271	663	2817	672661
24	3	997758.5	0	[1. 4]	0	0	0	996285	999232	996285	999232	0	2947	3068702.5
24	4	885123.5	0	[2. 3]	0	0	0	884914	885333	884914	885333	0	419	4208522.5
24	4	1141768.5	1	[3. 4]	4660	18	1	1139204	1139673	1143805	1144392	4132	5188	4465167.5
24	4	457729	0	[2. 3]	0	0	0	456696	458762	456696	458762	0	2066	3781128
24	4	1144925	0	[1. 3]	0	0	0	1144534	1145316	1144534	1145316	0	782	4468324
24	4	673872.5	0	[1. 3]	0	0	0	673510	674235	673510	674235	0	725	3997271.5
24	4	470177.75	1	[3. 4]	1121.5	1	1	469842	471635	469392	469842	0	2243	3793576.75
24	5	574127	0	[1. 4]	0	0	0	573828	574426	573828	574426	0	598	5186892
24	5	886388.25	1	[3. 4]	2404.5	3	1	884703	885669	886725	888456	1056	3753	5499153.25
24	5	711617.75	1	[1. 3]	1319.5	1	1	711190	713365	710726	711190	0	2639	5324382.75
24	6	624807.5	2	[1. 3]	3005.5	0	0	624060	625555	624060	625555	0	1495	6533132.5
24	7	1409200.25	1	[2. 3]	944.5	3	1	1408475	1408981	1409065	1410280	84	1805	8702800.25
24	7	296340.25	1	[1. 2]	2411.5	14	1	294977	295292	297083	298009	1791	3032	7589940.25
24	7	982688.25	1	[1. 4]	573.5	1	1	982759	983191	982044	982759	0	1147	8276288.25
24	8	895674.5	0	[1. 4]	0	0	0	895615	895734	895615	895734	0	119	9926543.5
24	8	538728	1	[2. 3]	2563	9	1	539619	540400	537394	537499	2120	3006	9569597
25	1	598385	1	[1. 3]	263	2	1	598496	598537	598116	598391	105	421	598385
25	1	838423.25	1	[3. 4]	5880.5	11	1	835354	835612	840226	842501	4614	7147	838423.25
25	1	751759	1	[1. 4]	4149	25	1	748675	750694	753649	754018	2955	5343	751759
25	2	722419.75	1	[1. 2]	4853.5	31	1	724528	725165	719710	720276	4252	5455	1673886.75
25	2	852286.5	1	[1. 3]	553	6	1	851985	852035	852318	852808	283	823	1803753.5
25	4	879865	1	[1. 4]	3739	33	1	881558	881911	877913	878078	3480	3998	4203264
25	5	150189.5	4	[1. 2]	1960	9	0	148649	149770	151439	151486	1669	2837	4762954.5
25	5	619633.5	1	[3. 4]	4193	17	1	621380	622080	617448	617626	3754	4632	5232398.5
25	6	773303.25	3	[2. 4]	2536.5	6	1	774151	774992	771087	772983	1168	3905	6681628.25
25	6	246350	0	[1. 4]	0	0	0	245993	246707	245993	246707	0	714	6154675
25	6	541651.75	1	[1. 4]	4465.5	35	1	543803	543966	539109	539729	4074	4857	6449976.75
25	7	757789.25	1	[1. 4]	3238.5	11	1	755820	756520	759187	759630	2667	3810	8051389.25
25	7	468716.5	0	[1. 4]	0	0	0	468405	469028	468405	469028	0	623	7762316.5
25	7	1153958	1	[1. 2]	3045	14	1	1155197	1155764	1151373	1153498	1699	4391	8447558
25	8	1545200	0	[1. 2]	0	0	0	1544967	1545433	1544967	1545433	0	466	10576069
25	8	497243	0	[3. 4]	0	0	0	497004	497482	497004	497482	0	478	9528112
25	8	2249488.5	3	[3. 4]	1575	3	1	2248410	2248992	2249829	2250723	837	2313	11280357.5
25	8	2173137	1	[3. 4]	2161	9	1	2172013	2172100	2173407	2175028	1307	3015	11204006
26	1	662201	0	[2. 4]	0	0	0	661284	663118	661284	663118	0	1834	662201
26	2	694624.25	1	[2. 4]	313.5	1	1	694388	694547	694547	695015	0	627	1646091.25
26	2	135885.5	0	[3. 4]	0	0	0	135786	135985	135786	135985	0	199	1087352.5
26	3	1043763.5	0	[3. 4]	0	0	0	1043150	1044377	1043150	1044377	0	1227	3114707.5
26	4	1067559.5	1	[1. 4]	1596	6	1	1068296	1068419	1066238	1067285	1011	2181	4390958.5
26	4	978718.25	1	[1. 2]	2174.5	11	1	979435	980176	977522	977740	1695	2654	4302117.25
26	5	373374.75	1	[1. 3]	5761.5	15	1	375894	376617	369814	371174	4720	6803	4986139.75
26	5	436971.5	1	[1. 4]	3882	32	1	434527	435534	438853	438972	3319	4445	5049736.5
26	6	318576	0	[2. 4]	0	0	0	318124	319028	318124	319028	0	904	6226901
26	6	1095899.75	1	[2. 4]	1905.5	8	1	1094698	1095196	1096551	1097154	1355	2456	7004224.75
26	6	121968.25	1	[1. 3]	1102.5	3	1	122229	122810	121227	121607	622	1583	6030293.25
26	7	1315591	1	[1. 3]	2001	9	1	1316090	1317093	1314497	1314684	1406	2596	8609191
26	7	1032529.5	0	[1. 3]	0	0	0	1030929	1034130	1030929	1034130	0	3201	8326129.5
26	7	1690224.75	4	[2. 3]	1485.5	7	0	1689407	1689557	1691203	1691845	1646	2438	8983824.75
26	8	712770.25	1	[3. 4]	1929.5	4	1	713386	714084	711607	712004	1382	2477	9743639.25
26	8	928074.5	0	[2. 3]	0	0	0	927885	928264	927885	928264	0	379	9958943.5
26	8	1798226.5	1	[2. 4]	7709	35	1	1794062	1794682	1801820	1802342	7138	8280	10829095.5
27	2	120695.25	1	[1. 3]	3914.5	21	1	122286	123019	118274	119202	3084	4745	1072162.25
27	3	997758.5	0	[1. 2]	0	0	0	996285	999232	996285	999232	0	2947	3068702.5
27	4	976614	0	[1. 2]	0	0	0	976425	976803	976425	976803	0	378	4300013
27	4	980490.25	1	[1. 2]	3731.5	25	1	978404	978845	981936	982776	3091	4372	4303889.25
27	4	557495.5	0	[1. 3]	0	0	0	556519	558472	556519	558472	0	1953	3880894.5
27	5	197399	1	[1. 2]	3504	13	1	195339	195955	198944	199358	2989	4019	4810164
27	5	566519.5	1	[3. 4]	3874	10	1	564401	564764	568224	568689	3460	4288	5179284.5
27	5	115487	0	[3. 4]	0	0	0	114655	116319	114655	116319	0	1664	4728252
27	5	1119643	1	[2. 4]	1607	5	1	1118303	1119376	1120305	1120588	929	2285	5732408
27	5	710504.75	4	[2. 3]	7700.5	12	0	706301	707008	714436	715088	7428	8787	5323269.75
27	6	112092	1	[3. 4]	539	1	1	111570	112075	112075	112648	0	1078	6020417
27	6	804163.25	1	[1. 4]	2872.5	9	1	805222	805977	802655	802799	2423	3322	6712488.25
27	6	1238550.5	1	[2. 3]	699	1	1	1237810	1238592	1238592	1239208	0	1398	7146875.5
27	6	1102800.25	1	[2. 3]	2699.5	10	1	1101048	1101853	1103643	1104657	1790	3609	7011125.25
27	7	970679	0	[1. 3]	0	0	0	970475	970883	970475	970883	0	408	8264279
27	7	1315681.25	1	[1. 3]	1820.5	8	1	1314684	1314858	1316090	1317093	1232	2409	8609281.25
27	7	1410290.25	1	[2. 3]	341.5	1	1	1409959	1410280	1410280	1410642	0	683	8703890.25
27	7	402129.25	1	[1. 3]	5573.5	18	1	404763	405069	398889	399796	4967	6180	7695729.25
27	7	448926.75	1	[1. 3]	1074.5	1	1	448813	450115	447966	448813	0	2149	7742526.75
27	7	219058.5	0	[1. 4]	0	0	0	218638	219479	218638	219479	0	841	7512658.5
27	8	1884286	0	[1. 2]	0	0	0	1883770	1884802	1883770	1884802	0	1032	10915155
28	1	700190.25	1	[1. 4]	3053.5	15	1	701528	701906	698164	699163	2365	3742	700190.25
28	1	867462.25	1	[3. 4]	2382.5	13	1	868064	869243	865646	866896	1168	3597	867462.25
28	2	849428.5	1	[1. 3]	4556	19	1	846558	847743	851536	851877	3793	5319	1800895.5
28	2	1055024.75	1	[1. 3]	4536.5	16	1	1052428	1053085	1055562	1059024	2477	6596	2006491.75
28	2	550957	0	[1. 4]	0	0	0	550178	551736	550178	551736	0	1558	1502424
28	3	1118095.75	1	[1. 4]	1552.5	8	1	1118846	1118898	1117252	1117387	1459	1646	3189039.75
28	4	572754.25	1	[2. 3]	1452.5	5	1	572992	573969	571444	572612	380	2525	3896153.25
28	4	316728.5	1	[1. 3]	2882	14	1	315082	315493	318163	318176	2670	3094	3640127.5
28	4	947890.75	1	[2. 3]	4238.5	10	1	945255	946288	949504	950516	3216	5261	4271289.75
28	4	711993.25	1	[1. 4]	4331.5	9	1	713785	714533	709243	710412	3373	5290	4035392.25
28	4	482817.5	0	[2. 3]	0	0	0	482633	483002	482633	483002	0	369	3806216.5
28	4	314676.5	0	[3. 4]	0	0	0	314271	315082	314271	315082	0	811	3638075.5
28	4	97291	1	[2. 3]	2214	9	1	97673	99123	96008	96360	1313	3115	3420690
28	4	37568.5	0	[2. 3]	0	0	0	36387	38750	36387	38750	0	2363	3360967.5
28	5	486820	0	[1. 4]	0	0	0	486474	487166	486474	487166	0	692	5099585
28	5	808185.75	1	[3. 4]	3628.5	9	1	809847	810153	805924	806819	3028	4229	5420950.75
28	5	1087724.75	1	[1. 2]	3315.5	8	1	1085981	1086153	1088891	1089874	2738	3893	5700489.75
28	5	1020215.5	1	[1. 3]	1735	40	1	1021072	1021094	1019276	1019420	1652	1818	5632980.5
28	5	855900	1	[2. 3]	1938	5	1	854317	855545	856581	857157	1036	2840	5468665
28	5	404111	0	[1. 2]	0	0	0	403640	404582	403640	404582	0	942	5016876
28	5	596927.25	1	[2. 4]	6534.5	32	1	591999	595321	599848	600541	4527	8542	5209692.25
28	5	255927.5	1	[1. 2]	5486	34	1	252720	253649	258624	258717	4975	5997	4868692.5
28	6	779492	0	[2. 3]	0	0	0	778314	780670	778314	780670	0	2356	6687817
28	6	620490	0	[2. 3]	0	0	0	619931	621049	619931	621049	0	1118	6528815
28	6	882079.5	1	[1. 4]	2484	8	1	883176	883467	880576	881099	2077	2891	6790404.5
28	6	468259.5	0	[2. 3]	0	0	0	467974	468545	467974	468545	0	571	6376584.5
28	6	334025.25	1	[2. 3]	684.5	4	1	333527	333839	334261	334474	422	947	6242350.25
28	6	752228.5	1	[2. 3]	2530	6	1	750162	751765	752794	754193	1029	4031	6660553.5
28	6	1101206.75	1	[2. 3]	487.5	1	1	1101048	1101853	1100878	1101048	0	975	7009531.75
28	6	1026853.5	1	[1. 4]	687	5	1	1026412	1026608	1027120	1027274	512	862	6935178.5
28	6	783281.75	1	[1. 4]	546.5	2	1	783537	783573	782518	783499	38	1055	6691606.75
28	7	153634	0	[3. 4]	0	0	0	152455	154813	152455	154813	0	2358	7447234
28	7	1614179.25	1	[1. 3]	2924.5	11	1	1612391	1613043	1615310	1615973	2267	3582	8907779.25
28	7	925790.25	1	[3. 4]	1548.5	4	1	926323	926806	923965	926067	256	2841	8219390.25
28	7	1252209	1	[1. 3]	1758	12	1	1252788	1253388	1251196	1251464	1324	2192	8545809
28	7	1250981.5	0	[1. 4]	0	0	0	1250767	1251196	1250767	1251196	0	429	8544581.5
28	7	1678643	1	[1. 4]	2106	1	1	1677409	1677771	1677771	1681621	0	4212	8972243
28	7	840722	0	[1. 3]	0	0	0	839381	842063	839381	842063	0	2682	8134322
28	7	379685.25	1	[2. 3]	5049.5	10	1	382022	382398	373810	380511	1511	8588	7673285.25
28	8	326222.75	1	[1. 3]	6271.5	23	1	329127	329590	322815	323359	5768	6775	9357091.75
28	8	1692735	1	[1. 3]	1818	30	1	1693440	1693848	1691762	1691890	1550	2086	10723604
28	8	1585385.75	1	[1. 3]	1579.5	2	1	1584114	1585078	1585511	1586840	433	2726	10616254.75
28	8	2250296.75	1	[1. 2]	7266.5	30	1	2246477	2246850	2253400	2254460	6550	7983	11281165.75
28	8	787543.25	1	[3. 4]	4430.5	13	1	784889	785767	789568	789949	3801	5060	9818412.25
28	8	850735.5	1	[1. 2]	3896	14	1	847987	849588	852550	852817	2962	4830	9881604.5
28	8	1899001.5	1	[1. 2]	520	1	1	1898439	1899044	1899044	1899479	0	1040	10929870.5
28	8	2122681.5	1	[1. 2]	3318	28	1	2124198	2124483	2120711	2121334	2864	3772	11153550.5
29	1	866945	1	[2. 4]	3417	15	1	868064	869243	865012	865461	2603	4231	866945
29	1	131986.5	0	[3. 4]	0	0	0	130919	133054	130919	133054	0	2135	131986.5
29	1	342054.25	1	[3. 4]	4418.5	21	1	343455	345072	339512	340178	3277	5560	342054.25
29	1	618396.25	1	[2. 4]	2590.5	7	1	618690	620693	616924	617278	1412	3769	618396.25
29	1	744351.5	0	[2. 4]	0	0	0	743824	744879	743824	744879	0	1055	744351.5
29	2	739385.75	1	[1. 3]	4917.5	19	1	736627	737227	741541	742148	4314	5521	1690852.75
29	2	744429.25	1	[1. 3]	1909.5	6	1	743372	743577	745279	745489	1702	2117	1695896.25
29	2	324404	0	[2. 4]	0	0	0	324116	324692	324116	324692	0	576	1275871
29	2	651877	0	[1. 3]	0	0	0	651385	652369	651385	652369	0	984	1603344
29	3	997758.5	0	[3. 4]	0	0	0	996285	999232	996285	999232	0	2947	3068702.5
29	3	1097619	1	[2. 4]	2519	9	1	1095925	1096794	1098582	1099175	1788	3250	3168563
29	4	946169.25	1	[1. 2]	795.5	1	1	946288	946846	945255	946288	0	1591	4269568.25
29	4	559635.25	1	[1. 3]	4279.5	16	1	561623	561927	556519	558472	3151	5408	3883034.25
29	5	1121325.25	1	[2. 4]	1757.5	4	1	1121789	1122619	1120305	1120588	1201	2314	5734090.25
29	6	471020	0	[3. 4]	0	0	0	469904	472136	469904	472136	0	2232	6379345
29	6	516907.5	0	[3. 4]	0	0	0	516801	517014	516801	517014	0	213	6425232.5
29	7	207871	1	[2. 3]	2857	8	1	205362	207523	208943	209656	1420	4294	7501471
29	7	98864.5	2	[3. 4]	3804	0	0	97424	100305	97424	100305	0	2881	7392464.5
29	8	2068843.75	1	[1. 3]	3170.5	21	1	2066675	2067842	2070099	2070759	2257	4084	11099712.75
29	8	1757807.25	1	[1. 2]	3929.5	27	1	1755832	1755853	1759746	1759798	3893	3966	10788676.25
30	1	844434.75	1	[2. 4]	6142.5	26	1	847284	847728	840226	842501	4783	7502	844434.75
30	2	894316.5	1	[1. 2]	504	1	1	893742	894387	894387	894750	0	1008	1845783.5
30	2	717554.25	1	[2. 4]	4877.5	26	1	719710	720276	714752	715479	4231	5524	1669021.25
30	4	103021.5	1	[2. 4]	350	1	1	102991	103402	102702	102991	0	700	3426420.5
30	4	806717.5	0	[2. 3]	0	0	0	806020	807415	806020	807415	0	1395	4130116.5
30	5	856032.75	1	[1. 3]	596.5	2	1	855545	855924	856106	856556	182	1011	5468797.75
30	5	333536.75	3	[1. 2]	4634.5	16	1	335428	336280	331071	331368	4060	5209	4946301.75
30	5	185203.25	1	[2. 3]	3731.5	26	1	186871	187267	183321	183354	3517	3946	4797968.25
30	5	330544	0	[3. 4]	0	0	0	330325	330763	330325	330763	0	438	4943309
30	6	607531	1	[3. 4]	5635	18	1	609834	610863	604329	605098	4736	6534	6515856
30	6	602573.25	1	[1. 4]	247.5	1	1	602284	602615	602615	602779	0	495	6510898.25
30	7	1628041	1	[2. 4]	2615	23	1	1629041	1629656	1626652	1626815	2226	3004	8921641
30	8	1464757	1	[1. 3]	804	5	1	1464166	1464544	1465085	1465233	541	1067	10495626
31	1	385760.75	1	[3. 4]	1908.5	9	1	386588	386842	384497	385116	1472	2345	385760.75
31	1	132568.5	0	[1. 2]	0	0	0	132083	133054	132083	133054	0	971	132568.5
31	4	558833.5	1	[3. 4]	2676	7	1	556519	558472	559853	560490	1381	3971	3882232.5
31	4	632581.25	1	[3. 4]	3019.5	12	1	630488	631655	633551	634631	1896	4143	3955980.25
31	4	562372	1	[3. 4]	267	2	1	562482	562529	562126	562351	131	403	3885771
31	4	555493	0	[3. 4]	0	0	0	555095	555891	555095	555891	0	796	3878892
31	5	372948.75	1	[2. 4]	4909.5	17	1	374913	375894	369814	371174	3739	6080	4985713.75
31	5	792985.5	1	[2. 3]	6620	15	1	789641	789710	796150	796441	6440	6800	5405750.5
31	6	620959.75	1	[1. 3]	939.5	2	1	619931	621049	621275	621584	226	1653	6529284.75
31	7	137652	0	[3. 4]	0	0	0	137385	137919	137385	137919	0	534	7431252
31	7	1408329	1	[1. 4]	3049	7	1	1409065	1410642	1406698	1406911	2154	3944	8701929
31	7	1141936.75	1	[2. 4]	3091.5	15	1	1142876	1144089	1139743	1141039	1837	4346	8435536.75
31	8	1493386.75	1	[1. 4]	3659.5	13	1	1491252	1491862	1495182	1495251	3320	3999	10524255.75
31	8	1591178.5	1	[1. 3]	3774	23	1	1588507	1590076	1592858	1593273	2782	4766	10622047.5
32	1	217610.25	1	[1. 3]	2448.5	6	1	218587	219082	215419	217353	1234	3663	217610.25
32	1	722278.5	0	[3. 4]	0	0	0	721851	722706	721851	722706	0	855	722278.5
32	1	220573	0	[1. 2]	0	0	0	220116	221030	220116	221030	0	914	220573
32	1	132034.75	1	[1. 3]	1067.5	1	1	132083	133054	130919	132083	0	2135	132034.75
32	1	654105.75	1	[1. 2]	3080.5	11	1	652456	652675	655404	655888	2729	3432	654105.75
32	2	853961	1	[1. 2]	1969	4	1	852808	853145	854383	855508	1238	2700	1805428
32	4	758140.75	1	[3. 4]	3899.5	6	1	759786	760395	755153	757229	2557	5242	4081539.75
32	4	982356	0	[2. 3]	0	0	0	981936	982776	981936	982776	0	840	4305755
32	4	1138778.5	1	[2. 3]	1320	3	1	1137799	1138438	1139204	1139673	766	1874	4462177.5
32	4	459947.5	4	[3. 4]	1096	6	0	459311	459488	460634	460773	1146	1462	3783346.5
32	4	985377	1	[2. 3]	1192	8	1	985757	986189	984484	985078	679	1705	4308776
32	4	1220729.5	1	[3. 4]	4508	15	1	1222789	1223178	1218270	1218681	4108	4908	4544128.5
32	4	925488	1	[1. 3]	2588	17	1	926523	927041	923960	924428	2095	3081	4248887
32	4	260448	0	[1. 2]	0	0	0	259853	261043	259853	261043	0	1190	3583847
32	6	109588.5	0	[1. 2]	0	0	0	109353	109824	109353	109824	0	471	6017913.5
32	6	1306941	0	[1. 2]	0	0	0	1304679	1309203	1304679	1309203	0	4524	7215266
32	6	127373.25	1	[3. 4]	4676.5	21	1	129222	130201	124746	125324	3898	5455	6035698.25
32	6	630708.5	1	[3. 4]	3780	16	1	628148	629489	632036	633161	2547	5013	6539033.5
32	6	1093775.5	1	[1. 4]	2343	14	1	1094698	1095196	1092136	1093072	1626	3060	7002100.5
32	6	771056.25	1	[2. 4]	1957.5	10	1	771087	772983	769652	770503	584	3331	6679381.25
32	7	842270.75	1	[1. 2]	3097.5	4	1	839381	842063	843640	843999	1577	4618	8135870.75
32	7	1355055	1	[1. 4]	6402	21	1	1351461	1352247	1357954	1358558	5707	7097	8648655
32	7	1001311.75	1	[3. 4]	1275.5	1	1	1000307	1001041	1001041	1002858	0	2551	8294911.75
32	7	365771	1	[1. 4]	725	2	1	365697	366570	365125	365692	5	1445	7659371
32	7	1578576.5	1	[1. 3]	440	2	1	1578677	1578916	1578313	1578400	277	603	8872176.5
32	7	189375	1	[2. 4]	258	1	1	189072	189420	189420	189588	0	516	7482975
32	8	1773978	1	[1. 2]	1276	5	1	1774487	1774745	1772734	1773946	541	2011	10804847
32	8	349976.75	1	[2. 4]	2804.5	7	1	348219	348930	351037	351721	2107	3502	9380845.75
33	1	671736	1	[2. 4]	3590	23	1	672791	674271	669826	670056	2735	4445	671736
33	1	164922	1	[2. 3]	2931	11	1	162993	163920	166327	166448	2407	3455	164922
33	2	751251.5	1	[3. 4]	2225	12	1	749803	750475	752184	752544	1709	2741	1702718.5
33	2	864052	1	[2. 4]	596	2	1	864016	864684	863515	863993	23	1169	1815519
33	2	487411	0	[3. 4]	0	0	0	487203	487619	487203	487619	0	416	1438878
33	3	1139221.25	1	[1. 2]	4816.5	22	1	1141063	1142196	1136613	1137013	4050	5583	3210165.25
33	4	349430.75	1	[2. 4]	2389.5	6	1	350465	350786	348173	348299	2166	2613	3672829.75
33	4	1136795	1	[2. 4]	1184	1	1	1135431	1136975	1136975	1137799	0	2368	4460194
33	5	655508.25	1	[2. 3]	3984.5	17	1	653078	653954	657433	657568	3479	4490	5268273.25
33	5	608255.75	1	[1. 3]	2477.5	8	1	608834	610155	606939	607095	1739	3216	5221020.75
33	6	616068	0	[3. 4]	0	0	0	615702	616434	615702	616434	0	732	6524393
33	7	928308.5	1	[1. 3]	3488	21	1	929439	930666	926323	926806	2633	4343	8221908.5
33	8	1878549.5	1	[1. 3]	6544	32	1	1880845	1882798	1875237	1875318	5527	7561	10909418.5
33	8	2128367.75	1	[1. 4]	2492.5	13	1	2127077	2127166	2128910	2130318	1744	3241	11159236.75
33	8	1972866.5	1	[1. 2]	4456	14	1	1974413	1975776	1970561	1970716	3697	5215	11003735.5
33	8	2160942	0	[2. 3]	0	0	0	2160795	2161089	2160795	2161089	0	294	11191811
34	1	711985	1	[1. 4]	7512	31	1	707948	708510	715151	716331	6641	8383	711985
34	1	131535.75	1	[2. 3]	5464.5	14	1	128611	128996	134212	134324	5216	5713	131535.75
34	1	128045	0	[1. 2]	0	0	0	127909	128181	127909	128181	0	272	128045
34	2	763823.75	1	[1. 4]	1281.5	8	1	764238	764691	763008	763358	880	1683	1715290.75
34	2	654748.75	1	[1. 4]	2452.5	7	1	655143	656807	653357	653688	1455	3450	1606215.75
34	2	941299	1	[1. 2]	2339	11	1	942430	942507	939849	940410	2020	2658	1892766
34	4	558266	1	[1. 2]	2066	2	1	558849	559749	555994	558472	377	3755	3881665
34	4	413699.75	1	[1. 4]	3235.5	11	1	411913	412251	415161	415474	2910	3561	3737098.75
34	4	470823.5	1	[3. 4]	7309	20	1	466800	467538	474018	474938	6480	8138	3794222.5
34	4	898773	1	[2. 3]	1974	17	1	897239	898333	899641	899879	1308	2640	4222172
34	5	870009	0	[2. 3]	0	0	0	869213	870805	869213	870805	0	1592	5482774
34	5	178233.25	1	[2. 3]	2181.5	5	1	175472	178813	179294	179354	481	3882	4790998.25
34	6	142663.25	1	[2. 3]	1512.5	2	1	141412	142402	142965	143874	563	2462	6050988.25
34	6	607902	0	[2. 4]	0	0	0	606961	608843	606961	608843	0	1882	6516227
34	6	562205	1	[2. 3]	1822	3	1	562687	563545	560616	561972	715	2929	6470530
34	6	1102135.5	1	[2. 3]	1370	5	1	1102608	1103033	1101048	1101853	755	1985	7010460.5
34	6	672091	1	[3. 4]	2046	10	1	672267	673961	671029	671107	1160	2932	6580416
34	7	945227.5	1	[2. 3]	8569	12	1	939641	942245	949017	950007	6772	10366	8238827.5
34	7	1446590	0	[3. 4]	0	0	0	1446369	1446811	1446369	1446811	0	442	8740190
34	7	799312	0	[2. 3]	0	0	0	799012	799612	799012	799612	0	600	8092912
34	7	127388.5	0	[1. 4]	0	0	0	127118	127659	127118	127659	0	541	7420988.5
34	7	311122.25	1	[1. 4]	2206.5	5	1	311482	312969	309546	310492	990	3423	7604722.25
34	8	1549540	1	[3. 4]	1261	3	1	1550157	1550184	1548484	1549335	822	1700	10580409
34	8	1547104.5	0	[2. 4]	0	0	0	1546998	1547211	1546998	1547211	0	213	10577973.5
34	8	1677936.75	1	[1. 4]	1398.5	4	1	1676786	1677689	1678464	1678808	775	2022	10708805.75
34	8	961427	2	[1. 4]	2088	0	0	960665	962189	960665	962189	0	1524	9992296
34	8	1676517.5	0	[1. 2]	0	0	0	1676267	1676768	1676267	1676768	0	501	10707386.5
34	8	1554197.75	1	[3. 4]	3125.5	7	1	1552509	1552761	1555474	1556047	2713	3538	10585066.75
34	8	2117020.25	1	[1. 2]	2942.5	18	1	2118414	2118569	2115420	2115678	2736	3149	11147889.25
34	8	613765.75	1	[1. 4]	2424.5	3	1	614528	615428	611609	613498	1030	3819	9644634.75
34	8	1712072	1	[2. 4]	429	1	1	1712239	1712334	1711476	1712239	0	858	10742941
34	8	1934135	1	[1. 2]	3785	12	1	1934905	1937150	1932101	1932384	2521	5049	10965004
35	1	230817.25	1	[1. 3]	1383.5	4	1	230067	230184	231257	231761	1073	1694	230817.25
35	2	990502.5	0	[1. 2]	0	0	0	989747	991258	989747	991258	0	1511	1941969.5
35	4	209635.25	1	[1. 2]	2955.5	11	1	210777	211449	207688	208627	2150	3761	3533034.25
35	4	1118112.75	1	[1. 3]	1840.5	14	1	1118877	1119189	1116900	1117485	1392	2289	4441511.75
35	4	473866.25	1	[1. 2]	1223.5	3	1	473028	473481	474018	474938	537	1910	3797265.25
35	5	627907.75	1	[1. 2]	1834.5	20	1	628672	628978	626599	627382	1290	2379	5240672.75
35	6	806901.25	1	[2. 4]	608.5	2	1	806871	807540	806516	806678	193	1024	6715226.25
35	6	824124.5	1	[2. 3]	2035	13	1	822645	823569	824836	825448	1267	2803	6732449.5
35	6	96159.75	1	[1. 2]	669.5	1	1	95546	96104	96104	96885	0	1339	6004484.75
35	7	244304	1	[3. 4]	4589	18	1	246400	246797	241702	242317	4083	5095	7537904
35	7	925016	0	[1. 2]	0	0	0	923965	926067	923965	926067	0	2102	8218616
35	7	758544.25	1	[1. 2]	509.5	1	1	758411	759187	758168	758411	0	1019	8052144.25
35	8	2133694.5	1	[2. 4]	1658	16	1	2134095	2134952	2132518	2133213	882	2434	11164563.5
35	8	437906.5	0	[1. 2]	0	0	0	437631	438182	437631	438182	0	551	9468775.5
36	1	193511.25	1	[1. 3]	354.5	1	1	193414	193963	193254	193414	0	709	193511.25
36	1	716192.75	1	[1. 3]	981.5	3	1	716487	716880	715151	716253	234	1729	716192.75
36	1	797884	1	[1. 4]	3904	10	1	795512	796352	799445	800227	3093	4715	797884
36	2	324481	1	[1. 4]	1355	1	1	322915	324692	324692	325625	0	2710	1275948
36	3	997758.5	0	[2. 3]	0	0	0	996285	999232	996285	999232	0	2947	3068702.5
36	4	33015	1	[1. 4]	1094	3	1	32760	34364	32344	32592	168	2020	3356414
36	4	1204819.25	1	[1. 4]	5230.5	36	1	1201640	1202768	1207084	1207785	4316	6145	4528218.25
36	5	536693	4	[1. 3]	3452	15	0	534721	535213	538845	538884	3632	4163	5149458
36	5	979420.25	1	[3. 4]	3867.5	30	1	977329	977644	981274	981434	3630	4105	5592185.25
36	5	794291.5	1	[1. 3]	3382	6	1	795872	796093	791628	793573	2299	4465	5407056.5
36	5	834381.25	1	[1. 2]	4128.5	10	1	836169	836722	830740	833894	2275	5982	5447146.25
36	5	640280.5	1	[1. 3]	2144	12	1	638892	639525	641264	641441	1739	2549	5253045.5
36	6	139386.5	1	[1. 2]	364	4	1	139503	139634	139154	139255	248	480	6047711.5
36	6	248257.75	1	[2. 3]	6573.5	38	1	244766	245176	251381	251708	6205	6942	6156582.75
36	7	88174.5	1	[1. 2]	704	6	1	87802	87843	88209	88844	366	1042	7381774.5
36	7	1513011.75	1	[1. 4]	1473.5	12	1	1512176	1512374	1513649	1513848	1275	1672	8806611.75
36	7	533531.75	1	[1. 4]	1525.5	6	1	533766	534823	532634	532904	862	2189	7827131.75
36	8	799733.75	1	[2. 3]	2817.5	5	1	800670	801615	797712	798938	1732	3903	9830602.75
36	8	613765.75	1	[3. 4]	2424.5	3	1	611609	613498	614528	615428	1030	3819	9644634.75
37	2	764877.5	1	[1. 2]	3914	19	1	766812	766857	762833	763008	3804	4024	1716344.5
37	3	997758.5	0	[2. 4]	0	0	0	996285	999232	996285	999232	0	2947	3068702.5
37	4	462340	1	[1. 2]	5004	22	1	459501	460175	464654	465030	4479	5529	3785739
37	4	571315.5	1	[3. 4]	657	5	1	571444	571844	570858	571116	328	986	3894714.5
37	5	370967	1	[1. 2]	6190	21	1	373812	374312	367763	367981	5831	6549	4983732
37	5	772267.25	1	[1. 4]	4547.5	21	1	774064	775018	769826	770161	3903	5192	5385032.25
37	6	471020	0	[3. 4]	0	0	0	469904	472136	469904	472136	0	2232	6379345
37	6	936525.5	1	[1. 2]	1018	2	1	936732	937337	935568	936465	267	1769	6844850.5
37	6	1101050.75	1	[3. 4]	799.5	2	1	1101048	1101853	1100424	1100878	170	1429	7009375.75
37	7	873203	0	[2. 4]	0	0	0	871828	874578	871828	874578	0	2750	8166803
37	7	291849	1	[2. 4]	6571	20	1	288340	288787	294977	295292	6190	6952	7585449
37	8	2159249.5	1	[3. 4]	2575	15	1	2160279	2160795	2157875	2158049	2230	2920	11190118.5
38	1	277361.5	1	[2. 4]	1902	4	1	277964	278661	275052	277769	195	3609	277361.5
38	4	321769.75	1	[2. 4]	3507.5	6	1	322759	324288	319053	320979	1780	5235	3645168.75
38	4	1180130.75	1	[3. 4]	4913.5	5	1	1181739	1183436	1175595	1179753	1986	7841	4503529.75
38	4	199460.25	1	[1. 4]	2784.5	16	1	200466	201239	197700	198436	2030	3539	3522859.25
38	5	654983.5	1	[1. 3]	4069	18	1	652820	653078	656603	657433	3525	4613	5267748.5
38	6	226640	1	[2. 4]	7519	77	1	230299	230500	222776	222985	7314	7724	6134965
38	6	129711.5	0	[1. 3]	0	0	0	129222	130201	129222	130201	0	979	6038036.5
38	6	472495	1	[1. 3]	2950	2	1	469904	472136	472750	475190	614	5286	6380820
38	6	852049	1	[1. 4]	6525	48	1	855158	855465	848555	849018	6140	6910	6760374
38	7	1649720.5	1	[2. 4]	1180	3	1	1649811	1650810	1648864	1649397	414	1946	8943320.5
38	7	522457	1	[2. 3]	3281	17	1	520766	520867	523641	524554	2774	3788	7816057
38	7	1381388.25	1	[1. 3]	3131.5	15	1	1379154	1380491	1382842	1383066	2351	3912	8674988.25
38	7	914313	1	[1. 2]	6130	25	1	910491	912005	917313	917443	5308	6952	8207913
38	8	832565	1	[1. 3]	930	2	1	831788	832412	832541	833519	129	1731	9863434
38	8	962490.5	1	[1. 2]	1564	5	1	963190	963355	961228	962189	1001	2127	9993359.5
38	8	837908.5	1	[1. 3]	2776	7	1	838304	840289	836255	836786	1518	4034	9868777.5
38	8	1492575	1	[3. 4]	3492	14	1	1493460	1495182	1490635	1491023	2437	4547	10523444
39	1	408838	0	[2. 4]	0	0	0	408508	409168	408508	409168	0	660	408838
39	1	354273.5	1	[2. 4]	6798	39	1	357629	357716	350772	350977	6652	6944	354273.5
39	2	637882	0	[1. 2]	0	0	0	637475	638289	637475	638289	0	814	1589349
39	2	152662	1	[1. 4]	1423	4	1	153224	153523	151728	152173	1051	1795	1104129
39	4	360233	1	[2. 4]	3051	6	1	361162	362355	358516	358899	2263	3839	3683632
39	4	602702.75	1	[2. 3]	1836.5	3	1	603091	604151	601421	602148	943	2730	3926101.75
39	4	300654.5	1	[2. 4]	1953	14	1	299153	300203	301575	301687	1372	2534	3624053.5
39	4	49526.25	1	[1. 4]	1983.5	3	1	47745	49324	49423	51613	99	3868	3372925.25
39	6	502342.25	1	[1. 2]	4962.5	11	1	503612	506035	499638	500084	3528	6397	6410667.25
39	6	140727.5	1	[1. 4]	680	7	1	140792	141343	140384	140391	401	959	6049052.5
39	7	1488906	4	[1. 4]	7512	76	0	1485073	1485227	1492737	1492915	7510	7842	8782506
39	7	431972.75	1	[2. 3]	3068.5	8	1	430014	430863	432417	434597	1554	4583	7725572.75
39	8	1492105.25	1	[1. 4]	1096.5	6	1	1491252	1491862	1492454	1492853	592	1601	10522974.25
39	8	1793877.5	0	[1. 4]	0	0	0	1793693	1794062	1793693	1794062	0	369	10824746.5
39	8	1494321	0	[1. 2]	0	0	0	1493460	1495182	1493460	1495182	0	1722	10525190
39	8	1786633.25	1	[1. 3]	3522.5	10	1	1788226	1788563	1784475	1785269	2957	4088	10817502.25
40	1	192206	0	[3. 4]	0	0	0	191954	192458	191954	192458	0	504	192206
40	2	761527	1	[1. 2]	2358	11	1	762587	762825	759393	761303	1284	3432	1712994
40	4	601545	1	[1. 4]	1653	6	1	600495	600942	602148	602595	1206	2100	3924944
40	4	189282.25	1	[1. 4]	8466.5	49	1	184979	185119	193195	193836	8076	8857	3512681.25
40	4	937872.25	1	[1. 4]	5625.5	27	1	940535	940835	934544	935575	4960	6291	4261271.25
40	5	716792.75	1	[1. 4]	1412.5	4	1	717114	717884	715964	716209	905	1920	5329557.75
40	6	869163	0	[3. 4]	0	0	0	868734	869592	868734	869592	0	858	6777488
40	6	615081.5	0	[2. 3]	0	0	0	614797	615366	614797	615366	0	569	6523406.5
40	6	779127.5	1	[1. 3]	1178	1	1	778763	780670	778314	778763	0	2356	6687452.5
40	7	744230.75	1	[1. 4]	3560.5	17	1	745786	746236	742059	742842	2944	4177	8037830.75
40	7	1652119	2	[3. 4]	2662.5	0	0	1651471	1652767	1651471	1652767	0	1296	8945719
40	7	1279762.25	1	[1. 2]	7842.5	29	1	1274844	1276838	1283592	1283775	6754	8931	8573362.25
40	7	419176	1	[2. 3]	1960	1	1	416889	419503	419503	420809	0	3920	7712776
40	8	617474	1	[1. 4]	2250	2	1	615604	617094	617796	619402	702	3798	9648343
41	1	749684.5	0	[1. 4]	0	0	0	748675	750694	748675	750694	0	2019	749684.5
41	2	171494.5	1	[2. 3]	2070	12	1	170347	170572	171857	173202	1285	2855	1122961.5
41	4	792481.25	1	[2. 4]	2890.5	1	1	789089	792983	792983	794870	0	5781	4115880.25
41	5	891648.25	1	[1. 3]	3083.5	10	1	889651	890562	892758	893622	2196	3971	5504413.25
41	6	438331.5	1	[1. 4]	2432	14	1	439306	439789	436672	437559	1747	3117	6346656.5
41	6	472495	1	[2. 3]	2950	2	1	472750	475190	469904	472136	614	5286	6380820
41	6	122002.75	1	[2. 3]	6064.5	23	1	124746	125324	118419	119522	5224	6905	6030327.75
41	7	978653	0	[2. 4]	0	0	0	978226	979080	978226	979080	0	854	8272253
42	1	901520	0	[1. 4]	0	0	0	901028	902012	901028	902012	0	984	901520
42	1	149503	1	[2. 4]	4250	17	1	146845	147911	151291	151965	3380	5120	149503
42	1	322174	1	[2. 3]	5715	24	1	319211	319422	324817	325246	5395	6035	322174
42	1	357363	1	[1. 4]	4308	27	1	359351	359683	354974	355444	3907	4709	357363
42	1	131671.5	1	[3. 4]	4158	11	1	129127	130058	133619	133882	3561	4755	131671.5
42	6	114436.5	1	[2. 3]	2431	9	1	113089	113353	115355	115949	2002	2860	6022761.5
42	6	211796.5	1	[3. 4]	5010	26	1	209166	209417	213981	214622	4564	5456	6120121.5
42	6	877167.75	1	[2. 4]	7457.5	42	1	880369	881424	873333	873545	6824	8091	6785492.75
42	7	450059.25	1	[2. 4]	1190.5	3	1	450372	450937	448813	450115	257	2124	7743659.25
42	7	249725	0	[1. 3]	0	0	0	249598	249852	249598	249852	0	254	7543325
42	7	178561.75	1	[2. 4]	1164.5	2	1	178760	179528	177486	178473	287	2042	7472161.75
42	8	848787.5	0	[1. 4]	0	0	0	847987	849588	847987	849588	0	1601	9879656.5
42	8	625181.75	1	[2. 3]	1676.5	8	1	623339	625348	625574	626466	226	3127	9656050.75
42	8	859305.5	1	[2. 3]	3302	14	1	860883	861030	857252	858057	2826	3778	9890174.5
42	8	942773.25	1	[2. 4]	3063.5	5	1	940799	941684	944023	944587	2339	3788	9973642.25
43	2	153081.25	1	[2. 4]	3185.5	13	1	154264	155084	151447	151530	2734	3637	1104548.25
43	2	865687.75	1	[1. 3]	1241.5	6	1	864967	865167	866090	866527	923	1560	1817154.75
43	3	1138507.5	1	[2. 3]	3389	20	1	1139780	1140624	1136613	1137013	2767	4011	3209451.5
43	4	367693	1	[2. 4]	3011	1	1	368326	370071	364049	368326	0	6022	3691092
43	4	356389.25	1	[3. 4]	2478.5	12	1	357058	358199	354922	355378	1680	3277	3679788.25
43	5	223409.5	1	[2. 3]	2620	47	1	224683	224756	222050	222149	2534	2706	4836174.5
43	5	888256.25	1	[3. 4]	1331.5	2	1	888477	889367	886725	888456	21	2642	5501021.25
43	6	471020	0	[1. 3]	0	0	0	469904	472136	469904	472136	0	2232	6379345
43	6	245517.25	1	[2. 3]	2761.5	15	1	246767	247029	244091	244182	2585	2938	6153842.25
43	6	377719.25	1	[2. 3]	1859.5	4	1	375943	377636	378437	378861	801	2918	6286044.25
43	7	1023241	4	[1. 4]	3819	49	0	1020871	1021792	1025408	1025756	3616	4885	8316841
43	7	756170	0	[1. 2]	0	0	0	755820	756520	755820	756520	0	700	8049770
43	7	912548.75	1	[1. 2]	2601.5	6	1	910491	912005	913386	914313	1381	3822	8206148.75
43	8	2150333.25	1	[2. 3]	3361.5	15	1	2151833	2152195	2148635	2148670	3163	3560	11181202.25
43	8	1829105	0	[3. 4]	0	0	0	1828691	1829519	1828691	1829519	0	828	10859974
43	8	1832927.25	1	[2. 3]	2515.5	6	1	1831127	1832212	1833924	1834446	1712	3319	10863796.25
43	8	2145266.5	0	[2. 3]	0	0	0	2144748	2145785	2144748	2145785	0	1037	11176135.5
44	2	515832.25	1	[3. 4]	3265.5	23	1	514150	514249	516820	518110	2571	3960	1467299.25
44	5	539703	1	[1. 2]	5007	17	1	536796	537603	541941	542472	4338	5676	5152468
44	8	1471022.5	1	[2. 3]	2559	14	1	1471976	1472628	1469393	1470093	1883	3235	10501891.5
44	8	1493176	1	[2. 3]	4694	16	1	1495251	1495795	1490635	1491023	4228	5160	10524045
44	8	891108.25	1	[1. 3]	1014.5	1	1	890931	892300	890271	890931	0	2029	9921977.25
44	8	1773978	1	[1. 4]	1276	5	1	1774487	1774745	1772734	1773946	541	2011	10804847
45	1	655603.25	1	[3. 4]	2613.5	9	1	656503	657317	653651	654942	1561	3666	655603.25
45	2	864905.75	1	[1. 4]	6093.5	35	1	861701	862017	867553	868352	5536	6651	1816372.75
45	2	777333.75	1	[1. 3]	1471.5	6	1	776449	776747	777593	778546	846	2097	1728800.75
45	3	1084615.75	1	[3. 4]	1657.5	3	1	1085316	1085573	1082705	1084869	447	2868	3155559.75
45	4	328762	1	[2. 4]	911	2	1	328096	328517	328869	329566	352	1470	3652161
45	4	989632.25	1	[3. 4]	3227.5	8	1	990872	991620	987783	988254	2618	3837	4313031.25
45	5	257859.5	1	[2. 4]	1812	15	1	258717	258814	256690	257217	1500	2124	4870624.5
45	6	475493.5	1	[1. 2]	461	2	1	475541	475907	475190	475336	205	717	6383818.5
45	6	779716.5	0	[1. 2]	0	0	0	778763	780670	778763	780670	0	1907	6688041.5
45	6	778538.5	0	[1. 2]	0	0	0	778314	778763	778314	778763	0	449	6686863.5
45	7	910233.25	1	[2. 4]	5959.5	7	1	906719	907788	913105	913321	5317	6602	8203833.25
45	7	952974.25	1	[1. 3]	3265.5	8	1	951003	951680	953791	955423	2111	4420	8246574.25
45	7	1461934.25	1	[2. 4]	282.5	2	1	1461980	1462171	1461703	1461883	97	468	8755534.25
45	8	1323781.25	1	[2. 4]	524.5	1	1	1323942	1324145	1323096	1323942	0	1049	10354650.25
45	8	1933884.75	1	[3. 4]	233.5	2	1	1933876	1934127	1933712	1933824	52	415	10964753.75
45	8	1495917.25	1	[2. 3]	788.5	3	1	1496194	1496429	1495251	1495795	399	1178	10526786.25
45	8	1888978.25	1	[1. 2]	4786.5	13	1	1886130	1887040	1891076	1891667	4036	5537	10919847.25
45	8	897773.75	1	[1. 4]	1249.5	2	1	898314	898483	896110	898188	126	2373	9928642.75
45	8	1677278.25	1	[1. 2]	4792.5	23	1	1679094	1680255	1674414	1675350	3744	5841	10708147.25
45	8	1492729.25	1	[2. 4]	3183.5	13	1	1491023	1491252	1493460	1495182	2208	4159	10523598.25
45	8	495767	1	[3. 4]	2952	20	1	493350	495232	497004	497482	1772	4132	9526636
46	1	217808.5	1	[1. 3]	2845	9	1	215419	217353	219174	219288	1821	3869	217808.5
46	1	683370.25	1	[1. 4]	4363.5	17	1	685441	685663	680773	681604	3837	4890	683370.25
46	1	262407	1	[1. 4]	901	5	1	261823	262090	262692	263023	602	1200	262407
46	1	129658.75	1	[1. 2]	4655.5	14	1	127216	127446	130919	133054	3473	5838	129658.75
46	2	331126	0	[2. 3]	0	0	0	330994	331258	330994	331258	0	264	1282593
46	3	997758.5	0	[1. 4]	0	0	0	996285	999232	996285	999232	0	2947	3068702.5
46	3	1137464.25	1	[2. 4]	2187.5	15	1	1136314	1136427	1138235	1138881	1808	2567	3208408.25
46	4	955644	1	[1. 4]	919	1	1	955592	956615	954777	955592	0	1838	4279043
46	5	601002	0	[1. 2]	0	0	0	600598	601406	600598	601406	0	808	5213767
46	5	833619.5	1	[2. 4]	3285	7	1	834853	835671	830060	833894	959	5611	5446384.5
46	5	320561.5	0	[1. 4]	0	0	0	320174	320949	320174	320949	0	775	4933326.5
46	5	490835	1	[1. 4]	1713	8	1	489842	490115	491246	492137	1131	2295	5103600
46	5	280618.5	0	[1. 4]	0	0	0	280176	281061	280176	281061	0	885	4893383.5
46	7	227504	1	[2. 4]	1674	8	1	226355	226979	227706	228976	727	2621	7521104
46	7	1013906.25	1	[2. 4]	3712.5	32	1	1011774	1012326	1015584	1015941	3258	4167	8307506.25
46	8	2059515.25	1	[2. 3]	1957.5	7	1	2060049	2060939	2058435	2058638	1411	2504	11090384.25
47	1	852118.75	1	[1. 3]	2014.5	12	1	853012	853240	850954	851269	1743	2286	852118.75
47	1	617211.75	1	[2. 4]	4399.5	22	1	618690	620133	614843	615181	3509	5290	617211.75
47	2	482069	0	[1. 2]	0	0	0	482000	482138	482000	482138	0	138	1433536
47	5	774461.25	1	[1. 3]	4403.5	18	1	776540	776786	772126	772393	4147	4660	5387226.25
47	5	674194.5	0	[2. 4]	0	0	0	673834	674555	673834	674555	0	721	5286959.5
47	5	577944	1	[1. 4]	1316	4	1	577191	577381	578437	578767	1056	1576	5190709
47	5	575568.5	0	[1. 2]	0	0	0	575345	575792	575345	575792	0	447	5188333.5
47	6	538634	4	[3. 4]	6459	36	0	535328	535481	542005	542224	6524	6896	6446959
47	6	144862.25	1	[1. 3]	2373.5	15	1	146025	146073	143477	143874	2151	2596	6053187.25
47	6	96713.5	1	[2. 3]	1777	5	1	97302	97902	95546	96104	1198	2356	6005038.5
47	8	1541885	2	[2. 3]	2765.5	0	0	1541438	1542332	1541438	1542332	0	894	10572754
47	8	1385879.25	1	[1. 4]	1068.5	3	1	1385033	1385657	1386140	1386687	483	1654	10416748.25
48	1	311043.5	0	[2. 3]	0	0	0	310454	311633	310454	311633	0	1179	311043.5
48	1	366197.75	1	[1. 4]	3495.5	7	1	363360	365540	367609	368282	2069	4922	366197.75
48	2	1068339.25	1	[1. 3]	2590.5	10	1	1066599	1067489	1069274	1069995	1785	3396	2019806.25
48	3	997758.5	0	[2. 4]	0	0	0	996285	999232	996285	999232	0	2947	3068702.5
48	4	268761.25	1	[2. 4]	7219.5	38	1	264441	265862	272293	272449	6431	8008	3592160.25
48	4	492251.5	1	[1. 3]	9616	55	1	487344	487543	496965	497154	9422	9810	3815650.5
48	4	990921	1	[2. 4]	1798	2	1	991620	992020	989172	990872	748	2848	4314320
48	5	1189223.25	1	[3. 4]	3318.5	12	1	1190853	1190912	1187282	1187846	3007	3630	5801988.25
48	5	312351	1	[2. 3]	6733	19	1	314642	316793	308198	309771	4871	8595	4925116
48	5	643617	0	[2. 3]	0	0	0	643186	644048	643186	644048	0	862	5256382
48	5	856307.5	4	[1. 4]	7222	29	0	852313	853080	860376	860629	7296	8316	5469072.5
48	5	1252060.75	1	[2. 4]	5263.5	17	1	1254528	1254857	1249057	1249801	4727	5800	5864825.75
48	6	403901.75	1	[2. 3]	1262.5	4	1	402869	403672	403883	405183	211	2314	6312226.75
48	6	581829.25	1	[2. 3]	2558.5	7	1	580346	580754	582732	583485	1978	3139	6490154.25
48	7	756172	4	[2. 4]	909	3	0	755632	755803	756733	756940	930	1308	8049772
48	7	403658.25	1	[1. 2]	2515.5	5	1	404763	405069	401748	403053	1710	3321	7697258.25
48	8	617298.5	1	[1. 2]	1899	1	1	615604	617094	617094	619402	0	3798	9648167.5
48	8	2030702.75	1	[1. 3]	2728.5	16	1	2028817	2029860	2031776	2032358	1916	3541	11061571.75
48	8	1535756.5	0	[2. 4]	0	0	0	1535512	1536001	1535512	1536001	0	489	10566625.5
48	8	896022.75	1	[3. 4]	2252.5	9	1	896110	898188	894838	894955	1155	3350	9926891.75
49	1	549809.25	1	[2. 4]	966.5	1	1	549811	550774	548841	549811	0	1933	549809.25
49	1	418415.75	1	[1. 3]	1075.5	4	1	417815	417941	418660	419247	719	1432	418415.75
49	1	684332.5	0	[2. 3]	0	0	0	684109	684556	684109	684556	0	447	684332.5
49	1	901619.5	0	[3. 4]	0	0	0	901028	902211	901028	902211	0	1183	901619.5
49	2	897301.75	1	[1. 3]	2509.5	5	1	898275	898838	895407	896687	1588	3431	1848768.75
49	2	412874	0	[2. 3]	0	0	0	412648	413100	412648	413100	0	452	1364341
49	3	1154349	1	[1. 4]	2471	7	1	1152961	1153266	1155237	1155932	1971	2971	3225293
49	4	121373.5	1	[2. 3]	627	2	1	121615	121759	120784	121336	279	975	3444772.5
49	4	484189.25	1	[1. 4]	6508.5	14	1	487344	487543	478292	483578	3766	9251	3807588.25
49	4	1183277.75	1	[2. 4]	1380.5	2	1	1181739	1183436	1183685	1184251	249	2512	4506676.75
49	4	1048697.75	1	[2. 3]	4576.5	32	1	1050317	1051655	1045843	1046976	3341	5812	4372096.75
49	4	472386.5	1	[2. 3]	2273	8	1	473028	474018	470865	471635	1393	3153	3795785.5
49	4	127845	0	[1. 4]	0	0	0	127430	128260	127430	128260	0	830	3451244
49	5	856071.25	4	[1. 3]	3876.5	11	0	853949	854317	858218	858542	3901	4593	5468836.25
49	5	1259630.75	1	[2. 3]	1037.5	3	1	1259062	1259162	1259743	1260556	581	1494	5872395.75
49	5	138567.5	0	[3. 4]	0	0	0	137723	139412	137723	139412	0	1689	4751332.5
49	7	1001081	1	[1. 2]	1737	2	1	1001041	1002858	1000118	1000307	734	2740	8294681
49	7	866487	1	[2. 4]	2436	12	1	865147	865391	867215	868195	1824	3048	8160087
49	7	838968.75	1	[2. 3]	3506.5	9	1	836833	837598	839381	842063	1783	5230	8132568.75
49	7	1190574	0	[1. 2]	0	0	0	1189667	1191481	1189667	1191481	0	1814	8484174
49	7	692420	0	[1. 2]	0	0	0	692014	692826	692014	692826	0	812	7986020
49	7	534294.5	0	[1. 2]	0	0	0	533766	534823	533766	534823	0	1057	7827894.5
Double CO
tetrad.	chr.	pos.bp.	co_type	chromatids	GCasso_tract_len	GCasso_marker.	X.GCasso	snp_start_out	snp_start_in	snp_end_in	snp_end_out	tract_min_len	tract_max_len	finalpos
1	2	570193	6	[4. 2]	3317	9	1	568276	568793	571577	572126	2784	3850	1521660
1	4	38652.25	6	[2. 3]	3152.5	5	1	39127	41330	36387	37765	1362	4943	3362051.25
1	6	781595.75	7	[3. 4]	9555.5	37	0	776710	776926	786428	786473	9502	9763	6689920.75
2	4	586613.25	6	[2. 3]	2989.5	15	1	587930	588286	584917	585320	2610	3369	3910012.25
3	6	777722.75	6	[2. 1]	3987.5	15	1	778763	780670	775575	775883	2880	5095	6686047.75
4	6	153084.75	6	[1. 3]	221.5	1	1	153020	153371	152928	153020	0	443	6061409.75
4	6	152874	5	[3. 4]	0	0	0	152820	152928	152820	152928	0	108	6061199
4	7	82819	5	[1. 3]	0	0	0	82295	83343	82295	83343	0	1048	7376419
4	8	2145078.75	6	[2. 1]	1916.5	2	1	2143493	2144748	2145785	2146289	1037	2796	11175947.75
4	8	2045201.25	6	[1. 2]	3772.5	28	1	2046932	2047243	2043099	2043531	3401	4144	11076070.25
5	1	726246	6	[3. 4]	705	3	1	725784	726003	726162	727035	159	1251	726246
5	6	632820.75	6	[4. 3]	6162.5	24	1	629617	629862	635693	636111	5831	6494	6541145.75
5	7	289748	5	[1. 2]	0	0	0	289604	289892	289604	289892	0	288	7583348
5	7	1395502.25	6	[1. 2]	4793.5	35	1	1397749	1398049	1392979	1393232	4517	5070	8689102.25
5	8	318035.75	6	[1. 2]	2145.5	8	1	318835	319382	316705	317221	1614	2677	9348904.75
5	8	1830702.5	5	[4. 3]	0	0	0	1830278	1831127	1830278	1831127	0	849	10861571.5
5	8	721626.75	6	[3. 4]	543.5	2	1	721606	722191	721132	721578	28	1059	9752495.75
5	8	723148.5	5	[2. 1]	0	0	0	722305	723992	722305	723992	0	1687	9754017.5
6	4	675389.5	5	[2. 4]	0	0	0	674575	676204	674575	676204	0	1629	3998788.5
7	2	521479	6	[1. 3]	2531	10	1	522371	523118	519358	521069	1302	3760	1472946
7	6	77560.5	6	[1. 4]	2998	11	1	75818	76305	78655	79464	2350	3646	5985885.5
10	4	233985.75	6	[4. 3]	4147.5	11	1	235767	236352	231766	232058	3709	4586	3557384.75
10	4	124290	5	[3. 1]	0	0	0	123995	124585	123995	124585	0	590	3447689
10	4	1138380	6	[3. 1]	523	1	1	1138438	1138845	1137799	1138438	0	1046	4461779
11	1	656226	5	[2. 1]	0	0	0	656063	656389	656063	656389	0	326	656226
11	1	222521	6	[2. 4]	2076	7	1	223467	223651	221030	221936	1531	2621	222521
11	5	407120	6	[4. 1]	6339	50	1	409916	410663	403640	404261	5655	7023	5019885
11	7	809106.5	6	[3. 1]	5283	28	1	811553	811943	806342	806588	4965	5601	8102706.5
12	1	827672	5	[1. 4]	0	0	0	827577	827767	827577	827767	0	190	827672
12	1	827985.75	6	[3. 2]	149.5	1	1	827767	828055	828055	828066	0	299	827985.75
12	2	1037995.75	6	[4. 1]	1490.5	5	1	1036804	1037697	1038328	1039154	631	2350	1989462.75
12	5	945892.5	7	[2. 4]	2093	5	0	944518	945174	947332	947419	2158	2901	5558657.5
12	6	664998.25	6	[2. 1]	4463.5	39	1	662762	662771	667041	667419	4270	4657	6573323.25
12	7	1383375.5	5	[4. 2]	0	0	0	1383242	1383509	1383242	1383509	0	267	8676975.5
12	7	1008417	5	[1. 3]	0	0	0	1008060	1008774	1008060	1008774	0	714	8302017
14	2	821514.5	6	[4. 2]	473	1	1	821051	821505	821505	821997	0	946	1772981.5
14	6	778267.25	6	[2. 4]	2898.5	9	1	776710	776926	778763	780670	1837	3960	6686592.25
14	7	1491216	6	[3. 1]	313	2	1	1491149	1491596	1491029	1491090	59	567	8784816
14	8	605911.25	6	[2. 3]	3880.5	20	1	607373	608330	603782	604160	3213	4548	9636780.25
16	1	692256.25	6	[1. 2]	1554.5	6	1	690674	692284	692735	693332	451	2658	692256.25
16	2	697278.5	5	[1. 3]	0	0	0	696976	697581	696976	697581	0	605	1648745.5
16	2	404621.25	6	[3. 4]	699.5	3	1	403878	404665	404745	405197	80	1319	1356088.25
16	5	325048.5	6	[4. 1]	380	2	1	324766	324951	325019	325458	68	692	4937813.5
16	7	1215554.5	5	[2. 4]	0	0	0	1213864	1217245	1213864	1217245	0	3381	8509154.5
16	8	1611082.75	6	[1. 4]	508.5	1	1	1610617	1611040	1611040	1611634	0	1017	10641951.75
16	8	1490157.75	6	[1. 2]	2798.5	15	1	1488609	1488908	1491252	1491862	2344	3253	10521026.75
16	8	1610359	5	[2. 1]	0	0	0	1610215	1610503	1610215	1610503	0	288	10641228
17	1	318273.5	6	[4. 3]	984	5	1	318713	318818	317514	318049	664	1304	318273.5
17	4	1005966.5	6	[3. 4]	5049	16	1	1007607	1009375	1003344	1003540	4067	6031	4329365.5
17	5	405901.25	6	[3. 4]	6495.5	56	1	408998	409300	402359	402948	6050	6941	5018666.25
17	6	755580.5	5	[2. 1]	0	0	0	755300	755861	755300	755861	0	561	6663905.5
17	6	780262.75	6	[3. 4]	1092.5	2	1	780696	780922	778763	780670	26	2159	6688587.75
18	1	280613	6	[3. 2]	811	1	1	280151	280264	280264	281773	0	1622	280613
18	2	649646.5	6	[4. 2]	4461	15	1	647152	647680	651385	652369	3705	5217	1601113.5
18	6	875101.75	6	[3. 2]	4260.5	26	1	872896	873047	877131	877333	4084	4437	6783426.75
18	7	96713.75	6	[1. 3]	332.5	1	1	96744	97016	96351	96744	0	665	7390313.75
18	7	1692154.75	6	[1. 4]	493.5	2	1	1691851	1691965	1692067	1692736	102	885	8985754.75
18	8	1346514	6	[2. 3]	1733	3	1	1346571	1348190	1345144	1346151	420	3046	10377383
19	1	904035	5	[3. 4]	0	0	0	903504	904566	903504	904566	0	1062	904035
19	1	663668.75	6	[1. 2]	5840.5	30	1	660707	660790	666094	667084	5304	6377	663668.75
19	4	841116	5	[4. 3]	0	0	0	840999	841233	840999	841233	0	234	4164515
19	7	925946	6	[2. 3]	1860	6	1	926840	926912	923965	926067	773	2947	8219546
19	7	950426.75	6	[3. 1]	1829.5	4	1	951003	951680	949017	950007	996	2663	8244026.75
20	1	215576.5	6	[2. 4]	1619	5	1	214660	214874	215419	217353	545	2693	215576.5
20	2	533850.75	6	[1. 4]	4047.5	17	1	531716	531938	535531	536218	3593	4502	1485317.75
20	4	257895.75	6	[1. 4]	9078.5	56	1	262002	262868	253326	253387	8615	9542	3581294.75
20	7	952974.25	6	[4. 2]	3265.5	8	1	953791	955423	951003	951680	2111	4420	8246574.25
21	6	778502.5	6	[1. 3]	5547	21	1	781110	781442	775575	775883	5227	5867	6686827.5
21	6	775368.5	5	[3. 1]	0	0	0	775162	775575	775162	775575	0	413	6683693.5
21	6	781892.75	6	[3. 1]	511.5	4	1	781971	782326	781573	781701	270	753	6690217.75
21	8	1063973.5	6	[2. 4]	3617	24	1	1062061	1062269	1065224	1066340	2955	4279	10094842.5
22	5	170822	6	[4. 2]	2386	13	1	169560	169698	171075	172955	1377	3395	4783587
22	5	278352.75	7	[2. 3]	3374.5	18	0	276585	276746	280176	281061	3430	4476	4891117.75
22	8	2149381.25	6	[2. 4]	2449.5	13	1	2150113	2151099	2148008	2148305	1808	3091	11180250.25
23	2	854945.5	5	[4. 2]	0	0	0	854383	855508	854383	855508	0	1125	1806412.5
23	2	212757	6	[1. 2]	9172	46	1	207669	208673	217150	217536	8477	9867	1164224
23	5	286640	5	[3. 1]	0	0	0	286519	286761	286519	286761	0	242	4899405
23	7	935963.5	7	[2. 1]	4351	3	0	933160	934416	939277	939289	4861	6129	8229563.5
23	8	2177540	5	[4. 2]	0	0	0	2177382	2177698	2177382	2177698	0	316	11208409
24	4	475409.5	6	[2. 4]	3195	11	1	476695	477319	473606	474018	2677	3713	3798808.5
24	6	609920.5	5	[3. 1]	0	0	0	609834	610007	609834	610007	0	173	6518245.5
24	6	610435	5	[1. 4]	0	0	0	610007	610863	610007	610863	0	856	6518760
24	6	609163.5	6	[2. 3]	565	2	1	608843	608919	609146	609746	227	903	6517488.5
24	6	537103.75	6	[1. 4]	1883.5	13	1	537846	538245	535861	536463	1383	2384	6445428.75
24	6	606918.5	6	[4. 1]	1967	4	1	606961	608843	605917	605953	1008	2926	6515243.5
24	7	1091851	6	[4. 1]	3957	10	1	1093392	1094267	1089835	1089910	3482	4432	8385451
24	8	1583998.5	5	[4. 2]	0	0	0	1583883	1584114	1583883	1584114	0	231	10614867.5
24	8	1829005	6	[4. 1]	1970	5	1	1827349	1828691	1829801	1830179	1110	2830	10859874
24	8	962261.5	5	[2. 3]	0	0	0	962189	962334	962189	962334	0	145	9993130.5
24	8	1586108	6	[2. 3]	3024	10	1	1584114	1585078	1586982	1588258	1904	4144	10616977
26	6	638790.25	6	[3. 4]	6644.5	25	1	642038	642187	635243	635693	6345	6944	6547115.25
26	6	1038991	6	[4. 2]	2000	13	1	1039798	1040184	1037643	1038339	1459	2541	6947316
26	6	521010	5	[4. 2]	0	0	0	517558	524462	517558	524462	0	6904	6429335
26	8	2024600.5	6	[4. 3]	6460	36	1	2027511	2028150	2021105	2021636	5875	7045	11055469.5
27	4	457729	5	[2. 3]	0	0	0	456696	458762	456696	458762	0	2066	3781128
27	7	873203	5	[2. 3]	0	0	0	871828	874578	871828	874578	0	2750	8166803
30	8	1491155.75	6	[2. 3]	6330.5	37	1	1487931	1488050	1493460	1495182	5410	7251	10522024.75
31	1	838984.25	6	[2. 1]	2267.5	2	1	836860	838841	840061	840175	1220	3315	838984.25
31	4	128294.25	6	[4. 2]	2813.5	13	1	129502	129900	126570	127205	2297	3330	3451693.25
31	4	1178880.25	6	[3. 1]	2412.5	1	1	1179753	1180420	1175595	1179753	0	4825	4502279.25
31	7	1201922.5	6	[1. 4]	2237	14	1	1202517	1203565	1200148	1201460	1057	3417	8495522.5
32	6	131479.5	7	[2. 1]	2178	14	0	130201	130580	132808	132838	2228	2637	6039804.5
32	7	682696.75	6	[2. 3]	2350.5	18	1	683465	684279	681358	681685	1780	2921	7976296.75
33	5	565979.5	6	[4. 3]	3736	13	1	567477	568218	563921	564302	3175	4297	5178744.5
33	7	1033054	7	[1. 3]	3296	6	0	1031025	1031787	1034807	1034974	3020	3949	8326654
36	6	792824.5	6	[3. 2]	5348	17	1	789368	790933	795215	795782	4282	6414	6701149.5
37	6	775875.75	6	[3. 2]	7681.5	25	1	771087	772983	778763	780670	5780	9583	6684200.75
37	8	622895.75	6	[4. 2]	2004.5	4	1	623339	624457	621484	622303	1036	2973	9653764.75
39	6	1016373.25	6	[4. 2]	1166.5	4	1	1016738	1017175	1015311	1016269	469	1864	6924698.25
41	1	291839.5	5	[1. 4]	0	0	0	291474	292205	291474	292205	0	731	291839.5
41	4	885991.75	7	[4. 3]	4581.5	14	0	883215	884187	888885	889725	4698	6510	4209390.75
41	7	1285739.75	6	[4. 2]	2637.5	15	1	1284221	1284621	1286636	1287481	2015	3260	8579339.75
41	7	513770.5	6	[4. 2]	1746	6	1	514478	514809	512739	513056	1422	2070	7807370.5
41	7	515966	5	[2. 4]	0	0	0	515782	516150	515782	516150	0	368	7809566
42	5	785164	6	[4. 1]	617	1	1	784331	785380	785380	785565	0	1234	5397929
43	2	895533.5	6	[3. 1]	1027	8	1	895407	896687	894951	895089	318	1736	1847000.5
43	5	836462.25	6	[2. 1]	2400.5	5	1	834853	835671	836913	838412	1242	3559	5449227.25
43	6	211498	5	[2. 3]	0	0	0	211348	211648	211348	211648	0	300	6119823
43	7	875769.5	5	[1. 3]	0	0	0	875440	876099	875440	876099	0	659	8169369.5
43	8	2024644	6	[4. 2]	394	2	1	2024785	2024897	2024327	2024567	218	570	11055513
43	8	2025556.5	5	[2. 3]	0	0	0	2025305	2025808	2025305	2025808	0	503	11056425.5
43	8	2031671.5	7	[3. 1]	4666	19	0	2028817	2029860	2034199	2034562	4339	5745	11062540.5
44	6	126761.25	6	[1. 2]	5900.5	24	1	123475	124147	129222	130201	5075	6726	6035086.25
44	8	790161.5	6	[3. 4]	1879	5	1	790888	791314	788876	789568	1320	2438	9821030.5
44	8	1477925.5	5	[2. 1]	0	0	0	1477644	1478207	1477644	1478207	0	563	10508794.5
47	1	728375.5	5	[3. 1]	0	0	0	728142	728609	728142	728609	0	467	728375.5
47	6	128545	6	[3. 2]	2333	10	1	127248	127509	129222	130201	1713	2953	6036870
47	8	1835888.25	6	[2. 1]	779.5	1	1	1835150	1835847	1835847	1836709	0	1559	10866757.25
48	4	942905.5	6	[4. 2]	428	1	1	942841	943398	942542	942841	0	856	4266304.5
48	4	524871.25	6	[2. 4]	1912.5	12	1	525183	526472	523495	524335	848	2977	3848270.25
48	5	834989.75	6	[2. 3]	5345.5	12	1	830740	833894	836913	838412	3019	7672	5447754.75
48	6	260110	7	[4. 1]	2405	8	0	258626	259189	261351	261366	2162	2740	6168435
48	6	760643.75	6	[2. 4]	1241.5	4	1	760941	761588	759750	760296	645	1838	6668968.75
48	8	1147910.75	6	[4. 3]	1888.5	7	1	1148579	1149131	1146891	1147042	1537	2240	10178779.75
49	2	812379.25	6	[4. 2]	3390.5	15	1	810504	810864	813294	814855	2430	4351	1763846.25
49	4	1119937.5	5	[2. 3]	0	0	0	1119680	1120195	1119680	1120195	0	515	4443336.5
49	7	985693.25	6	[4. 3]	316.5	1	1	985598	986105	985472	985598	0	633	8279293.25
NCO 3:1
tetrad.	chr.	pos.bp.	tract_type	tract_len	tract_min_len	tract_max_len	X.marker	YJM.SNP.	chromatids	X.of_tract	snp_start_out	snp_start_in	snp_end_in	snp_end_out
1	6	232108.5	0	6987	6630	7344	50	3	4	1	228593	228637	235267	235937
2	8	132460.5	0	2341	1195	3487	6	1	1	1	130293	132287	133482	133780
2	8	734040.75	0	9393.5	8462	10325	13	3	3	1	728684	730004	738466	739009
3	1	111656.75	0	1322.5	558	2087	4	1	3	1	110703	111288	111846	112790
3	4	1084388.5	0	3043	2224	3862	12	3	3	1	1082614	1083120	1085344	1086476
3	5	58504	0	1412	980	1844	8	1	3	1	57642	57954	58934	59486
3	5	1186417.5	5	1163	885	1441	4	split	[2. 3]	2	1185770	1185902	1186787	1187211
3	6	421949	0	3406	3154	3658	11	3	3	1	420237	420255	423409	423895
3	6	1098764.75	0	1210.5	371	2050	4	3	3	1	1097892	1098427	1098798	1099942
3	7	794093.75	5	3573.5	3337	3810	23	split	[2. 4]	2	792180	792434	795771	795990
3	7	1644457.25	0	7165.5	7022	7309	49	1	3	1	1640870	1640879	1647901	1648179
3	8	837510.25	0	3572.5	2049	5096	8	1	4	1	835193	836255	838304	840289
3	8	1018985.5	0	4439	3500	5378	16	3	1	1	1016121	1017411	1020911	1021499
3	8	2114479.5	0	536	224	848	4	1	3	1	2114089	2114334	2114558	2114937
4	3	1238084	0	104	37	171	3	3	4	1	1237976	1238088	1238125	1238147
4	3	1238225.75	0	90.5	49	132	5	3	4	1	1238150	1238211	1238260	1238282
4	3	1239289.75	0	87.5	24	151	3	3	4	1	1239185	1239307	1239331	1239336
4	4	448133.25	0	6346.5	5730	6963	30	1	4	1	444795	445125	450855	451758
4	4	472954.75	0	5202.5	4365	6040	15	3	4	1	469842	470865	475230	475882
4	4	887261.5	0	2042	816	3268	5	1	1	1	885617	886864	887680	888885
4	5	472453.25	0	2496.5	1714	3279	15	1	3	1	470846	471564	473278	474125
4	5	487663.5	0	1687	1253	2121	6	3	4	1	486474	487166	488419	488595
4	6	657287.75	0	168.5	149	188	6	3	2	1	657187	657220	657369	657375
4	7	407973	0	2016	218	3814	3	1	3	1	406028	407902	408120	409842
4	7	624371.75	0	1192.5	715	1670	6	1	3	1	623451	624100	624815	625121
4	7	799954.5	0	2164	1921	2407	13	3	4	1	798733	799012	800933	801140
4	8	383335.5	0	1423	690	2156	8	3	1	1	382394	382854	383544	384550
4	8	837485.75	0	982.5	764	1201	3	3	4	1	836786	837203	837967	837987
5	1	155965.25	0	1726.5	1230	2223	6	1	3	1	154707	155497	156727	156930
5	5	304769	0	3747	1815	5679	9	1	2	1	302519	303272	305087	308198
5	5	540870.5	0	1352	478	2226	3	1	2	1	539610	540779	541257	541836
5	6	974189	0	1193	595	1791	9	1	2	1	973404	973781	974376	975195
5	7	728128.25	0	2705.5	1926	3485	12	3	2	1	726487	727064	728990	729972
5	7	871104.5	0	4197	2011	6383	9	1	4	1	868195	869817	871828	874578
6	4	705655	0	3024	1579	4469	10	1	4	1	703735	704551	706130	708204
6	4	862198	0	2639	2354	2924	15	3	1	1	860739	861018	863372	863663
6	4	982314.25	0	2198.5	1437	2960	10	1	1	1	980905	981525	982962	983865
6	5	443321.5	0	749	381	1117	7	3	2	1	442766	443128	443509	443883
6	5	656563	0	2928	2567	3289	13	1	3	1	654984	655214	657781	658273
6	7	1577801.5	0	1474	987	1961	13	3	2	1	1576716	1577413	1578400	1578677
6	8	1477167.25	0	3447.5	3094	3801	16	1	1	1	1475221	1475666	1478760	1479022
6	8	1673761.5	0	5758	5479	6037	19	3	4	1	1670731	1671034	1676513	1676768
7	1	335975.25	0	1354.5	911	1798	6	3	4	1	334968	335628	336539	336766
7	3	1238915.75	0	488.5	381	596	11	1	1	1	1238589	1238754	1239135	1239185
7	5	1193243	0	2536	1988	3084	16	1	3	1	1191481	1192469	1194457	1194565
7	8	857781.5	0	4304	3489	5119	9	1	1	1	855509	855750	859239	860628
7	8	1626282.25	0	1966.5	1372	2561	8	1	3	1	1624881	1625717	1627089	1627442
8	1	602577.25	0	1598.5	1407	1790	14	1	1	1	601630	601926	603333	603420
8	4	461457	0	2450	1878	3022	14	3	3	1	460193	460271	462149	463215
8	5	279509.25	0	2218.5	1211	3226	13	1	1	1	277835	278965	280176	281061
8	7	216379	0	5249	4497	6001	13	3	3	1	213478	214031	218528	219479
8	7	1443318	0	2804	2195	3413	14	1	2	1	1441706	1442126	1444321	1445119
8	7	1448136.5	0	1566	1330	1802	10	1	2	1	1447200	1447507	1448837	1449002
8	7	1456412	0	2574	2241	2907	17	3	2	1	1454911	1455339	1457580	1457818
8	8	984538	0	2981	1819	4143	9	3	1	1	982428	983667	985486	986571
9	2	445603.25	0	1515.5	1319	1712	4	1	3	1	444824	444867	446186	446536
9	6	543971.25	0	358.5	283	434	3	3	1	1	543781	543803	544086	544215
9	6	642116.5	0	2405	1858	2952	18	3	3	1	640526	641302	643160	643478
9	6	793192.5	0	1733	1459	2007	3	3	2	1	792125	792527	793986	794132
9	7	446453.75	5	946.5	790	1103	5	split	[1. 4]	2	445843	446118	446908	446946
9	7	580318	0	4576	4245	4907	35	1	3	1	577876	578184	582429	582783
9	7	1350221.75	0	401.5	182	621	4	1	1	1	1349929	1350113	1350295	1350550
10	7	1406928.75	0	1609.5	755	2464	4	1	2	1	1406011	1406237	1406992	1408475
10	8	361132.5	0	3323	2505	4141	17	3	2	1	359059	359883	362388	363200
11	1	230878.5	0	4946	4228	5664	22	3	2	1	227854	228957	233185	233518
11	1	366829	0	4758	3339	6177	15	3	4	1	363360	365540	368879	369537
11	4	629754.75	0	2633.5	1870	3397	21	1	4	1	628258	628618	630488	631655
12	6	1312664	0	1536	841	2231	3	3	2	1	1311590	1312202	1313043	1313821
13	1	461490.5	5	3530	2904	4156	19	split	[3. 4]	2	459515	459936	462840	463671
13	2	66772.75	0	2306.5	1499	3114	12	1	1	1	64939	66300	67799	68053
13	5	1126308.75	5	2724.5	1847	3602	8	split	[2. 3]	2	1124230	1125663	1127510	1127832
13	6	1274162	0	1801	1461	2141	8	1	2	1	1273021	1273502	1274963	1275162
13	7	371168.25	0	1789.5	991	2588	12	3	4	1	369642	370905	371896	372230
13	8	656590	0	1438	915	1961	7	3	2	1	655785	655957	656872	657746
13	8	658458	0	1042	785	1299	4	3	2	1	657746	658128	658913	659045
13	8	1930965	0	7280	6275	8285	22	1	1	1	1926620	1928030	1934305	1934905
14	1	112332.75	0	5339.5	4842	5837	18	1	2	1	109473	109853	114695	115310
14	4	476816.75	0	1530.5	1446	1615	6	1	2	1	476035	476068	477514	477650
14	4	560419.75	0	8326.5	7831	8822	39	1	2	1	555994	556519	564350	564816
14	6	1211314.25	0	4074.5	2454	5695	7	3	1	1	1208793	1209761	1212215	1214488
14	7	1253342	0	1536	1050	2022	3	3	4	1	1252360	1252788	1253838	1254382
14	8	633747.25	0	1228.5	598	1859	6	3	2	1	632761	633505	634103	634620
15	1	725388.5	0	2420	1459	3381	4	1	3	1	723654	724703	726162	727035
15	2	695544.25	0	1526.5	749	2304	6	3	4	1	694547	695015	695764	696851
15	4	208893	5	2525	2166	2884	8	split	[1. 3]	2	207573	207688	209854	210457
15	5	128222	0	2764	1689	3839	9	1	4	1	126183	127497	129186	130022
15	5	430038	0	723	344	1102	3	1	1	1	429553	429800	430144	430655
15	5	869272.75	0	2750.5	1635	3866	5	1	0	1	866939	868856	870491	870805
15	7	828706.5	0	702	305	1099	3	3	4	1	828131	828580	828885	829230
15	7	1533950.5	5	3719	3229	4209	36	split	[2. 3]	2	1531984	1532198	1535427	1536193
15	8	849996.75	0	2418.5	1422	3415	4	3	3	1	847987	849588	851010	851402
15	8	1463486.25	0	4875.5	4180	5571	22	1	4	1	1460793	1461304	1465484	1466364
16	1	843403.5	0	4080	2761	5399	18	1	2	1	840226	842501	845262	845625
16	2	784336.75	0	1234.5	667	1802	3	1	4	1	783634	783805	784472	785436
16	2	925628.5	0	3670	2966	4374	14	1	3	1	923414	924173	927139	927788
16	5	437986	0	962	786	1138	7	3	1	1	437434	437576	438362	438572
16	8	567463.5	0	4485	3821	5149	17	1	2	1	564723	565719	569540	569872
16	8	604886.75	0	1831.5	1524	2139	10	3	1	1	603782	604160	605684	605921
16	8	1646046.75	0	2189.5	1693	2686	10	3	3	1	1644829	1645075	1646768	1647515
17	4	132505.75	0	504.5	58	951	3	3	3	1	132000	132507	132565	132951
17	4	207253.25	0	1808.5	956	2661	8	1	0	1	205966	206732	207688	208627
17	4	988700.75	0	2642.5	1680	3605	9	1	3	1	987267	987492	989172	990872
17	5	631539	0	1182	520	1844	7	3	1	1	630303	631593	632113	632147
17	5	842399.75	0	2364.5	1064	3665	7	3	3	1	840576	841859	842923	844241
17	6	166296.25	0	2802.5	2464	3141	15	3	2	1	164695	165095	167559	167836
17	6	791520.5	0	2740	1594	3886	7	3	3	1	789368	790933	792527	793254
17	7	653508	0	1291	1087	1495	10	3	1	1	652786	652939	654026	654281
17	7	1490936.75	0	871.5	610	1133	10	1	3	1	1490463	1490539	1491149	1491596
18	1	229053.25	0	1295.5	441	2150	4	3	2	1	227854	228957	229398	230004
18	4	884970.75	0	2539.5	1430	3649	9	3	4	1	883215	884187	885617	886864
19	1	556555	0	2316	1082	3550	7	1	4	1	555333	555461	556543	558883
19	4	52591.25	0	877.5	325	1430	8	1	2	1	52075	52230	52555	53505
19	5	483102.25	0	2198.5	707	3690	4	1	2	1	481298	482708	483415	484988
20	1	469206	0	2807	1734	3880	14	3	2	1	467667	467938	469672	471547
20	1	834767.5	0	1884	1649	2119	10	3	4	1	833631	834020	835669	835750
20	4	238930.5	0	1247	75	2419	3	3	2	1	237850	238764	238839	240269
20	5	979538.25	0	1312.5	1106	1519	7	1	1	1	978754	979010	980116	980273
20	7	666890	0	1859	1377	2341	8	1	2	1	665718	666203	667580	668059
21	2	515220.75	0	4488.5	3732	5245	30	3	3	1	512865	513088	516820	518110
21	4	56911.5	0	2358	1522	3194	11	1	1	1	55670	55795	57317	58864
21	4	348778.5	0	1653	989	2317	7	1	4	1	347865	348039	349028	350182
21	4	848691.75	0	429.5	78	781	3	1	4	1	848238	848716	848794	849019
21	4	1023768.25	0	937.5	411	1464	4	3	2	1	1023128	1023471	1023882	1024592
21	6	1223598.75	0	3587.5	2310	4865	9	1	4	1	1221181	1222429	1224739	1226046
21	7	1316458.25	0	4532.5	3492	5573	15	3	1	1	1313887	1314497	1317989	1319460
21	7	1474961.75	0	171.5	48	295	3	1	1	1	1474793	1474959	1475007	1475088
21	8	1655596	0	2522	2150	2894	15	1	3	1	1654173	1654497	1656647	1657067
21	8	1847525.75	0	1744.5	946	2543	6	1	2	1	1846195	1847112	1848058	1848738
22	2	924452.25	0	4092.5	3136	5049	13	1	4	1	921919	922893	926029	926968
22	4	1043719.5	0	4375	3228	5522	11	1	1	1	1041454	1041610	1044838	1046976
22	6	1233318.5	0	3278	1923	4633	4	1	2	1	1231020	1232339	1234262	1235653
22	6	1309181	0	2531	1916	3146	7	1	2	1	1307420	1308411	1310327	1310566
23	3	1128614.5	0	2138	1430	2846	11	1	3	1	1127202	1127889	1129319	1130048
23	4	499347.5	0	2301	1715	2887	8	1	1	1	497815	498579	500294	500702
23	6	212508.75	0	559.5	138	981	3	1	4	1	212160	212298	212436	213141
23	7	973419.75	0	4287.5	3809	4766	18	3	2	1	971079	971473	975282	975845
23	8	1542946.25	0	2377.5	1869	2886	8	3	2	1	1541438	1542077	1543946	1544324
24	1	852906.5	0	1488	1075	1901	7	1	3	1	851896	852429	853504	853797
24	2	948579.75	0	1808.5	1526	2091	24	3	4	1	947440	947911	949437	949531
24	4	270515	0	1453	770	2136	12	3	2	1	269257	270320	271090	271393
24	4	938645.5	0	1313	1076	1550	8	3	1	1	937902	938076	939152	939452
24	5	882695.75	0	725.5	511	940	3	3	2	1	882251	882415	882926	883191
24	7	1577570	0	2831	2635	3027	23	3	2	1	1575973	1576336	1578971	1579000
24	8	1522649.5	0	1530	785	2275	5	1	4	1	1521670	1522099	1522884	1523945
24	8	1577403.75	0	4675.5	3716	5635	10	3	2	1	1574394	1575738	1579454	1580029
25	2	794518	0	6307	6119	6495	40	1	2	1	791270	791459	797578	797765
25	4	874020.75	0	2460.5	1930	2991	18	1	4	1	872663	872918	874848	875654
25	5	768106.75	0	999.5	496	1503	3	1	2	1	767145	768069	768565	768648
25	6	546160	0	511	301	721	4	1	1	1	545891	545918	546219	546612
25	6	763535	0	4934	4200	5668	13	1	2	1	760548	761588	765788	766216
25	6	789319.5	0	1662	787	2537	5	3	3	1	788396	788581	789368	790933
26	2	949173.25	0	2620.5	2175	3066	39	1	0	1	947440	948286	950461	950506
26	3	1145142	0	402	242	562	3	3	4	1	1144861	1145021	1145263	1145423
26	5	442964.25	0	928.5	616	1241	6	1	4	1	442234	442766	443382	443475
27	2	294124.75	0	1693.5	1303	2084	10	1	3	1	293088	293468	294771	295172
27	2	469822	0	2989	2580	3398	7	3	4	1	468173	468482	471062	471571
27	4	206614.75	0	2077.5	1653	2502	8	3	4	1	205186	205966	207619	207688
27	7	625618	0	3685	3267	4103	33	1	1	1	623451	624100	627367	627554
27	7	1681674.75	0	3541.5	1419	5664	8	1	0	1	1678187	1681621	1683040	1683851
27	8	2032546.25	0	2916.5	2493	3340	9	1	1	1	2030859	2031317	2033810	2034199
28	2	914849.75	0	1399.5	412	2387	3	3	2	1	913964	914336	914748	916351
28	2	1050766	0	1123	1061	1185	6	1	1	1	1050162	1050247	1051308	1051347
28	2	1051725.75	0	650.5	403	898	5	1	1	1	1051347	1051454	1051857	1052245
28	4	71906.25	0	3488.5	2105	4872	17	1	2	1	69703	70621	72726	74575
28	4	318996.25	0	1556.5	310	2803	4	1	3	1	318176	318260	318570	320979
28	6	470819.5	0	3247	2703	3791	4	1	2	1	468959	469433	472136	472750
28	6	481424	0	1499	536	2462	6	3	3	1	480325	481024	481560	482787
28	6	1053801.75	0	2658.5	2124	3193	14	3	1	1	1052027	1052918	1055042	1055220
29	2	326833.5	0	787	328	1246	6	3	2	1	326379	326501	326829	327625
29	4	49829.25	0	1577.5	99	3056	3	3	1	1	48757	49324	49423	51813
29	8	1835231.5	0	2093	1401	2785	6	3	4	1	1833924	1834446	1835847	1836709
30	3	1191574.5	0	4051	3446	4656	17	3	1	1	1189013	1190085	1193531	1193669
30	7	1507244.25	0	1223.5	745	1702	4	1	1	1	1506274	1506991	1507736	1507976
31	1	108501.5	0	1625	1202	2048	10	3	2	1	107425	107953	109155	109473
31	6	216967.25	0	1965.5	1372	2559	8	1	2	1	215618	216351	217723	218177
31	6	266949.75	0	4246.5	3573	4920	19	1	3	1	264596	265057	268630	269516
31	7	138911.5	0	1971	1726	2216	6	3	3	1	137919	137933	139659	140135
31	7	141305.25	0	2025.5	1669	2382	15	3	3	1	140135	140450	142119	142517
31	7	948879.5	0	4675	3840	5510	10	1	4	1	946170	946914	950754	951680
32	6	107121	0	2816	1421	4211	7	1	1	1	104600	106826	108247	108811
32	6	1181067	0	621	481	761	21	3	3	1	1180749	1180764	1181245	1181510
32	6	1182347.5	0	1612	1577	1647	53	3	3	1	1181510	1181573	1183150	1183157
32	7	372290	0	4033	2905	5161	16	1	4	1	369642	370905	373810	374803
32	7	569809.5	0	2798	2040	3556	25	3	3	1	568212	568609	570649	571768
32	8	288493.5	0	1112	191	2033	6	3	1	1	287419	288456	288647	289452
32	8	1540631	0	2253	1811	2695	11	3	1	1	1539382	1539627	1541438	1542077
32	8	1898629	0	2907	2586	3228	14	1	1	1	1896903	1897448	1900034	1900131
33	1	485238.25	0	4619.5	4199	5040	38	1	3	1	482661	483196	487395	487701
33	2	405711.25	0	2879.5	2160	3599	16	1	2	1	403878	404665	406825	407477
33	4	41393	0	2329	930	3728	5	1	1	1	39127	41330	42260	42855
33	5	192544.25	0	1118.5	259	1978	3	3	2	1	191541	192429	192688	193519
33	5	261074	0	1237	776	1698	5	1	1	1	260295	260616	261392	261993
33	7	266722.25	0	653.5	545	762	4	1	1	1	266361	266430	266975	267123
33	7	1023722.25	0	4781.5	3964	5599	51	3	3	1	1020871	1021792	1025756	1026470
33	8	2084292.25	0	3896.5	3435	4358	57	1	1	1	2081967	2082721	2086156	2086325
34	1	126092.25	0	1460.5	1129	1792	9	1	2	1	125077	125647	126776	126869
34	1	217260.75	0	1749.5	331	3168	3	1	2	1	215419	217353	217684	218587
34	2	943610.25	0	2165.5	2095	2236	55	1	1	1	942507	942548	944643	944743
34	2	945951	0	2400	2328	2472	49	1	1	1	944743	944759	947087	947215
34	4	410227.75	0	776.5	208	1345	4	1	1	1	409458	410221	410429	410803
34	6	670561.75	0	896.5	420	1373	3	1	4	1	669656	670571	670991	671029
34	6	675853.25	0	2488.5	1477	3500	6	1	3	1	674013	675205	676682	677513
34	7	902482.75	0	3370.5	2726	4015	6	1	3	1	900438	901157	903883	904453
34	7	1448866.75	0	581.5	182	981	3	3	4	1	1448332	1448820	1449002	1449313
34	8	289725	0	3956	2863	5049	12	1	3	1	287038	288456	291319	292087
34	8	881204	0	2049	1016	3082	5	3	2	1	879701	880658	881674	882783
34	8	1299064.5	5	3098	1782	4414	5	split	[1. 4]	2	1297398	1297633	1299415	1301812
34	8	1551281.5	0	2123	1921	2325	13	3	3	1	1550184	1550256	1552177	1552509
34	8	1556875.5	0	872	582	1162	7	3	4	1	1556189	1556690	1557272	1557351
34	8	1707252.25	0	1159.5	750	1569	11	1	4	1	1706466	1706879	1707629	1708035
34	8	574182.25	5	812.5	0	1371	6	none	[1. 4]	1	573657	573954	573954	575028
35	6	627581.75	0	2473.5	1499	3448	15	3	2	1	626041	626649	628148	629489
35	6	707507.5	0	1771	1182	2360	12	3	2	1	706185	707059	708241	708545
35	7	176945.5	0	2068	1382	2754	9	1	1	1	175719	176104	177486	178473
35	7	403659	0	6612	5358	7866	16	3	3	1	400036	400670	406028	407902
35	7	1446407.25	0	3374.5	2770	3979	19	3	3	1	1444321	1445119	1447889	1448300
35	8	794466.5	0	3477	1683	5271	12	3	3	1	791718	793738	795421	796989
35	8	937414.5	0	7654	6479	8829	27	1	1	1	932855	934320	940799	941684
36	2	898700.75	0	4754.5	3047	6462	13	1	2	1	895407	897240	900287	901869
36	4	1140012	0	3380	2567	4193	13	1	3	1	1137799	1138845	1141412	1141992
36	6	142371.5	0	2608	2134	3082	6	3	1	1	140792	141343	143477	143874
37	4	472802.5	0	4578	3318	5838	13	3	1	1	469392	471635	474953	475230
37	4	551612.25	0	3299.5	2748	3851	11	1	4	1	549849	550076	552824	553700
37	4	572867.75	0	1225.5	380	2071	5	3	4	1	571898	572612	572992	573969
37	6	942461	5	9994	9570	10418	32	split	[1. 2]	3	937337	937591	947161	947755
37	6	1036979.5	0	619	421	817	5	3	2	1	1036586	1036754	1037175	1037403
38	1	44520.75	0	4515.5	3475	5556	20	3	2	1	41846	42680	46155	47402
39	7	411603.75	0	1571.5	794	2349	11	3	4	1	410451	411185	411979	412800
39	7	1381681.75	0	1192.5	499	1886	5	1	1	1	1380578	1381593	1382092	1382464
39	8	804185.75	0	4258.5	2549	5968	7	3	3	1	801615	802498	805047	807583
40	1	728779.25	0	807.5	448	1167	7	1	1	1	728142	728609	729057	729309
40	2	806083	0	2234	2010	2458	21	3	3	1	804804	805128	807138	807262
40	4	277381.25	0	3011.5	2832	3191	17	1	1	1	275803	275948	278780	278994
40	5	709846.5	0	4862	3401	6323	7	1	3	1	707042	707789	711190	713365
41	1	842596.5	0	2466	781	4151	9	3	2	1	840226	842501	843282	844377
41	7	1390080.75	0	879.5	346	1413	3	3	3	1	1389406	1389876	1390222	1390819
41	8	1565395.25	0	6348.5	5968	6729	37	1	3	1	1562065	1562377	1568345	1568794
41	8	1834023.75	0	4620.5	2938	6303	11	1	4	1	1831215	1832212	1835150	1837518
42	1	315166.5	0	1101	441	1761	5	1	2	1	314451	314781	315222	316212
42	1	550712.25	0	2772.5	2035	3510	10	3	1	1	548841	549811	551846	552351
42	3	1188871.5	0	1355	657	2053	5	3	1	1	1188032	1188356	1189013	1190085
42	4	510361.5	0	3055	1895	4215	10	1	2	1	507988	509680	511575	512203
42	8	614451.25	0	3795.5	2106	5485	6	1	1	1	611609	613498	615604	617094
42	8	679696.75	0	4976.5	4297	5656	18	3	4	1	676765	677652	681949	682421
43	2	1044702	0	2967	1774	4160	6	1	4	1	1042564	1043873	1045647	1046724
43	5	892138	0	2104	1148	3060	9	3	3	1	890562	891610	892758	893622
44	1	132303.25	0	5421.5	4861	5982	20	3	4	1	129127	130058	134919	135109
44	5	892432	0	2692	1148	4236	9	3	2	1	890562	891610	892758	894798
44	7	738000.75	0	3190.5	2368	4013	22	1	4	1	735743	737068	739436	739756
45	1	839329.5	0	4068	1385	6751	4	1	4	1	835750	838841	840226	842501
45	4	851033.25	5	3759.5	3621	3898	27	split	[1. 3]	2	849019	849288	852909	852917
45	5	351017.25	0	896.5	331	1462	6	1	4	1	350413	350725	351056	351875
45	6	933565.5	0	4902	4061	5743	23	3	4	1	930722	931507	935568	936465
45	6	951575.75	0	1789.5	1276	2303	18	1	3	1	950221	951141	952417	952524
45	8	1937065.75	0	3868.5	3480	4257	8	3	3	1	1934905	1935358	1938838	1939162
45	8	2137209.25	0	824.5	393	1256	5	1	1	1	2136409	2137185	2137578	2137665
45	8	2140913.75	0	1203.5	694	1713	7	1	0	1	2140015	2140609	2141303	2141728
46	5	1204535.5	0	978	380	1576	5	1	2	1	1203613	1204480	1204860	1205189
46	7	554155.5	0	2559	1967	3151	8	1	3	1	552415	553337	555304	555566
46	7	1127881.25	0	1863.5	1297	2430	8	3	2	1	1126742	1127157	1128454	1129172
47	2	483580.75	0	2717.5	2180	3255	15	3	2	1	482138	482306	484486	485393
47	4	328920.75	0	2976.5	1827	4126	8	1	1	1	327126	327739	329566	331252
47	5	1184464	0	3886	3510	4262	25	3	4	1	1182485	1182557	1186067	1186747
47	6	141501.75	0	2363.5	2074	2653	13	3	3	1	140312	140328	142402	142965
47	6	148394.5	0	431	238	624	3	3	1	1	148026	148332	148570	148650
47	6	148733.75	0	83.5	36	131	3	3	1	1	148650	148734	148770	148781
47	8	703556.5	0	2773	954	4592	8	3	3	1	700482	703858	704812	705074
48	5	1033898.5	0	3681	3229	4133	15	3	2	1	1031840	1032276	1035505	1035973
48	6	878341.25	0	2183.5	1966	2401	13	3	4	1	877166	877333	879299	879567
48	6	880499.5	0	514	214	814	3	1	1	1	880123	880362	880576	880937
48	7	661967.25	0	3019.5	2714	3325	25	1	3	1	660300	660615	663329	663625
48	8	1538460.5	0	3147	2314	3980	17	3	2	1	1536259	1537515	1539829	1540239
49	2	782754.5	0	1079	445	1713	8	3	1	1	781921	782509	782954	783634
49	5	1187650.25	0	1302.5	801	1804	5	1	1	1	1186787	1187211	1188012	1188591
NCO 4:0
tetrad.	chr.	pos.bp.	tract_type	tract_len	tract_min_len	tract_max_len	X.marker	YJM.SNP.	chromatids	X.of_tract	snp_start_out	snp_start_in	snp_end_in	snp_end_out
1	6	771970.75	2	2295.5	2101	2490	4	4	0	1	770764	770882	772983	773254
1	6	775061.5	2	3063	2670	3456	13	4	0	1	773254	773806	776476	776710
1	6	1137995	2	2988	2577	3399	10	0	0	1	1136318	1136684	1139261	1139717
2	1	368569.5	2	388	345	431	3	0	0	1	368338	368413	368758	368769
2	1	452542.25	2	3544.5	2840	4249	16	0	0	1	450254	451286	454126	454503
2	7	821546.25	2	661.5	309	1014	3	0	0	1	820881	821550	821859	821895
3	1	114700.5	2	4765	3981	5549	15	4	0	1	111846	112790	116771	117395
3	1	488535	2	3933	3904	3962	29	4	0	1	486560	486577	490481	490522
3	4	1113706.25	2	6972.5	6422	7523	34	0	0	1	1109962	1110478	1116900	1117485
4	6	777979	2	337	93	581	3	4	0	1	777733	777888	777981	778314
4	6	779673.75	2	2270.5	1933	2608	3	4	0	1	778314	778763	780696	780922
4	8	2169306.75	2	349.5	189	510	3	4	0	1	2169052	2169212	2169401	2169562
5	2	349915	2	2784	2048	3520	7	4	0	1	348333	348713	350761	351853
5	7	286081.75	2	1592.5	930	2255	5	0	0	1	284998	285573	286503	287253
5	8	1833973.75	2	4608.5	3635	5582	12	4	0	1	1831127	1832212	1835847	1836709
6	4	152362.5	2	1301	1028	1574	10	0	0	1	151599	151825	152853	153173
6	7	532516	2	3557	2773	4341	13	4	0	1	530482	530993	533766	534823
6	8	1082564.75	2	2697.5	2513	2882	21	4	0	1	1081161	1081271	1083784	1084043
6	8	1878350.5	2	4509	4253	4765	24	0	0	1	1875981	1876211	1880464	1880746
7	6	823877	2	1540	986	2094	10	0	0	1	822645	823569	824555	824739
8	3	1204331	2	1295	1100	1490	9	0	0	1	1203657	1203710	1204810	1205147
9	6	778322.25	2	5907.5	5535	6280	22	4	0	1	775162	775575	781110	781442
10	3	1020243.5	2	1584	708	2460	8	4	0	1	1018664	1020239	1020947	1021124
10	5	122576.75	2	3513.5	2724	4303	11	4	0	1	120350	121290	124014	124653
10	6	1156666	2	472	71	873	3	4	0	1	1156368	1156492	1156563	1157241
11	2	492713	2	2127	1259	2995	11	4	0	1	490894	492405	493664	493889
11	2	694545.5	2	3524	2790	4258	11	4	0	1	692593	692974	695764	696851
11	5	1256702.25	2	2151.5	1601	2702	7	0	0	1	1255229	1256024	1257625	1257931
11	8	900180.5	2	6063	4886	7240	21	0	0	1	896110	898188	903074	903350
12	4	620400.25	2	555.5	396	715	4	0	0	1	620063	620182	620578	620778
13	1	263961.75	2	439.5	96	783	3	4	0	1	263547	263937	264033	264330
14	1	150174	2	1774	1421	2127	7	4	0	1	149164	149410	150831	151291
14	1	348763.25	2	848.5	446	1251	4	0	0	1	348114	348564	349010	349365
14	6	198702.75	2	4349.5	3468	5231	20	4	0	1	196452	196604	200072	201683
14	6	543657.25	2	269.5	182	357	7	0	0	1	543446	543599	543781	543803
14	8	297189.5	2	5235	4564	5906	15	4	0	1	294065	295079	299643	299971
14	8	963493.5	2	3570	2878	4262	15	0	0	1	961228	962189	965067	965490
16	2	818731	2	5094	4640	5548	34	0	0	1	815957	816411	821051	821505
16	5	819041	2	1574	1177	1971	8	4	0	1	817978	818530	819707	819949
16	6	735432	2	1663	1073	2253	13	0	0	1	734170	735031	736104	736423
16	8	1065922.75	2	1704.5	1453	1956	3	0	0	1	1064917	1065224	1066677	1066873
17	4	208976.75	2	1638.5	1111	2166	5	0	0	1	207688	208627	209738	209854
17	6	778107.5	2	862	581	1143	5	4	0	1	777620	777733	778314	778763
17	7	1441766.75	2	1315.5	978	1653	5	0	0	1	1440974	1441244	1442222	1442627
17	7	1607059.75	2	561.5	372	751	4	0	0	1	1606666	1606892	1607264	1607417
18	1	376278	2	474	294	654	4	4	0	1	375927	376155	376449	376581
18	5	669691.5	2	4383	3936	4830	23	0	0	1	667342	667658	671594	672172
18	6	177457.75	2	1327.5	957	1698	11	0	0	1	176475	177113	178070	178173
18	6	877703.75	2	458.5	78	839	3	0	0	1	877360	877589	877667	878199
18	7	99186.25	2	3893.5	3376	4411	3	0	0	1	97055	97424	100800	101466
19	4	884970.75	2	2539.5	1430	3649	9	4	0	1	883215	884187	885617	886864
19	5	278949.25	2	1098.5	466	1731	7	4	0	1	277835	278965	279431	279566
19	6	775487.5	2	1352	1051	1653	5	4	0	1	774631	774992	776043	776284
19	6	778043	2	3347	2308	4386	12	4	0	1	776284	776455	778763	780670
19	7	689306.25	2	2659.5	1959	3360	15	4	0	1	687859	688094	690053	691219
21	5	854645.75	2	3370.5	3026	3715	16	0	0	1	852841	853080	856106	856556
21	6	768224.5	2	3706	3158	4254	22	0	0	1	766249	766494	769652	770503
22	2	518839.25	2	2748.5	1248	4249	11	0	0	1	516820	518110	519358	521069
22	2	964044.75	2	317.5	77	558	4	0	0	1	963839	963933	964010	964397
22	4	532113.5	2	7433	6824	8042	41	4	0	1	528032	528762	535586	536074
22	5	762020	2	596	355	837	5	0	0	1	761568	761876	762231	762405
22	6	777604.75	2	7342.5	7049	7636	28	4	0	1	773806	774061	781110	781442
23	2	848913.75	2	3352.5	2573	4132	13	4	0	1	846732	847743	850316	850864
23	2	989425.25	2	2154.5	1186	3123	6	0	0	1	988135	988561	989747	991258
23	7	1410269.5	2	3083	2581	3585	11	4	0	1	1408475	1408981	1411562	1412060
23	8	1493487.25	2	1667.5	607	2728	6	0	0	1	1492454	1492853	1493460	1495182
24	4	301404.25	2	4665.5	4245	5086	34	4	0	1	298990	299153	303398	304076
24	4	1146537.75	2	2172.5	1591	2754	5	0	0	1	1145398	1145505	1147096	1148152
24	5	401116.25	2	2346.5	1852	2841	5	4	0	1	399518	400368	402220	402359
24	6	303068.75	2	738.5	504	973	6	0	0	1	302515	302884	303388	303488
24	8	827799.25	2	2857.5	2493	3222	23	0	0	1	826180	826561	829054	829402
24	8	1831650.75	2	1896.5	1155	2638	4	4	0	1	1830278	1831127	1832282	1832916
24	8	1838750.25	2	2359.5	1665	3054	14	0	0	1	1837518	1837623	1839288	1840572
25	6	612635.5	2	1137	772	1502	5	0	0	1	611831	612303	613075	613333
25	6	782806.75	2	9318.5	8830	9807	38	4	0	1	777981	778314	787144	787788
25	7	236764.75	2	695.5	347	1044	5	0	0	1	236282	236552	236899	237326
25	7	1611440	2	2053	1665	2441	4	0	0	1	1610101	1610726	1612391	1612542
26	1	151081	2	1094	706	1482	3	4	0	1	150483	150585	151291	151965
26	1	344554	2	2361	1948	2774	6	0	0	1	343292	343455	345403	346066
27	7	1521349.75	2	562.5	119	1006	3	4	0	1	1520664	1521473	1521592	1521670
29	6	780496.25	2	1559.5	440	2679	6	4	0	1	778763	780670	781110	781442
29	7	371688	2	2829	1490	4168	15	4	0	1	369642	370905	372395	373810
30	5	523206.5	2	480	189	771	3	4	0	1	522749	523184	523373	523520
30	6	780735.75	2	2038.5	1031	3046	9	4	0	1	778763	780670	781701	781809
30	6	786664.75	2	582.5	340	825	6	4	0	1	786319	786428	786768	787144
31	1	257589.5	2	827	361	1293	4	0	0	1	256919	257433	257794	258212
31	6	270171.75	2	2197.5	508	3887	3	4	0	1	268630	269516	270024	272517
31	7	1204226.75	2	925.5	722	1129	4	4	0	1	1203565	1203963	1204685	1204694
31	7	1204831	2	238	148	328	3	4	0	1	1204694	1204730	1204878	1205022
31	8	365599.25	2	2813.5	2375	3252	10	4	0	1	364052	364333	366708	367304
32	2	387795.25	2	871.5	53	1690	4	0	0	1	386719	388000	388053	388409
32	4	586524	2	3854	3456	4252	18	4	0	1	584277	584917	588373	588529
32	6	731218.25	2	1658.5	872	2445	4	0	0	1	730006	730772	731644	732451
33	6	783220.5	2	7008	6011	8005	34	4	0	1	778763	780670	786681	786768
37	6	681932	2	466	143	789	3	4	0	1	681589	681809	681952	682378
37	6	765192.25	2	239.5	8	471	3	4	0	1	765067	765078	765086	765538
37	6	767330.75	2	1345.5	1120	1571	9	4	0	1	766518	766798	767918	768089
39	2	380770.25	2	852.5	569	1136	11	4	0	1	380305	380383	380952	381441
39	6	778439.75	2	2553.5	1363	3744	8	4	0	1	776926	777400	778763	780670
41	1	574894.75	2	2240.5	1657	2824	10	4	0	1	573662	573887	575544	576486
41	1	672972.5	2	4300	3712	4888	18	4	0	1	670388	671257	674969	675276
41	4	887746.75	2	1071.5	122	2021	4	4	0	1	886864	887558	887680	888885
41	6	775875.75	2	7681.5	5780	9583	25	4	0	1	771087	772983	778763	780670
41	7	449015	2	8285	7862	8708	32	0	0	1	444759	444986	452848	453467
41	7	514990.75	2	317.5	256	379	4	4	0	1	514809	514855	515111	515188
41	7	1594457.5	2	2890	2419	3361	17	4	0	1	1592882	1593143	1595562	1596243
42	1	231770.75	2	4139.5	3644	4635	21	4	0	1	229398	230004	233648	234033
43	2	920762.5	2	3287	2499	4075	17	0	0	1	918818	919420	921919	922893
43	6	207858.5	2	4770	4321	5219	41	4	0	1	205251	205696	210017	210470
43	6	790941.5	2	1582	508	2656	3	0	0	1	789368	790933	791441	792024
43	6	793560.5	2	1340	878	1802	4	0	0	1	792527	793254	794132	794329
43	8	1727955.5	2	1748	1193	2303	12	0	0	1	1726654	1727509	1728702	1728957
44	5	860323.25	2	7984.5	7218	8751	31	0	0	1	856106	856556	863774	864857
44	7	691528	2	1784	795	2773	6	4	0	1	690053	691219	692014	692826
45	8	2141922.5	2	814	405	1223	5	0	0	1	2141303	2141728	2142133	2142526
46	3	753086.5	2	1328	677	1979	5	0	0	1	752130	752715	753392	754109
46	5	799074.5	2	2465	1551	3379	10	0	0	1	797659	798025	799576	801038
46	6	106418.25	2	2720.5	1894	3547	13	4	0	1	104600	105516	107410	108147
47	1	906640.75	2	496.5	263	730	3	4	0	1	906285	906500	906763	907015
48	4	520835	2	1746	1400	2092	17	4	0	1	519679	520245	521645	521771
48	4	522504	2	1337	1079	1595	8	4	0	1	521771	521900	522979	523366
48	6	261797.25	2	877.5	784	971	3	0	0	1	261351	261366	262150	262322
49	2	937331.5	2	2809	2407	3211	10	4	0	1	935660	936194	938601	938871
49	2	942220.5	2	1069	799	1339	13	4	0	1	941446	941926	942725	942785
49	2	943456	2	194	106	282	3	4	0	1	943309	943409	943515	943591
49	5	678448.5	2	658	186	1130	4	0	0	1	677782	678457	678643	678912
49	7	484034.75	2	2676.5	2505	2848	14	4	0	1	482641	482752	485257	485489
49	7	982828.25	2	1991.5	1805	2178	6	0	0	1	981715	981950	983755	983893
49	7	984737.75	2	1153.5	927	1380	3	4	0	1	984092	984230	985157	985472
49	8	277976.5	2	4485	3954	5016	14	4	0	1	275342	276126	280080	280358
49	8	1066785.5	2	554	228	880	4	0	0	1	1066340	1066677	1066905	1067220
49	8	1906310.25	2	1361.5	1082	1641	5	0	0	1	1905494	1905765	1906847	1907135
LOH
tetrad.	chr.	pos.bp.	tract_type	tract_len	tract_min_len	tract_max_len	X.marker	YJM.SNP.	chromatids	X.of_tract	snp_start_out	snp_start_in	snp_end_in	snp_end_out	start	end	finalpos1	finalpos2
1	2	719658	2	294138	293919	294357	1593	0	0	1	572570	572608	866527	866927	572589	866727	1524056	1818194
1	4	538448	1	44946	44481	45411	217	0	0	1	515755	516195	560676	561166	515975	560921	3839374	3884320
1	4	1012849.25	2	256443.5	256180	256707	1151	4	0	1	884550	884705	1140885	1141257	884627.5	1141071	4208026.5	4464470
1	5	946538.75	1	228443.5	226707	230180	1394	4	0	1	830740	833894	1060601	1060920	832317	1060760.5	5445082	5673525.5
1	6	587224.25	1	232860.5	231375	234346	1115	4	0	1	469452	472136	703511	703798	470794	703654.5	6379119	6611979.5
1	6	860667.5	1	140894	139649	142139	546	0	0	1	789368	791073	930722	931507	790220.5	931114.5	6698545.5	6839439.5
1	7	494198.5	4	988397	966360	966381	4523	0	0	1	22019	22034	988394	988400	0	988397	7293600	8281997
1	8	940910.75	4	1881821.5	1853711	1855738	7067	0	0	1	27060	27134	1880845	1882798	0	1881821.5	9030869	10912690.5
2	2	682464.75	1	327701.5	327285	328118	1676	4	0	1	518440	518788	846073	846558	518614	846315.5	1470081	1797782.5
2	5	550348.5	1	557701	557111	558291	2504	0	0	1	271276	271720	828831	829567	271498	829199	4884263	5441964
2	6	529273.5	1	163927	162515	165339	674	0	0	1	445964	448656	611171	611303	447310	611237	6355635	6519562
2	6	998354.75	4	773840.5	773709	773972	3432	0	0	1	611303	611566	1385275	1385275	611434.5	NA	6519759.5	NA
2	7	467256	1	481178	479919	482437	2405	4	0	1	226355	226979	706898	708792	226667	707845	7520267	8001445
2	8	1619531.25	1	427459.5	427105	427814	2103	4	0	1	1405675	1405928	1833033	1833489	1405801.5	1833261	10436670.5	10864130
3	1	329640.25	1	313568.5	313211	313926	1404	4	0	1	172634	173078	486289	486560	172856	486424.5	172856	486424.5
3	2	92643.75	4	185287.5	182473	183288	1134	4	0	1	2329	2485	184958	185617	0	185287.5	951467	1136754.5
3	5	968185.75	1	271737.5	268942	274533	1772	4	0	1	830740	833894	1102836	1105273	832317	1104054.5	5445082	5716819.5
3	6	705635.25	1	139466.5	139051	139882	733	4	0	1	635693	636111	775162	775575	635902	775368.5	6544227	6683693.5
4	1	238717.25	1	251465.5	250185	252746	1003	0	0	1	112794	113175	363360	365540	112984.5	364450	112984.5	364450
4	2	1057132.5	4	124689	123987	125391	627	0	0	1	994086	995490	1119477	1119477	994788	NA	1946255	NA
4	4	177588	1	121438	120321	122555	663	4	0	1	116209	117529	237850	238764	116869	238307	3440268	3561706
4	6	1262382	4	245786	245558	246014	1123	0	0	1	1139261	1139717	1385275	1385275	1139489	NA	7047814	NA
4	7	40445.75	4	80891.5	58698	59032	267	0	0	1	22019	22034	80732	81051	0	80891.5	7293600	7374491.5
4	7	184455	2	201661	201092	202230	916	0	0	1	83343	83906	284998	285573	83624.5	285285.5	7377224.5	7578885.5
4	7	1705782	2	55606	55398	55814	294	4	0	1	1677771	1678187	1733585	1733585	1677979	1733585	8971579	9027185
4	8	2242919	4	144064	143713	144415	895	4	0	1	2170536	2171238	2314951	2314951	2170887	NA	11201756	NA
5	1	496982.5	1	121461	120057	122865	671	4	0	1	436018	436486	556543	558883	436252	557713	436252	557713
5	2	853274.25	1	260610.5	260502	260719	1493	0	0	1	722961	722977	983479	983680	722969	983579.5	1674436	1935046.5
5	4	537078.5	1	125201	124709	125693	648	4	0	1	474018	474938	599647	599711	474478	599679	3797877	3923078
5	4	1117568.75	4	343594.5	343078	344111	1620	4	0	1	945255	946288	1289366	1289366	945771.5	NA	4269170.5	NA
5	6	148562.75	4	297125.5	289847	290736	1561	4	0	1	6824	6844	296691	297560	0	297125.5	5908325	6205450.5
5	6	771871.75	2	18808.5	17763	19854	81	4	0	1	761588	763347	781110	781442	762467.5	781276	6670792.5	6689601
5	7	141786.25	4	283572.5	261355	261737	1187	4	0	1	22019	22034	283389	283756	0	283572.5	7293600	7577172.5
6	1	115362.75	4	230725.5	200094	201046	974	0	0	1	30104	30207	230301	231150	0	230725.5	0	230725.5
6	2	458326.25	1	148414.5	147521	149308	1161	4	0	1	383477	384761	532282	532785	384119	532533.5	1335586	1484000.5
6	5	329494.5	1	140897	140352	141442	556	4	0	1	258926	259166	399518	400368	259046	399943	4871811	5012708
6	6	606279.5	1	334501	333948	335054	1587	0	0	1	438752	439306	773254	773806	439029	773530	6347354	6681855
6	6	1082495.75	4	605558.5	604605	606512	2716	4	0	1	778763	780670	1385275	1385275	779716.5	NA	6688041.5	NA
6	8	259894.75	4	519789.5	492455	492930	1593	4	0	1	27060	27134	519589	519990	0	519789.5	9030869	9550658.5
6	8	786426.5	1	275471	274359	276583	877	0	0	1	648113	649269	923628	924696	648691	924162	9679560	9955031
7	1	245699	1	12446	11663	13229	61	4	0	1	238914	240038	251701	252143	239476	251922	239476	251922
7	2	893054.25	4	452845.5	452630	453061	2483	0	0	1	666416	666847	1119477	1119477	666631.5	NA	1618098.5	NA
7	4	434034.5	1	170680	170154	171206	748	4	0	1	348377	349012	519166	519583	348694.5	519374.5	3672093.5	3842773.5
7	5	239741	1	143981	143514	144448	844	0	0	1	167573	167928	311442	312021	167750.5	311731.5	4780515.5	4924496.5
7	7	1669630	4	135278	135026	135530	667	4	0	1	1601739	1602243	1737269	1737269	1601991	NA	8895591	NA
10	1	158355.75	4	316711.5	286206	286906	1284	0	0	1	30104	30207	316413	317010	0	316711.5	0	316711.5
10	1	706126	1	87117	85557	88677	396	4	0	1	662017	663118	748675	750694	662567.5	749684.5	662567.5	749684.5
10	2	113571.75	4	227143.5	224581	224955	1365	0	0	1	2329	2422	227003	227284	0	227143.5	951467	1178610.5
10	2	1011180.5	2	184123	183822	184424	1199	0	0	1	918818	919420	1103242	1103242	919119	1103242	1870586	2054709
10	4	31935.25	4	63870.5	54020	54599	204	0	0	1	9552	9570	63590	64151	0	63870.5	3323399	3387269.5
10	4	360854.25	1	92355.5	91644	93067	294	0	0	1	314271	315082	406726	407338	314676.5	407032	3638075.5	3730431
10	4	926247.25	1	124548.5	124408	124689	575	4	0	1	863935	864011	988419	988624	863973	988521.5	4187372	4311920.5
10	5	397796	1	497173	496411	497935	2835	0	0	1	148649	149770	646181	646584	149209.5	646382.5	4761974.5	5259147.5
10	5	789891.75	1	52577.5	51290	53865	189	4	0	1	762620	764586	815876	816485	763603	816180.5	5376368	5428945.5
10	6	703030.75	1	153371.5	152114	154629	806	0	0	1	626041	626649	778763	780670	626345	779716.5	6534670	6688041.5
10	6	879781.25	1	114506.5	114087	114926	476	4	0	1	822411	822645	936732	937337	822528	937034.5	6730853	6845359.5
10	7	367304	1	154189	153511	154867	532	4	0	1	289892	290527	444038	444759	290209.5	444398.5	7583809.5	7737998.5
10	8	1615987.75	1	578283.5	577105	579462	2825	4	0	1	1325993	1327699	1904804	1905455	1326846	1905129.5	10357715	10935998.5
11	1	333263.25	1	15844.5	15331	16358	71	0	0	1	325258	325424	340755	341616	325341	341185.5	325341	341185.5
11	2	735826	2	74939	74099	75779	366	4	0	1	697791	698922	773021	773570	698356.5	773295.5	1649823.5	1724762.5
11	2	862700.25	2	178147.5	178033	178262	942	4	0	1	773570	773683	951716	951832	773626.5	951774	1725093.5	1903241
11	2	1013462.25	2	123130.5	123013	123248	647	4	0	1	951832	951962	1074975	1075080	951897	1075027.5	1903364	2026494.5
11	2	1097288	4	44378	44359	44397	279	4	0	1	1075080	1075118	1119477	1119477	1075099	NA	2026566	NA
11	5	1276868.5	4	37383	37137	37629	219	0	0	1	1257931	1258423	1295560	1295560	1258177	NA	5870942	NA
11	6	605579.75	1	135068.5	134022	136115	752	4	0	1	537846	538245	672267	673961	538045.5	673114	6446370.5	6581439
11	8	139006.75	4	278013.5	250688	251145	747	0	0	1	27060	27134	277822	278205	0	278013.5	9030869	9308882.5
12	4	175549.25	4	351098.5	341216	341859	1631	0	0	1	9552	9570	350786	351411	0	351098.5	3323399	3674497.5
12	6	781875.25	2	16690.5	15562	17819	67	4	0	1	773254	773806	789368	791073	773530	790220.5	6681855	6698545.5
12	8	759511.25	4	1519022.5	1491306	1492545	5736	4	0	1	27060	27134	1518440	1519605	0	1519022.5	9030869	10549891.5
14	2	395600.25	1	146188.5	145673	146704	1251	0	0	1	322186	322826	468499	468890	322506	468694.5	1273973	1420161.5
14	2	1051810.5	4	135333	135214	135452	664	0	0	1	984025	984263	1119477	1119477	984144	NA	1935611	NA
14	4	999251.25	1	221937.5	221077	222798	1048	0	0	1	887680	888885	1109962	1110478	888282.5	1110220	4211681.5	4433619
14	5	446504.5	1	269546	269168	269924	1541	0	0	1	311442	312021	581189	581366	311731.5	581277.5	4924496.5	5194042.5
14	6	479014	1	126757	126440	127074	478	0	0	1	415487	415784	542224	542561	415635.5	542392.5	6323960.5	6450717.5
14	6	699579	1	153169	152802	153536	814	0	0	1	622748	623241	776043	776284	622994.5	776163.5	6531319.5	6684488.5
14	8	404023	1	205171	204645	205697	727	4	0	1	301208	301667	506312	506905	301437.5	506608.5	9332306.5	9537477.5
16	1	288444.75	4	576889.5	546363	547105	2622	0	0	1	30104	30207	576570	577209	0	576889.5	0	576889.5
16	7	579285.25	1	353769.5	352767	354772	2239	4	0	1	401748	403053	755820	756520	402400.5	756170	7696000.5	8049770
16	7	1485913	4	502712	502219	503205	2961	0	0	1	1234064	1235050	1737269	1737269	1234557	NA	8528157	NA
16	8	356432.5	2	406236	404944	407528	1345	0	0	1	153098	153531	558475	560626	153314.5	559550.5	9184183.5	9590419.5
17	4	540111.5	1	129111	128499	129723	662	4	0	1	475230	475882	604381	604953	475556	604667	3798955	3928066
17	6	1126253.75	4	518042.5	517396	518689	2342	0	0	1	866586	867879	1385275	1385275	867232.5	NA	6775557.5	NA
17	8	1529456.25	2	26356.5	25660	27053	95	4	0	1	1515830	1516726	1542386	1542883	1516278	1542634.5	10547147	10573503.5
17	8	2217256.75	4	195388.5	195204	195573	1164	4	0	1	2119378	2119747	2314951	2314951	2119562.5	NA	11150431.5	NA
18	1	553014.75	1	352336.5	351945	352728	1865	4	0	1	376581	377112	729057	729309	376846.5	729183	376846.5	729183
18	1	769111.25	2	79075.5	78498	79653	300	4	0	1	729412	729735	808233	809065	729573.5	808649	729573.5	808649
18	2	317798.25	2	450767.5	449365	452170	2846	4	0	1	91916	92913	542278	544086	92414.5	543182	1043881.5	1494649
18	2	844528.75	1	90841.5	90476	91207	479	0	0	1	799024	799192	889668	890231	799108	889949.5	1750575	1841416.5
18	3	1126457	4	251996	251509	252483	1535	4	0	1	999972	1000946	1252455	1252455	1000459	NA	3071403	NA
18	4	306766.75	1	88663.5	87918	89409	310	4	0	1	262002	262868	350786	351411	262435	351098.5	3585834	3674497.5
18	4	677827	2	411748	411126	412370	2033	0	0	1	471817	472089	883215	884187	471953	883701	3795352	4207100
18	4	1087803.25	4	403125.5	402502	403749	1930	0	0	1	885617	886864	1289366	1289366	886240.5	NA	4209639.5	NA
18	5	176073.5	4	352147	323807	324124	1458	0	0	1	28101	28262	352069	352225	0	352147	4612765	4964912
18	5	652084.5	1	27827	27363	28291	104	0	0	1	637924	638418	665781	666215	638171	665998	5250936	5278763
18	5	1198648.75	2	185152.5	184754	185551	817	0	0	1	1105674	1106471	1291225	1291225	1106072.5	1291225	5718837.5	5903990
18	6	205955.75	1	50921.5	50537	51306	305	0	0	1	180181	180809	231346	231487	180495	231416.5	6088820	6139741.5
18	6	382823	1	302171	301649	302693	1360	0	0	1	231487	231988	533637	534180	231737.5	533908.5	6140062.5	6442233.5
18	7	1358763.25	1	663646.5	663418	663875	3482	0	0	1	1026857	1027023	1690441	1690732	1026940	1690586.5	8320540	8984186.5
18	8	410689	4	821378	793768	794794	2622	4	0	1	27060	27134	820902	821854	0	821378	9030869	9852247
18	8	942636.75	1	240421.5	239869	240974	833	4	0	1	821978	822874	1062743	1062952	822426	1062847.5	9853295	10093716.5
18	8	1732254.75	1	481395.5	480831	481960	2263	4	0	1	1491252	1491862	1972693	1973212	1491557	1972952.5	10522426	11003821.5
18	8	2144192.75	2	338196.5	337515	338878	2163	4	0	1	1974413	1975776	2313291	2313291	1975094.5	2313291	11005963.5	11344160
19	1	309743.5	2	282053	281435	282671	1273	4	0	1	168615	168819	450254	451286	168717	450770	168717	450770
19	2	966775.75	4	305402.5	304622	306183	1669	4	0	1	813294	814855	1119477	1119477	814074.5	NA	1765541.5	NA
19	4	1193213.5	4	192305	192183	192427	933	0	0	1	1096939	1097183	1289366	1289366	1097061	NA	4420460	NA
19	6	283756	1	94596	93928	95264	516	0	0	1	236295	236621	330549	331559	236458	331054	6144783	6239379
19	7	70978.5	4	141957	119761	120100	600	0	0	1	22019	22034	141795	142119	0	141957	7293600	7435557
19	7	1332991.5	2	144570	143448	145692	683	4	0	1	1259743	1261670	1405118	1405435	1260706.5	1405276.5	8554306.5	8698876.5
19	8	525276.25	1	753154.5	752332	753977	2529	4	0	1	147894	149504	901836	901871	148699	901853.5	9179568	9932722.5
19	8	1488770.25	1	336173.5	335921	336426	1660	0	0	1	1320641	1320726	1656647	1657067	1320683.5	1656857	10351552.5	10687726
20	6	117801	4	235602	228423	229113	1240	4	0	1	6824	6844	235267	235937	0	235602	5908325	6143927
20	6	1065719.75	2	574362.5	574138	574587	2728	4	0	1	778314	778763	1352901	1352901	778538.5	1352901	6686863.5	7261226
20	8	1519508.25	1	437789.5	435874	439705	2337	4	0	1	1299415	1301812	1737686	1739120	1300613.5	1738403	10331482.5	10769272
20	8	2228496.75	4	172908.5	172881	172936	1023	4	0	1	2142015	2142070	2314951	2314951	2142042.5	NA	11172911.5	NA
21	2	892923.5	1	150707	150544	150870	910	4	0	1	817467	817673	968217	968337	817570	968277	1769037	1919744
21	4	1156801.5	4	265129	264774	265484	1350	0	0	1	1023882	1024592	1289366	1289366	1024237	NA	4347636	NA
21	5	1126629.5	4	337861	337668	338054	2126	0	0	1	957506	957892	1295560	1295560	957699	NA	5570464	NA
21	6	156450.75	1	91763.5	90567	92960	471	4	0	1	109824	111314	201881	202784	110569	202332.5	6018894	6110657.5
21	6	488168.5	1	112925	112502	113348	454	4	0	1	431482	431930	544432	544830	431706	544631	6340031	6452956
21	7	675286.5	1	536643	535406	537880	3057	0	0	1	406028	407902	943308	943908	406965	943608	7700565	8237208
21	8	686809.5	2	78098	77435	78761	251	4	0	1	647408	648113	725548	726169	647760.5	725858.5	9678629.5	9756727.5
21	8	787177.75	1	118189.5	116850	119529	356	4	0	1	727856	728310	845160	847385	728083	846272.5	9758952	9877141.5
21	8	890672.25	1	85830.5	84870	86791	309	4	0	1	847529	847985	932855	934320	847757	933587.5	9878626	9964456.5
21	8	2172746	4	284410	284302	284518	1922	0	0	1	2030433	2030649	2314951	2314951	2030541	NA	11061410	NA
22	1	250241.25	4	500482.5	470072	470582	2245	0	0	1	30104	30207	500279	500686	0	500482.5	0	500482.5
22	2	71142.25	4	142284.5	139747	140071	956	4	0	1	2329	2422	142169	142400	0	142284.5	951467	1093751.5
22	2	1007578.5	1	81530	81304	81756	342	0	0	1	966625	967002	1048306	1048381	966813.5	1048343.5	1918280.5	1999810.5
22	4	54529	4	109058	99387	99607	473	4	0	1	9552	9570	108957	109159	0	109058	3323399	3432457
22	4	229450.5	1	240309	239633	240985	1157	4	0	1	109197	109395	349028	350182	109296	349605	3432695	3673004
22	5	797647.25	1	64064.5	63927	64202	234	0	0	1	765590	765640	829567	829792	765615	829679.5	5378380	5442444.5
22	6	89773.75	4	179547.5	172209	173218	908	4	0	1	6824	6844	179053	180042	0	179547.5	5908325	6087872.5
22	7	201200.25	4	402400.5	379714	381034	1601	4	0	1	22019	22034	401748	403053	0	402400.5	7293600	7696000.5
22	7	1427847.75	2	611474.5	611439	611510	3432	4	0	1	1122075	1122146	1733585	1733585	1122110.5	1733585	8415710.5	9027185
22	8	365097.25	4	730194.5	702870	703325	2377	0	0	1	27060	27134	730004	730385	0	730194.5	9030869	9761063.5
23	4	234611.75	4	469223.5	459485	459840	2163	4	0	1	9552	9570	469055	469392	0	469223.5	3323399	3792622.5
23	6	104645.75	4	209291.5	202322	202593	1063	0	0	1	6824	6844	209166	209417	0	209291.5	5908325	6117616.5
23	7	682370	1	391401	390274	392528	2551	0	0	1	486601	486738	877012	879129	486669.5	878070.5	7780269.5	8171670.5
23	8	136271.5	4	272543	245221	245671	740	4	0	1	27060	27134	272355	272731	0	272543	9030869	9303412
24	1	357863	1	246360	245784	246936	1132	4	0	1	234373	234993	480777	481309	234683	481043	234683	481043
24	2	46207.25	4	92414.5	89494	90584	619	4	0	1	2329	2422	91916	92913	0	92414.5	951467	1043881.5
24	2	731297.25	2	380423.5	380141	380706	2006	4	0	1	540921	541250	921391	921627	541085.5	921509	1492552.5	1872976
24	4	182267.5	1	114573	113669	115477	617	4	0	1	124792	125170	238839	240269	124981	239554	3448380	3562953
24	5	197694	1	150415	149355	151475	864	4	0	1	121921	123052	272407	273396	122486.5	272901.5	4735251.5	4885666.5
24	7	575074.75	2	378590.5	378092	379089	2301	0	0	1	385499	386060	764152	764588	385779.5	764370	7679379.5	8057970
24	7	1276631.25	2	221127.5	220886	221369	968	4	0	1	1165976	1166159	1387045	1387345	1166067.5	1387195	8459667.5	8680795
24	8	2104986	2	141963	141616	142310	1027	0	0	1	2033810	2034199	2175815	2176120	2034004.5	2175967.5	11064873.5	11206836.5
24	8	2245661.25	4	138579.5	138464	138695	875	0	0	1	2176256	2176487	2314951	2314951	2176371.5	NA	11207240.5	NA
26	1	194464.5	1	83871	83354	84388	376	4	0	1	152241	152817	236171	236629	152529	236400	152529	236400
26	1	450321	2	207802	207344	208260	1137	0	0	1	346066	346774	554118	554326	346420	554222	346420	554222
26	2	539754.75	1	230720.5	230596	230845	1607	4	0	1	424295	424494	655090	655140	424394.5	655115	1375861.5	1606582
26	2	1034980.25	4	168993.5	168971	169016	974	0	0	1	950461	950506	1119477	1119477	950483.5	NA	1901950.5	NA
26	4	177575	4	355150	345352	345826	1643	4	0	1	9552	9570	354922	355378	0	355150	3323399	3678549
26	4	422071.75	1	125359.5	124502	126217	560	4	0	1	358899	359885	484387	485116	359392	484751.5	3682791	3808150.5
26	5	616064.75	2	249043.5	248403	249684	1053	0	0	1	490949	492137	740540	740633	491543	740586.5	5104308	5353351.5
26	5	1109241.25	4	372637.5	372485	372790	2281	0	0	1	922770	923075	1295560	1295560	922922.5	NA	5535687.5	NA
26	7	435766	4	871532	849202	849809	4477	0	0	1	22019	22034	871236	871828	0	871532	7293600	8165132
26	7	1460064.5	1	214595	214151	215039	1526	0	0	1	1352498	1353036	1567187	1567537	1352767	1567362	8646367	8860962
26	8	343919.75	4	687839.5	659799	661686	2259	0	0	1	27060	27134	686933	688746	0	687839.5	9030869	9718708.5
26	8	849527.5	1	124522	123980	125064	426	0	0	1	786820	787713	911693	911884	787266.5	911788.5	9818135.5	9942657.5
27	1	352745	4	705490	674897	675772	3328	0	0	1	30104	30207	705104	705876	0	705490	0	705490
27	2	795396.75	4	648160.5	647906	648415	3684	0	0	1	471062	471571	1119477	1119477	471316.5	NA	1422783.5	NA
27	4	1137867	4	302998	302967	303029	1502	4	0	1	986337	986399	1289366	1289366	986368	NA	4309767	NA
27	5	981568.5	2	178273	177671	178875	1443	4	0	1	892169	892695	1070366	1071044	892432	1070705	5505197	5683470
27	6	772997.5	2	15371	15132	15610	69	4	0	1	765086	765538	780670	780696	765312	780683	6673637	6689008
27	7	1710357.25	4	53823.5	53418	54229	285	0	0	1	1683040	1683851	1737269	1737269	1683445.5	NA	8977045.5	NA
27	8	789488.75	4	1578977.5	1551394	1552367	6012	0	0	1	27060	27134	1578528	1579427	0	1578977.5	9030869	10609846.5
29	2	50253.75	4	100507.5	97622	98642	658	4	0	1	2329	2422	100044	100971	0	100507.5	951467	1051974.5
29	4	1067853	1	170994	170081	171907	842	0	0	1	981936	982776	1152857	1153843	982356	1153350	4305755	4476749
29	7	871694	1	232839	232394	233284	956	4	0	1	755080	755469	987863	988364	755274.5	988113.5	8048874.5	8281713.5
29	8	146269	4	292538	264975	265907	794	0	0	1	27060	27134	292109	292967	0	292538	9030869	9323407
29	8	572819.75	1	555099.5	554271	555928	1938	0	0	1	295079	295461	849732	851007	295270	850369.5	9326139	9881238.5
30	2	86264.75	4	172529.5	169435	170873	1110	0	0	1	2329	2422	171857	173202	0	172529.5	951467	1123996.5
30	4	1156126.75	4	266478.5	266315	266642	1356	0	0	1	1022724	1023051	1289366	1289366	1022887.5	NA	4346286.5	NA
30	5	489463.75	1	60904.5	60592	61217	297	4	0	1	458945	459078	519670	520162	459011.5	519916	5071776.5	5132681
30	5	577738	1	103875	103616	104134	470	4	0	1	525649	525952	629568	629783	525800.5	629675.5	5138565.5	5242440.5
30	5	1077739.25	4	435641.5	435184	436099	2551	4	0	1	859461	860376	1295560	1295560	859918.5	NA	5472683.5	NA
30	8	293272.75	4	586545.5	559389	559508	1899	0	0	1	27060	27134	586523	586568	0	586545.5	9030869	9617414.5
30	8	1013270.25	1	766746.5	765908	767585	2990	4	0	1	629436	630358	1396266	1397021	629897	1396643.5	9660766	10427512.5
30	8	2156884.5	1	187095	186686	187504	1442	4	0	1	2063219	2063455	2250141	2250723	2063337	2250432	11094206	11281301
31	2	822194.5	4	594565	594142	594988	3286	0	0	1	524489	525335	1119477	1119477	524912	NA	1476379	NA
31	4	1235976.75	4	106778.5	105930	107627	577	4	0	1	1181739	1183436	1289366	1289366	1182587.5	NA	4505986.5	NA
31	6	65944.75	4	131889.5	124935	125176	629	0	0	1	6824	6844	131779	132000	0	131889.5	5908325	6040214.5
31	6	1065719.75	2	574362.5	574138	574587	2732	4	0	1	778314	778763	1352901	1352901	778538.5	1352901	6686863.5	7261226
31	8	181826	4	363652	336118	336992	1027	4	0	1	27060	27134	363252	364052	0	363652	9030869	9394521
31	8	741847.25	2	194898.5	193246	196551	607	4	0	1	643738	645058	838304	840289	644398	839296.5	9675267	9870165.5
31	8	1001551.25	1	133024.5	132492	133557	442	4	0	1	934775	935303	1067795	1068332	935039	1068063.5	9965908	10098932.5
32	1	892646.25	4	117641.5	117447	117836	580	4	0	1	833631	834020	951467	951467	833825.5	NA	833825.5	NA
32	2	564145.75	1	351280.5	350714	351847	2295	0	0	1	388411	388600	739314	740258	388505.5	739786	1339972.5	1691253
32	5	765714.75	4	1059690.5	1058609	1060772	5494	4	0	1	234788	236951	1295560	1295560	235869.5	NA	4848634.5	NA
33	1	318075	2	176748	176257	177239	735	4	0	1	229398	230004	406261	406637	229701	406449	229701	406449
33	6	1086115.5	4	598319	598131	598507	2697	4	0	1	786768	787144	1385275	1385275	786956	NA	6695281	NA
33	8	747761.5	4	1495523	1468117	1468735	5602	4	0	1	27060	27134	1495251	1495795	0	1495523	9030869	10526392
33	8	1752914.25	1	157598.5	156943	158254	873	4	0	1	1673958	1674272	1831215	1832212	1674115	1831713.5	10704984	10862582.5
36	6	774376	2	10681	9651	11711	37	4	0	1	768959	769112	778763	780670	769035.5	779716.5	6677360.5	6688041.5
36	6	1102871.75	4	564806.5	564409	565204	2582	0	0	1	820071	820866	1385275	1385275	820468.5	NA	6728793.5	NA
37	1	371074.25	4	742148.5	711573	712413	3496	0	0	1	30104	30207	741780	742517	0	742148.5	0	742148.5
37	2	565585.5	1	44807	43584	46030	273	0	0	1	542278	544086	587670	588308	543182	587989	1494649	1539456
37	4	1092322	4	394088	393676	394500	1905	0	0	1	894866	895690	1289366	1289366	895278	NA	4218677	NA
37	6	1308477.25	4	153595.5	152936	154255	397	4	0	1	1231020	1232339	1385275	1385275	1231679.5	NA	7140004.5	NA
37	7	45738.75	4	91477.5	69217	69685	347	4	0	1	22019	22034	91251	91704	0	91477.5	7293600	7385077.5
37	7	550347.25	2	441854.5	441443	442266	2592	0	0	1	329169	329671	771114	771435	329420	771274.5	7623020	8064874.5
37	7	1429380.25	1	218763.5	218647	218880	1270	4	0	1	1319898	1320099	1538746	1538778	1319998.5	1538762	8613598.5	8832362
37	7	1636231	2	194708	194615	194801	1346	4	0	1	1538784	1538970	1733585	1733585	1538877	1733585	8832477	9027185
37	8	272193.5	4	544387	516964	517616	1704	4	0	1	27060	27134	544098	544676	0	544387	9030869	9575256
37	8	1152722	1	728732	728257	729207	3197	4	0	1	788117	788595	1516852	1517324	788356	1517088	9819225	10547957
39	1	52494	4	104988	74373	75292	464	0	0	1	30104	30207	104580	105396	0	104988	0	104988
39	1	680066	1	149371	149295	149447	707	4	0	1	605309	605452	754747	754756	605380.5	754751.5	605380.5	754751.5
39	2	547977	2	24205	23556	24854	96	0	0	1	535531	536218	559774	560385	535874.5	560079.5	1487341.5	1511546.5
39	4	1032911.75	1	367516.5	367130	367903	1733	4	0	1	849019	849288	1216418	1216922	849153.5	1216670	4172552.5	4540069
39	5	639268.75	2	46970.5	45982	47959	248	0	0	1	615162	616405	662387	663121	615783.5	662754	5228548.5	5275519
39	6	38285.75	4	76571.5	69461	70014	379	0	0	1	6824	6844	76305	76838	0	76571.5	5908325	5984896.5
39	7	1224077.75	1	311489.5	308841	314138	1234	4	0	1	1066353	1070313	1379154	1380491	1068333	1379822.5	8361933	8673422.5
39	8	163349.25	4	326698.5	299521	299682	895	4	0	1	27060	27134	326655	326742	0	326698.5	9030869	9357567.5
41	1	625528.75	1	85439.5	85188	85691	482	4	0	1	582732	582886	668074	668423	582809	668248.5	582809	668248.5
41	2	46207.25	4	92414.5	89494	90584	624	4	0	1	2329	2422	91916	92913	0	92414.5	951467	1043881.5
41	2	751151.25	2	704181.5	704163	704200	4359	0	0	1	399042	399079	1103242	1103242	399060.5	1103242	1350527.5	2054709
41	3	1164727	4	175456	175307	175605	1150	0	0	1	1076850	1077148	1252455	1252455	1076999	NA	3147943	NA
41	4	294225.5	4	588451	578803	578977	2782	4	0	1	9552	9570	588373	588529	0	588451	3323399	3911850
41	4	1245590.5	2	74541	74433	74649	452	4	0	1	1208212	1208428	1282861	1282861	1208320	1282861	4531719	4606260
41	5	574693.75	1	614038.5	612655	615422	2897	4	0	1	266664	268685	881340	882086	267674.5	881713	4880439.5	5494478
41	5	1161397.75	4	268324.5	268255	268394	1321	0	0	1	1027166	1027305	1295560	1295560	1027235.5	NA	5640000.5	NA
41	6	1025301.5	1	467138	466160	468116	2381	4	0	1	791441	792024	1258184	1259557	791732.5	1258870.5	6700057.5	7167195.5
41	7	721177.75	1	407676.5	406260	409093	2534	0	0	1	516974	517705	923965	926067	517339.5	925016	7810939.5	8218616
41	7	1679892.75	4	114752.5	114649	114856	580	0	0	1	1622413	1622620	1737269	1737269	1622516.5	NA	8916116.5	NA
41	8	574718	4	1149436	1121997	1122681	4044	4	0	1	27060	27134	1149131	1149741	0	1149436	9030869	10180305
42	1	763939.75	1	93117.5	92819	93416	364	0	0	1	717252	717510	810329	810668	717381	810498.5	717381	810498.5
42	2	92265.25	4	184530.5	181980	182330	1175	0	0	1	2329	2422	184402	184659	0	184530.5	951467	1135997.5
42	2	627978.5	1	879957	879655	880259	5118	0	0	1	187797	188203	1067858	1068056	188000	1067957	1139467	2019424
42	3	1091635	1	187753	186234	189272	1106	4	0	1	996285	999232	1185466	1185557	997758.5	1185511.5	3068702.5	3256455.5
42	4	285599.25	1	337460.5	336103	338818	1601	0	0	1	116209	117529	453632	455027	116869	454329.5	3440268	3777728.5
42	4	891596	1	579623	579031	580215	2734	0	0	1	601421	602148	1181179	1181636	601784.5	1181407.5	3925183.5	4504806.5
42	4	1235976.75	4	106778.5	105930	107627	575	0	0	1	1181739	1183436	1289366	1289366	1182587.5	NA	4505986.5	NA
42	5	392019.25	4	784038.5	755484	756230	3664	4	0	1	28101	28262	783746	784331	0	784038.5	4612765	5396803.5
42	5	1038573.5	2	505303	505188	505418	2821	0	0	1	785807	786037	1291225	1291225	785922	1291225	5398687	5903990
42	6	500544.75	1	555987.5	555538	556437	2704	4	0	1	222326	222776	778314	778763	222551	778538.5	6130876	6686863.5
42	7	961693.25	1	836258.5	835302	837215	4132	0	0	1	543276	543852	1379154	1380491	543564	1379822.5	7837164	8673422.5
42	7	1559901.75	4	354734.5	354697	354772	2329	0	0	1	1382497	1382572	1737269	1737269	1382534.5	NA	8676134.5	NA
42	8	231776.5	4	463553	436106	436806	1392	0	0	1	27060	27134	463240	463866	0	463553	9030869	9494422
42	8	1658335.25	2	1309911.5	1309720	1310103	6802	4	0	1	1003188	1003571	2313291	2313291	1003379.5	2313291	10034248.5	11344160
43	1	80961	4	161922	130695	132838	662	4	0	1	30104	30207	160902	162942	0	161922	0	161922
43	1	260579	2	187989	187681	188297	785	4	0	1	166483	166686	354367	354780	166584.5	354573.5	166584.5	354573.5
43	4	25309	4	50618	39853	42261	149	4	0	1	9552	9570	49423	51813	0	50618	3323399	3374017
43	4	1136441.5	2	292839	291989	293689	1480	4	0	1	989172	990872	1282861	1282861	990022	1282861	4313421	4606260
43	6	691738.75	1	109179.5	108537	109822	639	0	0	1	636858	637440	745977	746680	637149	746328.5	6545474	6654653.5
43	6	765340	2	28753	26998	30508	97	4	0	1	750162	751765	778763	780670	750963.5	779716.5	6659288.5	6688041.5
43	6	1090155.75	4	590238.5	590060	590417	2679	0	0	1	794858	795215	1385275	1385275	795036.5	NA	6703361.5	NA
43	7	346210	4	692420	669980	670807	3485	4	0	1	22019	22034	692014	692826	0	692420	7293600	7986020
43	8	1164080.75	1	1120980.5	1120074	1121887	4971	0	0	1	603399	603782	1723856	1725286	603590.5	1724571	9634459.5	10755440
44	1	897648.25	4	107637.5	107090	108185	553	0	0	1	843282	844377	951467	951467	843829.5	NA	843829.5	NA
44	2	60582.75	4	121165.5	118621	118959	759	4	0	1	2329	2422	121043	121288	0	121165.5	951467	1072632.5
44	2	877370.75	2	287375.5	286278	288473	1573	0	0	1	732974	734392	1020670	1021447	733683	1021058.5	1685150	1972525.5
44	3	1166136.5	4	172637	172286	172988	1138	0	0	1	1079467	1080169	1252455	1252455	1079818	NA	3150762	NA
44	4	810069	2	73112	72690	73534	270	4	0	1	773183	773843	846533	846717	773513	846625	4096912	4170024
44	5	758884.5	2	193700	193174	194226	683	0	0	1	661698	662371	855545	855924	662034.5	855734.5	5274799.5	5468499.5
44	6	640166.5	1	250960	250678	251242	1275	0	0	1	514477	514896	765574	765719	514686.5	765646.5	6423011.5	6673971.5
44	6	779750.5	2	15431	14161	16701	61	4	0	1	771087	772983	787144	787788	772035	787466	6680360	6695791
44	6	1090569.75	4	589410.5	589328	589493	2672	4	0	1	795782	795947	1385275	1385275	795864.5	NA	6704189.5	NA
44	7	265596.25	4	531192.5	508959	509373	2188	4	0	1	22019	22034	530993	531392	0	531192.5	7293600	7824792.5
44	7	873298.5	1	51215	49217	53213	185	0	0	1	847034	848348	897565	900247	847691	898906	8141291	8192506
46	1	380652.25	2	115272.5	114720	115825	585	0	0	1	322803	323229	437949	438628	323016	438288.5	323016	438288.5
46	2	794213.5	1	276477	275157	277797	1375	0	0	1	655143	656807	931964	932940	655975	932452	1607442	1883919
46	2	1028830	4	181294	180876	181712	1133	4	0	1	937765	938601	1119477	1119477	938183	NA	1889650	NA
46	4	433944.5	1	42871	42355	43387	287	0	0	1	412346	412672	455027	455733	412509	455380	3735908	3778779
46	6	617290.5	1	270643	270052	271234	1367	4	0	1	481560	482378	752430	752794	481969	752612	6390294	6660937
46	6	1082495.75	4	605558.5	604605	606512	2739	0	0	1	778763	780670	1385275	1385275	779716.5	NA	6688041.5	NA
46	7	1695378.75	4	83780.5	83174	84387	383	4	0	1	1652882	1654095	1737269	1737269	1653488.5	NA	8947088.5	NA
46	8	887887.75	1	190319.5	188690	191949	642	0	0	1	791718	793738	982428	983667	792728	983047.5	9823597	10013916.5
46	8	1690576	1	449304	448446	450162	2235	4	0	1	1465484	1466364	1914810	1915646	1465924	1915228	10496793	10946097
47	1	278856.5	4	557713	526336	528779	2562	4	0	1	30104	30207	556543	558883	0	557713	0	557713
47	2	419811.75	1	23238.5	22958	23519	268	0	0	1	407999	408386	431344	431518	408192.5	431431	1359659.5	1382898
47	2	887018.25	4	464917.5	464387	465448	2527	4	0	1	654029	655090	1119477	1119477	654559.5	NA	1606026.5	NA
47	5	1240983.5	4	109153	108813	109493	512	0	0	1	1186067	1186747	1295560	1295560	1186407	NA	5799172	NA
47	6	1028468.5	4	713613	713524	713702	3208	4	0	1	671573	671751	1385275	1385275	671662	NA	6579987	NA
47	7	436601.5	4	873203	849794	852559	4461	4	0	1	22019	22034	871828	874578	0	873203	7293600	8166803
47	7	1444001.25	2	579167.5	578943	579392	3315	4	0	1	1154193	1154642	1733585	1733585	1154417.5	1733585	8448017.5	9027185
47	8	878404	1	183543	182768	184318	625	4	0	1	786445	786820	969588	970763	786632.5	970175.5	9817501.5	10001044.5
47	8	1692667.5	1	278004	276594	279414	1479	0	0	1	1552798	1554533	1831127	1832212	1553665.5	1831669.5	10584534.5	10862538.5
47	8	2172144.75	4	285612.5	285091	286134	1925	0	0	1	2028817	2029860	2314951	2314951	2029338.5	NA	11060207.5	NA
48	2	348207.25	1	123081.5	121758	124405	818	0	0	1	285858	287475	409233	410263	286666.5	409748	1238133.5	1361215
48	6	60587.25	4	121174.5	114278	114403	584	0	0	1	6824	6844	121122	121227	0	121174.5	5908325	6029499.5
48	6	191906	1	131216	130475	131957	768	0	0	1	126036	126560	257035	257993	126298	257514	6034623	6165839
48	6	776543.25	1	24533.5	23574	25493	114	4	0	1	763536	765017	788591	789029	764276.5	788810	6672601.5	6697135
48	7	51032.25	4	102064.5	79798	80278	369	0	0	1	22019	22034	101832	102297	0	102064.5	7293600	7395664.5
48	8	1751063.75	2	277652.5	277013	278292	1373	0	0	1	1612125	1612350	1889363	1890417	1612237.5	1889890	10643106.5	10920759
49	1	183972.75	4	367945.5	337402	338178	1507	4	0	1	30104	30207	367609	368282	0	367945.5	0	367945.5
49	2	28395	4	56790	54185	54644	474	4	0	1	2329	2422	56607	56973	0	56790	951467	1008257
49	2	1023426.75	2	159630.5	159610	159651	1090	4	0	1	943591	943632	1103242	1103242	943611.5	1103242	1895078.5	2054709
49	6	64390.25	4	128780.5	121861	122032	613	4	0	1	6824	6844	128705	128856	0	128780.5	5908325	6037105.5
49	6	886416.5	2	932969	932925	933013	4415	0	0	1	419888	419976	1352901	1352901	419932	1352901	6328257	7261226
49	7	241122.75	4	482245.5	460180	460258	1891	4	0	1	22019	22034	482214	482277	0	482245.5	7293600	7775845.5
49	7	1695505	2	76160	75711	76609	361	4	0	1	1656976	1657874	1733585	1733585	1657425	1733585	8951025	9027185
49	8	1708754.75	1	393456.5	393247	393666	1907	0	0	1	1511828	1512225	1905472	1905494	1512026.5	1905483	10542895.5	10936352
