# Supplementary material for: Variation of the meiotic recombination landscape and properties over a broad evolutionary distance in yeasts
Source: PLoS Genet. 2017 Aug 1;13(8):e1006917. doi: 10.1371/journal.pgen.1006917 (PMC5554000; doi:10.1371/journal.pgen.1006917)
Supplement: S1 Data — (GZ) [file pgen.1006917.s019.gz]

Archive with 1 entries (1 files):
- Lkluyveri_recombine_genotypingDATA.txt
