# Supplementary material for: Variation of the meiotic recombination landscape and properties over a broad evolutionary distance in yeasts
Source: PLoS Genet. 2017 Aug 1;13(8):e1006917. doi: 10.1371/journal.pgen.1006917 (PMC5554000; doi:10.1371/journal.pgen.1006917)
Supplement: S1 Data — (GZ) [file pgen.1006917.s019.gz › Lkluyveri_recombine_genotypingDATA.txt]

chr	1	1	1	1	1	1	1	1	1	1	1	1	1	1	1	1	1	1	1	1	1	1	1	1	1	1	1	1	1	1	1	1	1	1	1	1	1	1	1	1	1	1	1	1	1	1	1	1	1	1	1	1	1	1	1	1	1	1	1	1	1	1	1	1	1	1	1	1	1	1	1	1	1	1	1	1	1	1	1	1	1	1	1	1	1	1	1	1	1	1	1	1	1	1	1	1	1	1	1	1	1	1	1	1	1	1	1	1	1	1	1	1	1	1	1	1	1	1	1	1	1	1	1	1	1	1	1	1	1	1	1	1	1	1	1	1	1	1	1	1	1	1	1	1	1	1	1	1	1	1	1	1	1	1	1	1	1	1	1	1	1	1	1	1	1	1	1	1	1	1	1	1	1	1	1	1	1	1	1	1	1	1	1	1	1	1	1	1	1	1	1	1	1	1	1	1	1	1	1	1	1	1	1	1	1	1	1	1	1	1	1	1	1	1	1	1	1	1	1	1	1	1	1	1	1	1	1	1	1	1	1	1	1	1	1	1	1	1	1	1	1	1	1	1	1	1	1	1	1	1	1	1	1	1	1	1	1	1	1	1	1	1	1	1	1	1	1	1	1	1	1	1	1	1	1	1	1	1	1	1	1	1	1	1	1	1	1	1	1	1	1	1	1	1	1	1	1	1	1	1	1	1	1	1	1	1	1	1	1	1	1	1	1	1	1	1	1	1	1	1	1	1	1	1	1	1	1	1	1	1	1	1	1	1	1	1	1	1	1	1	1	1	1	1	1	1	1	1	1	1	1	1	1	1	1	1	1	1	1	1	1	1	1	1	1	1	1	1	1	1	1	1	1	1	1	1	1	1	1	1	1	1	1	1	1	1	1	1	1	1	1	1	1	1	1	1	1	1	1	1	1	1	1	1	1	1	1	1	1	1	1	1	1	1	1	1	1	1	1	1	1	1	1	1	1	1	1	1	1	1	1	1	1	1	1	1	1	1	1	1	1	1	1	1	1	1	1	1	1	1	1	1	1	1	1	1	1	1	1	1	1	1	1	1	1	1	1	1	1	1	1	1	1	1	1	1	1	1	1	1	1	1	1	1	1	1	1	1	1	1	1	1	1	1	1	1	1	1	1	1	1	1	1	1	1	1	1	1	1	1	1	1	1	1	1	1	1	1	1	1	1	1	1	1	1	1	1	1	1	1	1	1	1	1	1	1	1	1	1	1	1	1	1	1	1	1	1	1	1	1	1	1	1	1	1	1	1	1	1	1	1	1	1	1	1	1	1	1	1	1	1	1	1	1	1	1	1	1	1	1	1	1	1	1	1	1	1	1	1	1	1	1	1	1	1	1	1	1	1	1	1	1	1	1	1	1	1	1	1	1	1	1	1	1	1	1	1	1	1	1	1	1	1	1	1	1	1	1	1	1	1	1	1	1	1	1	1	1	1	1	1	1	1	1	1	1	1	1	1	1	1	1	1	1	1	1	1	1	1	1	1	1	1	1	1	1	1	1	1	1	1	1	1	1	1	1	1	1	1	1	1	1	1	1	1	1	1	1	1	1	1	1	1	1	1	1	1	1	1	1	1	1	1	1	1	1	1	1	1	1	1	1	1	1	1	1	1	1	1	1	1	1	1	1	1	1	1	1	1	1	1	1	1	1	1	1	1	1	1	1	1	1	1	1	1	1	1	1	1	1	1	1	1	1	1	1	1	1	1	1	1	1	1	1	1	1	1	1	1	1	1	1	1	1	1	1	1	1	1	1	1	1	1	1	1	1	1	1	1	1	1	1	1	1	1	1	1	1	1	1	1	1	1	1	1	1	1	1	1	1	1	1	1	1	1	1	1	1	1	1	1	1	1	1	1	1	1	1	1	1	1	1	1	1	1	1	1	1	1	1	1	1	1	1	1	1	1	1	1	1	1	1	1	1	1	1	1	1	1	1	1	1	1	1	1	1	1	1	1	1	1	1	1	1	1	1	1	1	1	1	1	1	1	1	1	1	1	1	1	1	1	1	1	1	1	1	1	1	1	1	1	1	1	1	1	1	1	1	1	1	1	1	1	1	1	1	1	1	1	1	1	1	1	1	1	1	1	1	1	1	1	1	1	1	1	1	1	1	1	1	1	1	1	1	1	1	1	1	1	1	1	1	1	1	1	1	1	1	1	1	1	1	1	1	1	1	1	1	1	1	1	1	1	1	1	1	1	1	1	1	1	1	1	1	1	1	1	1	1	1	1	1	1	1	1	1	1	1	1	1	1	1	1	1	1	1	1	1	1	1	1	1	1	1	1	1	1	1	1	1	1	1	1	1	1	1	1	1	1	1	1	1	1	1	1	1	1	1	1	1	1	1	1	1	1	1	1	1	1	1	1	1	1	1	1	1	1	1	1	1	1	1	1	1	1	1	1	1	1	1	1	1	1	1	1	1	1	1	1	1	1	1	1	1	1	1	1	1	1	1	1	1	1	1	1	1	1	1	1	1	1	1	1	1	1	1	1	1	1	1	1	1	1	1	1	1	1	1	1	1	1	1	1	1	1	1	1	1	1	1	1	1	1	1	1	1	1	1	1	1	1	1	1	1	1	1	1	1	1	1	1	1	1	1	1	1	1	1	1	1	1	1	1	1	1	1	1	1	1	1	1	1	1	1	1	1	1	1	1	1	1	1	1	1	1	1	1	1	1	1	1	1	1	1	1	1	1	1	1	1	1	1	1	1	1	1	1	1	1	1	1	1	1	1	1	1	1	1	1	1	1	1	1	1	1	1	1	1	1	1	1	1	1	1	1	1	1	1	1	1	1	1	1	1	1	1	1	1	1	1	1	1	1	1	1	1	1	1	1	1	1	1	1	1	1	1	1	1	1	1	1	1	1	1	1	1	1	1	1	1	1	1	1	1	1	1	1	1	1	1	1	1	1	1	1	1	1	1	1	1	1	1	1	1	1	1	1	1	1	1	1	1	1	1	1	1	1	1	1	1	1	1	1	1	1	1	1	1	1	1	1	1	1	1	1	1	1	1	1	1	1	1	1	1	1	1	1	1	1	1	1	1	1	1	1	1	1	1	1	1	1	1	1	1	1	1	1	1	1	1	1	1	1	1	1	1	1	1	1	1	1	1	1	1	1	1	1	1	1	1	1	1	1	1	1	1	1	1	1	1	1	1	1	1	1	1	1	1	1	1	1	1	1	1	1	1	1	1	1	1	1	1	1	1	1	1	1	1	1	1	1	1	1	1	1	1	1	1	1	1	1	1	1	1	1	1	1	1	1	1	1	1	1	1	1	1	1	1	1	1	1	1	1	1	1	1	1	1	1	1	1	1	1	1	1	1	1	1	1	1	1	1	1	1	1	1	1	1	1	1	1	1	1	1	1	1	1	1	1	1	1	1	1	1	1	1	1	1	1	1	1	1	1	1	1	1	1	1	1	1	1	1	1	1	1	1	1	1	1	1	1	1	1	1	1	1	1	1	1	1	1	1	1	1	1	1	1	1	1	1	1	1	1	1	1	1	1	1	1	1	1	1	1	1	1	1	1	1	1	1	1	1	1	1	1	1	1	1	1	1	1	1	1	1	1	1	1	1	1	1	1	1	1	1	1	1	1	1	1	1	1	1	1	1	1	1	1	1	1	1	1	1	1	1	1	1	1	1	1	1	1	1	1	1	1	1	1	1	1	1	1	1	1	1	1	1	1	1	1	1	1	1	1	1	1	1	1	1	1	1	1	1	1	1	1	1	1	1	1	1	1	1	1	1	1	1	1	1	1	1	1	1	1	1	1	1	1	1	1	1	1	1	1	1	1	1	1	1	1	1	1	1	1	1	1	1	1	1	1	1	1	1	1	1	1	1	1	1	1	1	1	1	1	1	1	1	1	1	1	1	1	1	1	1	1	1	1	1	1	1	1	1	1	1	1	1	1	1	1	1	1	1	1	1	1	1	1	1	1	1	1	1	1	1	1	1	1	1	1	1	1	1	1	1	1	1	1	1	1	1	1	1	1	1	1	1	1	1	1	1	1	1	1	1	1	1	1	1	1	1	1	1	1	1	1	1	1	1	1	1	1	1	1	1	1	1	1	1	1	1	1	1	1	1	1	1	1	1	1	1	1	1	1	1	1	1	1	1	1	1	1	1	1	1	1	1	1	1	1	1	1	1	1	1	1	1	1	1	1	1	1	1	1	1	1	1	1	1	1	1	1	1	1	1	1	1	1	1	1	1	1	1	1	1	1	1	1	1	1	1	1	1	1	1	1	1	1	1	1	1	1	1	1	1	1	1	1	1	1	1	1	1	1	1	1	1	1	1	1	1	1	1	1	1	1	1	1	1	1	1	1	1	1	1	1	1	1	1	1	1	1	1	1	1	1	1	1	1	1	1	1	1	1	1	1	1	1	1	1	1	1	1	1	1	1	1	1	1	1	1	1	1	1	1	1	1	1	1	1	1	1	1	1	1	1	1	1	1	1	1	1	1	1	1	1	1	1	1	1	1	1	1	1	1	1	1	1	1	1	1	1	1	1	1	1	1	1	1	1	1	1	1	1	1	1	1	1	1	1	1	1	1	1	1	1	1	1	1	1	1	1	1	1	1	1	1	1	1	1	1	1	1	1	1	1	1	1	1	1	1	1	1	1	1	1	1	1	1	1	1	1	1	1	1	1	1	1	1	1	1	1	1	1	1	1	1	1	1	1	1	1	1	1	1	1	1	1	1	1	1	1	1	1	1	1	1	1	1	1	1	1	1	1	1	1	1	1	1	1	1	1	1	1	1	1	1	1	1	1	1	1	1	1	1	1	1	1	1	1	1	1	1	1	1	1	1	1	1	1	1	1	1	1	1	1	1	1	1	1	1	1	1	1	1	1	1	1	1	1	1	1	1	1	1	1	1	1	1	1	1	1	1	1	1	1	1	1	1	1	1	1	1	1	1	1	1	1	1	1	1	1	1	1	1	1	1	1	1	1	1	1	1	1	1	1	1	1	1	1	1	1	1	1	1	1	1	1	1	1	1	1	1	1	1	1	1	1	1	1	1	1	1	1	1	1	1	1	1	1	1	1	1	1	1	1	1	1	1	1	1	1	1	1	1	1	1	1	1	1	1	1	1	1	1	1	1	1	1	1	1	1	1	1	1	1	1	1	1	1	1	1	1	1	1	1	1	1	1	1	1	1	1	1	1	1	1	1	1	1	1	1	1	1	1	1	1	1	1	1	1	1	1	1	1	1	1	1	1	1	1	1	1	1	1	1	1	1	1	1	1	1	1	1	1	1	1	1	1	1	1	1	1	1	1	1	1	1	1	1	1	1	1	1	1	1	1	1	1	1	1	1	1	1	1	1	1	1	1	1	1	1	1	1	1	1	1	1	1	1	1	1	1	1	1	1	1	1	1	1	1	1	1	1	1	1	1	1	1	1	1	1	1	1	1	1	1	1	1	1	1	1	1	1	1	1	1	1	1	1	1	1	1	1	1	1	1	1	1	1	1	1	1	1	1	1	1	1	1	1	1	1	1	1	1	1	1	1	1	1	1	1	1	1	1	1	1	1	1	1	1	1	1	1	1	1	1	1	1	1	1	1	1	1	1	1	1	1	1	1	1	1	1	1	1	1	1	1	1	1	1	1	1	1	1	1	1	1	1	1	1	1	1	1	1	1	1	1	1	1	1	1	1	1	1	1	1	1	1	1	1	1	1	1	1	1	1	1	1	1	1	1	1	1	1	1	1	1	1	1	1	1	1	1	1	1	1	1	1	1	1	1	1	1	1	1	1	1	1	1	1	1	1	1	1	1	1	1	1	1	1	1	1	1	1	1	1	1	1	1	1	1	1	1	1	1	1	1	1	1	1	1	1	1	1	1	1	1	1	1	1	1	1	1	1	1	1	1	1	1	1	1	1	1	1	1	1	1	1	1	1	1	1	1	1	1	1	1	1	1	1	1	1	1	1	1	1	1	1	1	1	1	1	1	1	1	1	1	1	1	1	1	1	1	1	1	1	1	1	1	1	1	1	1	1	1	1	1	1	1	1	1	1	1	1	1	1	1	1	1	1	1	1	1	1	1	1	1	1	1	1	1	1	1	1	1	1	1	1	1	1	1	1	1	1	1	1	1	1	1	1	1	1	1	1	1	1	1	1	1	1	1	1	1	1	1	1	1	1	1	1	1	1	1	1	1	1	1	1	1	1	1	1	1	1	1	1	1	1	1	1	1	1	1	1	1	1	1	1	1	1	1	1	1	1	1	1	1	1	1	1	1	1	1	1	1	1	1	1	1	1	1	1	1	1	1	1	1	1	1	1	1	1	1	1	1	1	1	1	1	1	1	1	1	1	1	1	1	1	1	1	1	1	1	1	1	1	1	1	1	1	1	1	1	1	1	1	1	1	1	1	1	1	1	1	1	1	1	1	1	1	1	1	1	1	1	1	1	1	1	1	1	1	1	1	1	1	1	1	1	1	1	1	1	1	1	1	1	1	1	1	1	1	1	1	1	1	1	1	1	1	1	1	1	1	1	1	1	1	1	1	1	1	1	1	1	1	1	1	1	1	1	1	1	1	1	1	1	1	1	1	1	1	1	1	1	1	1	1	1	1	1	1	1	1	1	1	1	1	1	1	1	1	1	1	1	1	1	1	1	1	1	1	1	1	1	1	1	1	1	1	1	1	1	1	1	1	1	1	1	1	1	1	1	1	1	1	1	1	1	1	1	1	1	1	1	1	1	1	1	1	1	1	1	1	1	1	1	1	1	1	1	1	1	1	1	1	1	1	1	1	1	1	1	1	1	1	1	1	1	1	1	1	1	1	1	1	1	1	1	1	1	1	1	1	1	1	1	1	1	1	1	1	1	1	1	1	1	1	1	1	1	1	1	1	1	1	1	1	1	1	1	1	1	1	1	1	1	1	1	1	1	1	1	1	1	1	1	1	1	1	1	1	1	1	1	1	1	1	1	1	1	1	1	1	1	1	1	1	1	1	1	1	1	1	1	1	1	1	1	1	1	1	1	1	1	1	1	1	1	1	1	1	1	1	1	1	1	1	1	1	1	1	1	1	1	1	1	1	1	1	1	1	1	1	1	1	1	1	1	1	1	1	1	1	1	1	1	1	1	1	1	1	1	1	1	1	1	1	1	1	1	1	1	1	1	1	1	1	1	1	1	1	1	1	1	1	1	1	1	1	1	1	1	1	1	1	1	1	1	1	1	1	1	1	1	1	1	1	1	1	1	1	1	1	1	1	1	1	1	1	1	1	1	1	1	1	1	1	1	1	1	1	1	1	1	1	1	1	1	1	1	1	1	1	1	1	1	1	1	1	1	1	1	1	1	1	1	1	1	1	1	1	1	1	1	1	1	1	1	1	1	1	1	1	1	1	1	1	1	1	1	1	1	1	1	1	1	1	1	1	1	1	1	1	1	1	1	1	1	1	1	1	1	1	1	1	1	1	1	1	1	1	1	1	1	1	1	1	1	1	1	1	1	1	1	1	1	1	1	1	1	1	1	1	1	1	1	1	1	1	1	1	1	1	1	1	1	1	1	1	1	1	1	1	1	1	1	1	1	1	1	1	1	1	1	1	1	1	1	1	1	1	1	1	1	1	1	1	1	1	1	1	1	1	1	1	1	1	1	1	1	1	1	1	1	1	1	1	1	1	1	1	1	1	1	1	1	1	1	1	1	1	1	1	1	1	1	1	1	1	1	1	1	1	1	1	1	1	1	1	1	1	1	1	1	1	1	1	1	1	1	1	1	1	1	1	1	1	1	1	1	1	1	1	1	1	1	1	1	1	1	1	1	1	1	1	1	1	1	1	1	1	1	1	1	1	1	1	1	1	1	1	1	1	1	1	1	1	1	1	1	1	1	1	1	1	1	1	1	1	1	1	1	1	1	1	1	1	1	1	1	1	1	1	1	1	1	1	1	1	1	1	1	1	1	1	1	1	1	1	1	1	1	1	1	1	1	1	1	1	1	1	1	1	1	1	1	1	1	1	1	1	1	1	1	1	1	1	1	1	1	1	1	1	1	1	1	1	1	1	1	1	1	1	1	1	1	1	1	1	1	1	1	1	1	1	1	1	1	1	1	1	1	1	1	1	1	1	1	1	1	1	1	1	1	1	1	1	1	1	1	1	1	1	1	1	1	1	1	1	1	1	1	1	1	1	1	1	1	1	1	1	1	1	1	1	1	1	1	1	1	1	1	1	1	1	1	1	1	1	1	1	1	1	1	1	1	1	1	1	1	1	1	1	1	1	1	1	1	1	1	1	1	1	1	1	1	1	1	1	1	1	1	1	1	1	1	1	1	1	1	1	1	1	1	1	1	1	1	1	1	1	1	1	1	1	1	1	1	1	1	1	1	1	1	1	1	1	1	1	1	1	1	1	1	1	1	1	1	1	1	1	1	1	1	1	1	1	1	1	1	1	1	1	1	1	1	1	1	1	1	1	1	1	1	1	1	1	1	1	1	1	1	1	1	1	1	1	1	1	1	1	1	1	1	1	1	1	1	1	1	1	1	1	1	1	1	1	1	1	1	1	1	1	1	1	1	1	1	1	1	1	1	1	1	1	1	1	1	1	1	1	1	1	1	1	1	1	1	1	1	1	1	1	1	1	1	1	1	1	1	1	1	1	1	1	1	1	1	1	1	1	1	1	1	1	1	1	1	1	1	1	1	1	1	1	1	1	1	1	1	1	1	1	1	1	1	1	1	1	1	1	1	1	1	1	1	1	1	1	1	1	1	1	1	1	1	1	1	1	1	1	1	1	1	1	1	1	1	1	1	1	1	1	1	1	1	1	1	1	1	1	1	1	1	1	1	1	1	1	1	1	1	1	1	1	1	1	1	1	1	1	1	1	1	1	1	1	1	1	1	1	1	1	1	1	1	1	1	1	1	1	1	1	1	1	1	1	1	1	1	1	1	1	1	1	1	1	1	1	1	1	1	1	1	1	1	1	1	1	1	1	1	1	1	1	1	1	1	1	1	1	1	1	1	1	1	1	1	1	1	1	1	1	1	1	1	1	1	1	1	1	1	1	1	1	1	1	1	1	1	1	1	1	1	1	1	1	1	1	1	1	1	1	1	1	1	1	1	1	1	1	1	1	1	1	1	1	1	1	1	1	1	1	1	1	1	1	1	1	1	1	1	1	1	1	1	1	1	1	1	1	1	1	1	1	1	1	1	1	1	1	1	1	1	1	1	1	1	1	1	1	1	1	1	1	1	1	1	1	1	1	1	1	1	1	1	1	1	1	1	1	1	1	1	1	1	1	1	1	1	1	1	1	1	1	1	1	1	1	1	1	1	1	1	1	1	1	1	1	1	1	1	1	1	1	1	1	1	1	1	1	1	1	1	1	1	1	1	1	1	1	1	1	1	1	1	1	1	1	1	1	1	1	1	1	1	1	1	1	1	1	1	1	1	1	1	1	1	1	1	1	1	1	1	1	1	1	1	1	1	1	1	1	1	1	1	1	1	1	1	1	1	1	1	1	1	1	1	1	1	1	1	1	1	1	1	1	1	1	1	1	1	1	1	1	1	1	1	1	1	1	1	1	1	1	1	1	1	1	1	1	1	1	1	1	1	1	1	1	1	1	1	1	1	1	1	1	1	1	1	1	1	1	1	1	1	1	1	1	1	1	1	1	1	1	1	1	1	1	1	1	1	1	1	1	1	1	1	1	1	1	1	1	1	1	1	1	1	1	1	1	1	1	1	1	1	1	1	1	1	1	1	1	1	1	1	1	1	1	1	1	1	1	1	1	1	1	1	1	1	1	1	1	1	1	1	1	1	1	1	1	1	1	1	1	1	1	1	1	1	1	1	1	1	1	1	1	1	1	1	1	1	1	1	1	1	1	1	1	1	1	1	1	1	1	1	1	1	1	1	1	1	1	1	1	1	1	1	1	1	1	1	1	1	1	1	1	1	1	1	1	1	1	1	1	1	1	1	1	1	1	1	1	1	1	1	1	1	1	1	1	1	1	1	1	1	1	1	1	1	1	1	1	1	1	1	1	1	1	1	1	1	1	1	1	1	1	1	1	1	1	1	1	1	1	1	1	1	1	1	1	1	1	1	1	1	1	1	1	1	1	1	1	1	1	1	1	1	1	1	1	1	1	1	1	1	1	1	1	1	1	1	1	1	1	1	1	1	1	1	1	1	1	1	1	1	1	1	1	1	1	1	1	1	1	1	1	1	1	1	1	1	2	2	2	2	2	2	2	2	2	2	2	2	2	2	2	2	2	2	2	2	2	2	2	2	2	2	2	2	2	2	2	2	2	2	2	2	2	2	2	2	2	2	2	2	2	2	2	2	2	2	2	2	2	2	2	2	2	2	2	2	2	2	2	2	2	2	2	2	2	2	2	2	2	2	2	2	2	2	2	2	2	2	2	2	2	2	2	2	2	2	2	2	2	2	2	2	2	2	2	2	2	2	2	2	2	2	2	2	2	2	2	2	2	2	2	2	2	2	2	2	2	2	2	2	2	2	2	2	2	2	2	2	2	2	2	2	2	2	2	2	2	2	2	2	2	2	2	2	2	2	2	2	2	2	2	2	2	2	2	2	2	2	2	2	2	2	2	2	2	2	2	2	2	2	2	2	2	2	2	2	2	2	2	2	2	2	2	2	2	2	2	2	2	2	2	2	2	2	2	2	2	2	2	2	2	2	2	2	2	2	2	2	2	2	2	2	2	2	2	2	2	2	2	2	2	2	2	2	2	2	2	2	2	2	2	2	2	2	2	2	2	2	2	2	2	2	2	2	2	2	2	2	2	2	2	2	2	2	2	2	2	2	2	2	2	2	2	2	2	2	2	2	2	2	2	2	2	2	2	2	2	2	2	2	2	2	2	2	2	2	2	2	2	2	2	2	2	2	2	2	2	2	2	2	2	2	2	2	2	2	2	2	2	2	2	2	2	2	2	2	2	2	2	2	2	2	2	2	2	2	2	2	2	2	2	2	2	2	2	2	2	2	2	2	2	2	2	2	2	2	2	2	2	2	2	2	2	2	2	2	2	2	2	2	2	2	2	2	2	2	2	2	2	2	2	2	2	2	2	2	2	2	2	2	2	2	2	2	2	2	2	2	2	2	2	2	2	2	2	2	2	2	2	2	2	2	2	2	2	2	2	2	2	2	2	2	2	2	2	2	2	2	2	2	2	2	2	2	2	2	2	2	2	2	2	2	2	2	2	2	2	2	2	2	2	2	2	2	2	2	2	2	2	2	2	2	2	2	2	2	2	2	2	2	2	2	2	2	2	2	2	2	2	2	2	2	2	2	2	2	2	2	2	2	2	2	2	2	2	2	2	2	2	2	2	2	2	2	2	2	2	2	2	2	2	2	2	2	2	2	2	2	2	2	2	2	2	2	2	2	2	2	2	2	2	2	2	2	2	2	2	2	2	2	2	2	2	2	2	2	2	2	2	2	2	2	2	2	2	2	2	2	2	2	2	2	2	2	2	2	2	2	2	2	2	2	2	2	2	2	2	2	2	2	2	2	2	2	2	2	2	2	2	2	2	2	2	2	2	2	2	2	2	2	2	2	2	2	2	2	2	2	2	2	2	2	2	2	2	2	2	2	2	2	2	2	2	2	2	2	2	2	2	2	2	2	2	2	2	2	2	2	2	2	2	2	2	2	2	2	2	2	2	2	2	2	2	2	2	2	2	2	2	2	2	2	2	2	2	2	2	2	2	2	2	2	2	2	2	2	2	2	2	2	2	2	2	2	2	2	2	2	2	2	2	2	2	2	2	2	2	2	2	2	2	2	2	2	2	2	2	2	2	2	2	2	2	2	2	2	2	2	2	2	2	2	2	2	2	2	2	2	2	2	2	2	2	2	2	2	2	2	2	2	2	2	2	2	2	2	2	2	2	2	2	2	2	2	2	2	2	2	2	2	2	2	2	2	2	2	2	2	2	2	2	2	2	2	2	2	2	2	2	2	2	2	2	2	2	2	2	2	2	2	2	2	2	2	2	2	2	2	2	2	2	2	2	2	2	2	2	2	2	2	2	2	2	2	2	2	2	2	2	2	2	2	2	2	2	2	2	2	2	2	2	2	2	2	2	2	2	2	2	2	2	2	2	2	2	2	2	2	2	2	2	2	2	2	2	2	2	2	2	2	2	2	2	2	2	2	2	2	2	2	2	2	2	2	2	2	2	2	2	2	2	2	2	2	2	2	2	2	2	2	2	2	2	2	2	2	2	2	2	2	2	2	2	2	2	2	2	2	2	2	2	2	2	2	2	2	2	2	2	2	2	2	2	2	2	2	2	2	2	2	2	2	2	2	2	2	2	2	2	2	2	2	2	2	2	2	2	2	2	2	2	2	2	2	2	2	2	2	2	2	2	2	2	2	2	2	2	2	2	2	2	2	2	2	2	2	2	2	2	2	2	2	2	2	2	2	2	2	2	2	2	2	2	2	2	2	2	2	2	2	2	2	2	2	2	2	2	2	2	2	2	2	2	2	2	2	2	2	2	2	2	2	2	2	2	2	2	2	2	2	2	2	2	2	2	2	2	2	2	2	2	2	2	2	2	2	2	2	2	2	2	2	2	2	2	2	2	2	2	2	2	2	2	2	2	2	2	2	2	2	2	2	2	2	2	2	2	2	2	2	2	2	2	2	2	2	2	2	2	2	2	2	2	2	2	2	2	2	2	2	2	2	2	2	2	2	2	2	2	2	2	2	2	2	2	2	2	2	2	2	2	2	2	2	2	2	2	2	2	2	2	2	2	2	2	2	2	2	2	2	2	2	2	2	2	2	2	2	2	2	2	2	2	2	2	2	2	2	2	2	2	2	2	2	2	2	2	2	2	2	2	2	2	2	2	2	2	2	2	2	2	2	2	2	2	2	2	2	2	2	2	2	2	2	2	2	2	2	2	2	2	2	2	2	2	2	2	2	2	2	2	2	2	2	2	2	2	2	2	2	2	2	2	2	2	2	2	2	2	2	2	2	2	2	2	2	2	2	2	2	2	2	2	2	2	2	2	2	2	2	2	2	2	2	2	2	2	2	2	2	2	2	2	2	2	2	2	2	2	2	2	2	2	2	2	2	2	2	2	2	2	2	2	2	2	2	2	2	2	2	2	2	2	2	2	2	2	2	2	2	2	2	2	2	2	2	2	2	2	2	2	2	2	2	2	2	2	2	2	2	2	2	2	2	2	2	2	2	2	2	2	2	2	2	2	2	2	2	2	2	2	2	2	2	2	2	2	2	2	2	2	2	2	2	2	2	2	2	2	2	2	2	2	2	2	2	2	2	2	2	2	2	2	2	2	2	2	2	2	2	2	2	2	2	2	2	2	2	2	2	2	2	2	2	2	2	2	2	2	2	2	2	2	2	2	2	2	2	2	2	2	2	2	2	2	2	2	2	2	2	2	2	2	2	2	2	2	2	2	2	2	2	2	2	2	2	2	2	2	2	2	2	2	2	2	2	2	2	2	2	2	2	2	2	2	2	2	2	2	2	2	2	2	2	2	2	2	2	2	2	2	2	2	2	2	2	2	2	2	2	2	2	2	2	2	2	2	2	2	2	2	2	2	2	2	2	2	2	2	2	2	2	2	2	2	2	2	2	2	2	2	2	2	2	2	2	2	2	2	2	2	2	2	2	2	2	2	2	2	2	2	2	2	2	2	2	2	2	2	2	2	2	2	2	2	2	2	2	2	2	2	2	2	2	2	2	2	2	2	2	2	2	2	2	2	2	2	2	2	2	2	2	2	2	2	2	2	2	2	2	2	2	2	2	2	2	2	2	2	2	2	2	2	2	2	2	2	2	2	2	2	2	2	2	2	2	2	2	2	2	2	2	2	2	2	2	2	2	2	2	2	2	2	2	2	2	2	2	2	2	2	2	2	2	2	2	2	2	2	2	2	2	2	2	2	2	2	2	2	2	2	2	2	2	2	2	2	2	2	2	2	2	2	2	2	2	2	2	2	2	2	2	2	2	2	2	2	2	2	2	2	2	2	2	2	2	2	2	2	2	2	2	2	2	2	2	2	2	2	2	2	2	2	2	2	2	2	2	2	2	2	2	2	2	2	2	2	2	2	2	2	2	2	2	2	2	2	2	2	2	2	2	2	2	2	2	2	2	2	2	2	2	2	2	2	2	2	2	2	2	2	2	2	2	2	2	2	2	2	2	2	2	2	2	2	2	2	2	2	2	2	2	2	2	2	2	2	2	2	2	2	2	2	2	2	2	2	2	2	2	2	2	2	2	2	2	2	2	2	2	2	2	2	2	2	2	2	2	2	2	2	2	2	2	2	2	2	2	2	2	2	2	2	2	2	2	2	2	2	2	2	2	2	2	2	2	2	2	2	2	2	2	2	2	2	2	2	2	2	2	2	2	2	2	2	2	2	2	2	2	2	2	2	2	2	2	2	2	2	2	2	2	2	2	2	2	2	2	2	2	2	2	2	2	2	2	2	2	2	2	2	2	2	2	2	2	2	2	2	2	2	2	2	2	2	2	2	2	2	2	2	2	2	2	2	2	2	2	2	2	2	2	2	2	2	2	2	2	2	2	2	2	2	2	2	2	2	2	2	2	2	2	2	2	2	2	2	2	2	2	2	2	2	2	2	2	2	2	2	2	2	2	2	2	2	2	2	2	2	2	2	2	2	2	2	2	2	2	2	2	2	2	2	2	2	2	2	2	2	2	2	2	2	2	2	2	2	2	2	2	2	2	2	2	2	2	2	2	2	2	2	2	2	2	2	2	2	2	2	2	2	2	2	2	2	2	2	2	2	2	2	2	2	2	2	2	2	2	2	2	2	2	2	2	2	2	2	2	2	2	2	2	2	2	2	2	2	2	2	2	2	2	2	2	2	2	2	2	2	2	2	2	2	2	2	2	2	2	2	2	2	2	2	2	2	2	2	2	2	2	2	2	2	2	2	2	2	2	2	2	2	2	2	2	2	2	2	2	2	2	2	2	2	2	2	2	2	2	2	2	2	2	2	2	2	2	2	2	2	2	2	2	2	2	2	2	2	2	2	2	2	2	2	2	2	2	2	2	2	2	2	2	2	2	2	2	2	2	2	2	2	2	2	2	2	2	2	2	2	2	2	2	2	2	2	2	2	2	2	2	2	2	2	2	2	2	2	2	2	2	2	2	2	2	2	2	2	2	2	2	2	2	2	2	2	2	2	2	2	2	2	2	2	2	2	2	2	2	2	2	2	2	2	2	2	2	2	2	2	2	2	2	2	2	2	2	2	2	2	2	2	2	2	2	2	2	2	2	2	2	2	2	2	2	2	2	2	2	2	2	2	2	2	2	2	2	2	2	2	2	2	2	2	2	2	2	2	2	2	2	2	2	2	2	2	2	2	2	2	2	2	2	2	2	2	2	2	2	2	2	2	2	2	2	2	2	2	2	2	2	2	2	2	2	2	2	2	2	2	2	2	2	2	2	2	2	2	2	2	2	2	2	2	2	2	2	2	2	2	2	2	2	2	2	2	2	2	2	2	2	2	2	2	2	2	2	2	2	2	2	2	2	2	2	2	2	2	2	2	2	2	2	2	2	2	2	2	2	2	2	2	2	2	2	2	2	2	2	2	2	2	2	2	2	2	2	2	2	2	2	2	2	2	2	2	2	2	2	2	2	2	2	2	2	2	2	2	2	2	2	2	2	2	2	2	2	2	2	2	2	2	2	2	2	2	2	2	2	2	2	2	2	2	2	2	2	2	2	2	2	2	2	2	2	2	2	2	2	2	2	2	2	2	2	2	2	2	2	2	2	2	2	2	2	2	2	2	2	2	2	2	2	2	2	2	2	2	2	2	2	2	2	2	2	2	2	2	2	2	2	2	2	2	2	2	2	2	2	2	2	2	2	2	2	2	2	2	2	2	2	2	2	2	2	2	2	2	2	2	2	2	2	2	2	2	2	2	2	2	2	2	2	2	2	2	2	2	2	2	2	2	2	2	2	2	2	2	2	2	2	2	2	2	2	2	2	2	2	2	2	2	2	2	2	2	2	2	2	2	2	2	2	2	2	2	2	2	2	2	2	2	2	2	2	2	2	2	2	2	2	2	2	2	2	2	2	2	2	2	2	2	2	2	2	2	2	2	2	2	2	2	2	2	2	2	2	2	2	2	2	2	2	2	2	2	2	2	2	2	2	2	2	2	2	2	2	2	2	2	2	2	2	2	2	2	2	2	2	2	2	2	2	2	2	2	2	2	2	2	2	2	2	2	2	2	2	2	2	2	2	2	2	2	2	2	2	2	2	2	2	2	2	2	2	2	2	2	2	2	2	2	2	2	2	2	2	2	2	2	2	2	2	2	2	2	2	2	2	2	2	2	2	2	2	2	2	2	2	2	2	2	2	2	2	2	2	2	2	2	2	2	2	2	2	2	2	2	2	2	2	2	2	2	2	2	2	2	2	2	2	2	2	2	2	2	2	2	2	2	2	2	2	2	2	2	2	2	2	2	2	2	2	2	2	2	2	2	2	2	2	2	2	2	2	2	2	2	2	2	2	2	2	2	2	2	2	2	2	2	2	2	2	2	2	2	2	2	2	2	2	2	2	2	2	2	2	2	2	2	2	2	2	2	2	2	2	2	2	2	2	2	2	2	2	2	2	2	2	2	2	2	2	2	2	2	2	2	2	2	2	2	2	2	2	2	2	2	2	2	2	2	2	2	2	2	2	2	2	2	2	2	2	2	2	2	2	2	2	2	2	2	2	2	2	2	2	2	2	2	2	2	2	2	2	2	2	2	2	2	2	2	2	2	2	2	2	2	2	2	2	2	2	2	2	2	2	2	2	2	2	2	2	2	2	2	2	2	2	2	2	2	2	2	2	2	2	2	2	2	2	2	2	2	2	2	2	2	2	2	2	2	2	2	2	2	2	2	2	2	2	2	2	2	2	2	2	2	2	2	2	2	2	2	2	2	2	2	2	2	2	2	2	2	2	2	2	2	2	2	2	2	2	2	2	2	2	2	2	2	2	2	2	2	2	2	2	2	2	2	2	2	2	2	2	2	2	2	2	2	2	2	2	2	2	2	2	2	2	2	2	2	2	2	2	2	2	2	2	2	2	2	2	2	2	2	2	2	2	2	2	2	2	2	2	2	2	2	2	2	2	2	2	2	2	2	2	2	2	2	2	2	2	2	2	2	2	2	2	2	2	2	2	2	2	2	2	2	2	2	2	2	2	2	2	2	2	2	2	2	2	2	2	2	2	2	2	2	2	2	2	2	2	2	2	2	2	2	2	2	2	2	2	2	2	2	2	2	2	2	2	2	2	2	2	2	2	2	2	2	2	2	2	2	2	2	2	2	2	2	2	2	2	2	2	2	2	2	2	2	2	2	2	2	2	2	2	2	2	2	2	2	2	2	2	2	2	2	2	2	2	2	2	2	2	2	2	2	2	2	2	2	2	2	2	2	2	2	2	2	2	2	2	2	2	2	2	2	2	2	2	2	2	2	2	2	2	2	2	2	2	2	2	2	2	2	2	2	2	2	2	2	2	2	2	2	2	2	2	2	2	2	2	2	2	2	2	2	2	2	2	2	2	2	2	2	2	2	2	2	2	2	2	2	2	2	2	2	2	2	2	2	2	2	2	2	2	2	2	2	2	2	2	2	2	2	2	2	2	2	2	2	2	2	2	2	2	2	2	2	2	2	2	2	2	2	2	2	2	2	2	2	2	2	2	2	2	2	2	2	2	2	2	2	2	2	2	2	2	2	2	2	2	2	2	2	2	2	2	2	2	2	2	2	2	2	2	2	2	2	2	2	2	2	2	2	2	2	2	2	2	2	2	2	2	2	2	2	2	2	2	2	2	2	2	2	2	2	2	2	2	2	2	2	2	2	2	2	2	2	2	2	2	2	2	2	2	2	2	2	2	2	2	2	2	2	2	2	2	2	2	2	2	2	2	2	2	2	2	2	2	2	2	2	2	2	2	2	2	2	2	2	2	2	2	2	2	2	2	2	2	2	2	2	2	2	2	2	2	2	2	2	2	2	2	2	2	2	2	2	2	2	2	2	2	2	2	2	2	2	2	2	2	2	2	2	2	2	2	2	2	2	2	2	2	2	2	2	2	2	2	2	2	2	2	2	2	2	2	2	2	2	2	2	2	2	2	2	2	2	2	2	2	2	2	2	2	2	2	2	2	2	2	2	2	2	2	2	2	2	2	2	2	2	2	2	2	2	2	2	2	2	2	2	2	2	2	2	2	2	2	2	2	2	2	2	2	2	2	2	2	2	2	2	2	2	2	2	2	2	2	2	2	2	2	2	2	2	2	2	2	2	2	2	2	2	2	2	2	2	2	2	2	2	2	2	2	2	2	2	2	2	2	2	2	2	2	2	2	2	2	2	2	2	2	2	2	2	2	2	2	2	2	2	2	2	2	2	2	2	2	2	2	2	2	2	2	2	2	2	2	2	2	2	2	2	2	2	2	2	2	2	2	2	2	2	2	2	2	2	2	2	2	2	2	2	2	2	2	2	2	2	2	2	2	2	2	2	2	2	2	2	2	2	2	2	2	2	2	2	2	2	2	2	2	2	2	2	2	2	2	2	2	2	2	2	2	2	2	2	2	2	2	2	2	2	2	2	2	2	2	2	2	2	2	2	2	2	2	2	2	2	2	2	2	2	2	2	2	2	2	2	2	2	2	2	2	2	2	2	2	2	2	2	2	2	2	2	2	2	2	2	2	2	2	2	2	2	2	2	2	2	2	2	2	2	2	2	2	2	2	2	2	2	2	2	2	2	2	2	2	2	2	2	2	2	2	2	2	2	2	2	2	2	2	2	2	2	2	2	2	2	2	2	2	2	2	2	2	2	2	2	2	2	2	2	2	2	2	2	2	2	2	2	2	2	2	2	2	2	2	2	2	2	2	2	2	2	2	2	2	2	2	2	2	2	2	2	2	2	2	2	2	2	2	2	2	2	2	2	2	2	2	2	2	2	2	2	2	2	2	2	2	2	2	2	2	2	2	2	2	2	2	2	2	2	2	2	2	2	2	2	2	2	2	2	2	2	2	2	2	2	2	2	2	2	2	2	2	2	2	2	2	2	2	2	2	2	2	2	2	2	2	2	2	2	2	2	2	2	2	2	2	2	2	2	2	2	2	2	2	2	2	2	2	2	2	2	2	2	2	2	2	2	2	2	2	2	2	2	2	2	2	2	2	2	2	2	2	2	2	2	2	2	2	2	2	2	2	2	2	2	2	2	2	2	2	2	2	2	2	2	2	2	2	2	2	2	2	2	2	2	2	2	2	2	2	2	2	2	2	2	2	2	2	2	2	2	2	2	2	2	2	2	2	2	2	2	2	2	2	2	2	2	2	2	2	2	2	2	2	2	2	2	2	2	2	2	2	2	2	2	2	2	2	2	2	2	2	2	2	2	2	2	2	2	2	2	2	2	2	2	2	2	2	2	2	2	2	2	2	2	2	2	2	2	2	2	2	2	2	2	2	2	2	2	2	2	2	2	2	2	2	2	2	2	2	2	2	2	2	2	2	2	2	2	2	2	2	2	2	2	2	2	2	2	2	2	2	2	2	2	2	2	2	2	2	2	2	2	2	2	2	2	2	2	2	2	2	2	2	2	2	2	2	2	2	2	2	2	2	2	2	2	2	2	2	2	2	2	2	2	2	2	2	2	2	2	2	2	2	2	2	2	2	2	2	2	2	2	2	2	2	2	2	2	2	2	2	2	2	2	2	2	2	2	2	2	2	2	2	2	2	2	2	2	2	2	2	2	2	2	2	2	2	2	2	2	2	2	2	2	2	2	2	2	2	2	2	2	2	2	2	2	2	2	2	2	2	2	2	2	2	2	2	2	2	2	2	2	2	2	2	2	2	2	2	2	2	2	2	2	2	2	2	2	2	2	2	2	2	2	2	2	2	2	2	2	2	2	2	2	2	2	2	2	2	2	2	2	2	2	2	2	2	2	2	2	2	2	2	2	2	2	2	2	2	2	2	2	2	2	2	2	2	2	2	2	2	2	2	2	2	2	2	2	2	2	2	2	2	2	2	2	2	2	2	2	2	2	2	2	2	2	2	2	2	2	2	2	2	2	2	2	2	2	2	2	2	2	2	2	2	2	2	2	2	2	2	2	2	2	2	2	2	2	2	2	2	2	2	2	2	2	2	2	2	2	2	2	2	2	2	2	2	2	2	2	2	2	2	2	2	2	2	2	2	2	2	2	2	2	2	2	2	2	2	2	2	2	2	2	2	2	2	2	2	2	2	2	2	2	2	2	2	2	2	2	2	2	2	2	2	2	2	2	2	2	2	2	2	2	2	2	2	2	2	2	2	2	2	2	2	2	2	2	2	2	2	2	2	2	2	2	2	2	2	2	2	2	2	2	2	2	2	2	2	2	2	2	2	2	2	2	2	2	2	2	2	2	2	2	2	2	2	2	2	2	2	2	2	2	2	2	2	2	2	2	2	2	2	2	2	2	2	2	2	2	2	2	2	2	2	2	2	2	2	2	2	2	2	2	2	2	2	2	2	2	2	2	2	2	2	2	2	2	2	2	2	2	2	2	2	2	2	2	2	2	2	2	2	2	2	2	2	2	2	2	2	2	2	2	2	2	2	2	2	2	2	2	2	2	2	2	2	2	2	2	2	2	2	2	2	2	2	2	2	2	2	2	2	2	2	2	2	2	2	2	2	2	2	2	2	2	2	2	2	2	2	2	2	2	2	2	2	2	2	2	2	2	2	2	2	2	2	2	2	2	2	2	2	2	2	2	2	2	2	2	2	2	2	2	2	2	2	2	2	2	2	2	2	2	2	2	2	2	2	2	2	2	2	2	2	2	2	2	2	2	2	2	2	2	2	2	2	2	2	2	2	2	2	2	2	2	2	2	2	2	2	2	2	2	2	2	2	2	2	2	2	2	2	2	2	2	2	2	2	2	2	2	2	2	2	2	2	2	2	2	2	2	2	2	2	2	2	2	2	2	2	2	2	2	2	2	2	2	2	2	2	2	2	2	2	2	2	2	2	2	2	2	2	2	2	2	2	2	2	2	2	2	2	2	2	2	2	2	2	2	2	2	2	2	2	2	2	2	2	2	2	2	2	2	2	2	2	2	2	2	2	2	2	2	2	2	2	2	2	2	2	2	2	2	2	2	2	2	2	2	2	2	2	2	2	2	2	2	2	2	2	2	2	2	2	2	2	2	2	2	2	2	2	2	2	2	2	2	2	2	2	2	2	2	2	2	2	2	2	2	2	2	2	2	2	2	2	2	2	2	2	2	2	2	2	2	2	2	2	2	2	2	2	2	2	2	2	2	2	2	2	2	2	2	2	2	2	2	2	2	2	2	2	2	2	2	2	2	2	2	2	2	2	2	2	2	2	2	2	2	2	2	2	2	2	2	2	2	2	2	2	2	2	2	2	2	2	2	2	2	2	2	2	2	2	2	2	2	2	2	2	2	2	2	2	2	2	2	2	2	2	2	2	2	2	2	2	2	2	2	2	2	2	2	2	2	2	2	2	2	2	2	2	2	2	2	2	2	2	2	2	2	2	2	2	2	2	2	2	2	2	2	2	2	2	2	2	2	2	2	2	2	2	2	2	2	2	2	2	2	2	2	2	2	2	2	2	2	2	2	2	2	2	2	2	2	2	2	2	2	2	2	2	2	2	2	2	2	2	2	2	2	2	2	2	2	2	2	2	2	2	2	2	2	2	2	2	2	2	2	2	2	2	2	2	2	2	2	2	2	2	2	2	2	2	2	2	2	2	2	2	2	2	2	2	2	2	2	2	2	2	2	2	2	2	2	2	2	2	2	2	2	2	2	2	2	2	2	2	2	2	2	2	2	2	2	2	2	2	2	2	2	2	2	2	2	2	2	2	2	2	2	2	2	2	2	2	2	2	2	2	2	2	2	2	2	2	2	2	2	2	2	2	2	2	2	2	2	2	2	2	2	2	2	2	2	2	2	2	2	2	2	2	2	2	2	2	2	2	2	2	2	2	2	2	2	2	2	2	2	2	2	2	2	2	2	2	2	2	2	2	2	2	2	2	2	2	2	2	2	2	2	2	2	2	2	2	2	2	2	2	2	2	2	2	2	2	2	2	2	2	2	2	2	2	2	2	2	2	2	2	2	2	2	2	2	2	2	2	2	2	2	2	2	2	2	2	2	2	2	2	2	2	2	2	2	2	2	2	2	2	2	2	2	2	2	2	2	2	2	2	2	2	2	2	2	2	2	2	2	2	2	2	2	2	2	2	2	2	2	2	2	2	2	2	2	2	2	2	2	2	2	2	2	2	2	2	2	2	2	2	2	2	2	2	2	2	2	2	2	2	2	2	2	2	2	2	2	2	2	2	2	2	2	2	2	2	2	2	2	2	2	2	2	2	2	2	2	2	2	2	2	2	2	2	2	2	2	2	2	2	2	2	2	2	2	2	2	2	2	2	2	2	2	2	2	2	2	2	2	2	2	2	2	2	2	2	2	2	2	2	2	2	2	2	2	2	2	2	2	2	2	2	2	2	2	2	2	2	2	2	2	2	2	2	2	2	2	2	2	2	2	2	2	2	2	2	2	2	2	2	2	2	2	2	2	2	2	2	2	2	2	2	2	2	2	2	2	2	2	2	2	2	2	2	2	2	2	2	2	2	2	2	2	2	2	2	2	2	2	2	2	2	2	2	2	2	2	2	2	2	2	2	2	2	2	2	2	2	2	2	2	2	2	2	2	2	2	2	2	2	2	2	2	2	2	2	2	2	2	2	2	2	2	2	2	2	2	2	2	2	2	2	2	2	2	2	2	2	2	2	2	2	2	2	2	2	2	2	2	2	2	2	2	2	2	2	2	2	2	2	2	2	2	2	2	2	2	2	2	2	2	2	2	2	2	2	2	2	2	2	2	2	2	2	2	2	2	2	2	2	2	2	2	2	2	2	2	2	2	2	2	2	2	2	2	2	2	2	2	2	2	2	2	2	2	2	2	2	2	2	2	2	2	2	2	2	2	2	2	2	2	2	2	2	2	2	2	2	2	2	2	2	2	2	2	2	2	2	2	2	2	2	2	2	2	2	2	2	2	2	2	2	2	2	2	2	2	2	2	2	2	2	2	2	2	2	2	2	2	2	2	2	2	2	2	2	2	2	2	2	2	2	2	2	2	2	2	2	2	2	2	2	2	2	2	2	2	2	2	2	2	2	2	2	2	2	2	2	2	2	2	2	2	2	2	2	2	2	2	2	2	2	2	2	2	2	2	2	2	2	2	2	2	2	2	2	2	2	2	2	2	2	2	2	2	2	2	2	2	2	2	2	2	2	2	2	2	2	2	2	2	2	2	2	2	2	2	2	2	2	2	2	2	2	2	2	2	2	2	2	2	2	2	2	2	2	2	2	2	2	2	2	2	2	2	2	2	2	2	2	2	2	2	2	2	2	2	2	2	2	2	2	2	2	2	2	2	2	2	2	2	2	2	2	2	2	2	2	2	2	2	2	2	2	2	2	2	2	2	2	2	2	2	2	2	2	2	2	2	2	2	2	2	2	2	2	2	2	2	2	2	2	2	2	2	2	2	2	2	2	2	2	2	2	2	2	2	2	2	2	2	2	2	2	2	2	2	2	2	2	2	2	2	2	2	2	2	2	2	2	2	2	2	2	2	2	2	2	2	2	2	2	2	2	2	2	2	2	2	2	2	2	2	2	2	2	2	2	2	2	2	2	2	2	2	2	2	2	2	2	2	2	2	2	2	2	2	2	2	2	2	2	2	2	2	2	2	2	2	2	2	2	2	2	2	2	2	2	2	2	2	2	2	2	2	2	2	2	2	2	2	2	2	2	2	2	2	2	2	2	2	2	2	2	2	2	2	2	2	2	2	2	2	2	2	2	2	2	2	2	2	2	2	2	2	2	2	2	2	2	2	2	2	2	2	2	2	2	2	2	2	2	2	2	2	2	2	2	2	2	2	2	2	2	2	2	2	2	2	2	2	2	2	2	2	2	2	2	2	2	2	2	2	2	2	2	2	2	2	2	2	2	2	2	2	2	2	2	2	2	2	2	2	2	2	2	2	2	2	2	2	2	2	2	2	2	2	2	2	2	2	2	2	2	2	2	2	2	2	2	2	2	2	2	2	2	2	2	2	2	2	2	2	2	2	2	2	2	2	2	2	2	2	2	2	2	2	2	2	2	2	2	2	2	2	2	2	2	2	2	2	2	2	2	2	2	2	2	2	2	2	2	2	2	2	2	2	2	2	2	2	2	2	2	2	2	2	2	2	2	2	2	2	2	2	2	2	2	2	2	2	2	2	2	2	2	2	2	2	2	2	2	2	2	2	2	2	2	2	2	2	2	2	2	2	2	2	2	2	2	2	2	2	2	2	2	2	2	2	2	2	2	2	2	2	2	2	2	2	2	2	2	2	2	2	2	2	2	2	2	2	2	2	2	2	2	2	2	2	2	2	2	2	2	2	2	2	2	2	2	2	2	2	2	2	2	2	2	2	2	2	2	2	2	2	2	2	2	2	2	2	2	2	2	2	2	2	2	2	2	2	2	2	2	2	2	2	2	2	2	2	2	2	2	2	2	2	2	2	2	2	2	2	2	2	2	2	2	2	2	2	2	2	2	2	2	2	2	2	2	2	2	2	2	2	2	2	2	2	2	2	2	2	2	2	2	2	2	2	2	2	2	2	2	2	2	2	2	2	2	2	2	2	2	2	2	2	2	2	2	2	2	2	2	2	2	2	2	2	2	2	2	2	2	2	2	2	2	2	2	2	2	2	2	2	2	2	2	2	2	2	2	2	2	2	2	2	2	2	2	2	2	2	2	2	2	2	2	2	2	2	2	2	2	2	2	2	2	2	2	2	2	2	2	2	2	2	2	2	2	2	2	2	2	2	2	2	2	2	2	2	2	2	2	2	2	2	2	2	2	2	2	2	2	2	2	2	2	2	2	2	2	2	2	2	2	2	2	2	2	2	2	2	2	2	2	2	2	2	2	2	2	2	2	2	2	2	2	2	2	2	2	2	2	2	2	2	2	2	2	2	2	2	2	2	2	2	2	2	2	2	2	2	2	2	2	2	2	2	2	2	2	2	2	2	2	2	2	2	2	2	2	2	2	2	2	2	2	2	2	2	2	2	2	2	2	2	2	2	2	2	2	2	2	2	2	2	2	2	2	2	2	2	2	2	2	2	2	2	2	2	2	2	2	2	2	2	2	2	2	2	2	2	2	2	2	2	2	2	2	2	2	2	2	2	2	2	2	2	2	2	2	2	2	2	2	2	2	2	2	2	2	2	2	2	2	2	2	2	2	2	2	2	2	2	2	2	2	2	2	3	3	3	3	3	3	3	3	3	3	3	3	3	3	3	3	3	3	3	3	3	3	3	3	3	3	3	3	3	3	3	3	3	3	3	3	3	3	3	3	3	3	3	3	3	3	3	3	3	3	3	3	3	3	3	3	3	3	3	3	3	3	3	3	3	3	3	3	3	3	3	3	3	3	3	3	3	3	3	3	3	3	3	3	3	3	3	3	3	3	3	3	3	3	3	3	3	3	3	3	3	3	3	3	3	3	3	3	3	3	3	3	3	3	3	3	3	3	3	3	3	3	3	3	3	3	3	3	3	3	3	3	3	3	3	3	3	3	3	3	3	3	3	3	3	3	3	3	3	3	3	3	3	3	3	3	3	3	3	3	3	3	3	3	3	3	3	3	3	3	3	3	3	3	3	3	3	3	3	3	3	3	3	3	3	3	3	3	3	3	3	3	3	3	3	3	3	3	3	3	3	3	3	3	3	3	3	3	3	3	3	3	3	3	3	3	3	3	3	3	3	3	3	3	3	3	3	3	3	3	3	3	3	3	3	3	3	3	3	3	3	3	3	3	3	3	3	3	3	3	3	3	3	3	3	3	3	3	3	3	3	3	3	3	3	3	3	3	3	3	3	3	3	3	3	3	3	3	3	3	3	3	3	3	3	3	3	3	3	3	3	3	3	3	3	3	3	3	3	3	3	3	3	3	3	3	3	3	3	3	3	3	3	3	3	3	3	3	3	3	3	3	3	3	3	3	3	3	3	3	3	3	3	3	3	3	3	3	3	3	3	3	3	3	3	3	3	3	3	3	3	3	3	3	3	3	3	3	3	3	3	3	3	3	3	3	3	3	3	3	3	3	3	3	3	3	3	3	3	3	3	3	3	3	3	3	3	3	3	3	3	3	3	3	3	3	3	3	3	3	3	3	3	3	3	3	3	3	3	3	3	3	3	3	3	3	3	3	3	3	3	3	3	3	3	3	3	3	3	3	3	3	3	3	3	3	3	3	3	3	3	3	3	3	3	3	3	3	3	3	3	3	3	3	3	3	3	3	3	3	3	3	3	3	3	3	3	3	3	3	3	3	3	3	3	3	3	3	3	3	3	3	3	3	3	3	3	3	3	3	3	3	3	3	3	3	3	3	3	3	3	3	3	3	3	3	3	3	3	3	3	3	3	3	3	3	3	3	3	3	3	3	3	3	3	3	3	3	3	3	3	3	3	3	3	3	3	3	3	3	3	3	3	3	3	3	3	3	3	3	3	3	3	3	3	3	3	3	3	3	3	3	3	3	3	3	3	3	3	3	3	3	3	3	3	3	3	3	3	3	3	3	3	3	3	3	3	3	3	3	3	3	3	3	3	3	3	3	3	3	3	3	3	3	3	3	3	3	3	3	3	3	3	3	3	3	3	3	3	3	3	3	3	3	3	3	3	3	3	3	3	3	3	3	3	3	3	3	3	3	3	3	3	3	3	3	3	3	3	3	3	3	3	3	3	3	3	3	3	3	3	3	3	3	3	3	3	3	3	3	3	3	3	3	3	3	3	3	3	3	3	3	3	3	3	3	3	3	3	3	3	3	3	3	3	3	3	3	3	3	3	3	3	3	3	3	3	3	3	3	3	3	3	3	3	3	3	3	3	3	3	3	3	3	3	3	3	3	3	3	3	3	3	3	3	3	3	3	3	3	3	3	3	3	3	3	3	3	3	3	3	3	3	3	3	3	3	3	3	3	3	3	3	3	3	3	3	3	3	3	3	3	3	3	3	3	3	3	3	3	3	3	3	3	3	3	3	3	3	3	3	3	3	3	3	3	3	3	3	3	3	3	3	3	3	3	3	3	3	3	3	3	3	3	3	3	3	3	3	3	3	3	3	3	3	3	3	3	3	3	3	3	3	3	3	3	3	3	3	3	3	3	3	3	3	3	3	3	3	3	3	3	3	3	3	3	3	3	3	3	3	3	3	3	3	3	3	3	3	3	3	3	3	3	3	3	3	3	3	3	3	3	3	3	3	3	3	3	3	3	3	3	3	3	3	3	3	3	3	3	3	3	3	3	3	3	3	3	3	3	3	3	3	3	3	3	3	3	3	3	3	3	3	3	3	3	3	3	3	3	3	3	3	3	3	3	3	3	3	3	3	3	3	3	3	3	3	3	3	3	3	3	3	3	3	3	3	3	3	3	3	3	3	3	3	3	3	3	3	3	3	3	3	3	3	3	3	3	3	3	3	3	3	3	3	3	3	3	3	3	3	3	3	3	3	3	3	3	3	3	3	3	3	3	3	3	3	3	3	3	3	3	3	3	3	3	3	3	3	3	3	3	3	3	3	3	3	3	3	3	3	3	3	3	3	3	3	3	3	3	3	3	3	3	3	3	3	3	3	3	3	3	3	3	3	3	3	3	3	3	3	3	3	3	3	3	3	3	3	3	3	3	3	3	3	3	3	3	3	3	3	3	3	3	3	3	3	3	3	3	3	3	3	3	3	3	3	3	3	3	3	3	3	3	3	3	3	3	3	3	3	3	3	3	3	3	3	3	3	3	3	3	3	3	3	3	3	3	3	3	3	3	3	3	3	3	3	3	3	3	3	3	3	3	3	3	3	3	3	3	3	3	3	3	3	3	3	3	3	3	3	3	3	3	3	3	3	3	3	3	3	3	3	3	3	3	3	3	3	3	3	3	3	3	3	3	3	3	3	3	3	3	3	3	3	3	3	3	3	3	3	3	3	3	3	3	3	3	3	3	3	3	3	3	3	3	3	3	3	3	3	3	3	3	3	3	3	3	3	3	3	3	3	3	3	3	3	3	3	3	3	3	3	3	3	3	3	3	3	3	3	3	3	3	3	3	3	3	3	3	3	3	3	3	3	3	3	3	3	3	3	3	3	3	3	3	3	3	3	3	3	3	3	3	3	3	3	3	3	3	3	3	3	3	3	3	3	3	3	3	3	3	3	3	3	3	3	3	3	3	3	3	3	3	3	3	3	3	3	3	3	3	3	3	3	3	3	3	3	3	3	3	3	3	3	3	3	3	3	3	3	3	3	3	3	3	3	3	3	3	3	3	3	3	3	3	3	3	3	3	3	3	3	3	3	3	3	3	3	3	3	3	3	3	3	3	3	3	3	3	3	3	3	3	3	3	3	3	3	3	3	3	3	3	3	3	3	3	3	3	3	3	3	3	3	3	3	3	3	3	3	3	3	3	3	3	3	3	3	3	3	3	3	3	3	3	3	3	3	3	3	3	3	3	3	3	3	3	3	3	3	3	3	3	3	3	3	3	3	3	3	3	3	3	3	3	3	3	3	3	3	3	3	3	3	3	3	3	3	3	3	3	3	3	3	3	3	3	3	3	3	3	3	3	3	3	3	3	3	3	3	3	3	3	3	3	3	3	3	3	3	3	3	3	3	3	3	3	3	3	3	3	3	3	3	3	3	3	3	3	3	3	3	3	3	3	3	3	3	3	3	3	3	3	3	3	3	3	3	3	3	3	3	3	3	3	3	3	3	3	3	3	3	3	3	3	3	3	3	3	3	3	3	3	3	3	3	3	3	3	3	3	3	3	3	3	3	3	3	3	3	3	3	3	3	3	3	3	3	3	3	3	3	3	3	3	3	3	3	3	3	3	3	3	3	3	3	3	3	3	3	3	3	3	3	3	3	3	3	3	3	3	3	3	3	3	3	3	3	3	3	3	3	3	3	3	3	3	3	3	3	3	3	3	3	3	3	3	3	3	3	3	3	3	3	3	3	3	3	3	3	3	3	3	3	3	3	3	3	3	3	3	3	3	3	3	3	3	3	3	3	3	3	3	3	3	3	3	3	3	3	3	3	3	3	3	3	3	3	3	3	3	3	3	3	3	3	3	3	3	3	3	3	3	3	3	3	3	3	3	3	3	3	3	3	3	3	3	3	3	3	3	3	3	3	3	3	3	3	3	3	3	3	3	3	3	3	3	3	3	3	3	3	3	3	3	3	3	3	3	3	3	3	3	3	3	3	3	3	3	3	3	3	3	3	3	3	3	3	3	3	3	3	3	3	3	3	3	3	3	3	3	3	3	3	3	3	3	3	3	3	3	3	3	3	3	3	3	3	3	3	3	3	3	3	3	3	3	3	3	3	3	3	3	3	3	3	3	3	3	3	3	3	3	3	3	3	3	3	3	3	3	3	3	3	3	3	3	3	3	3	3	3	3	3	3	3	3	3	3	3	3	3	3	3	3	3	3	3	3	3	3	3	3	3	3	3	3	3	3	3	3	3	3	3	3	3	3	3	3	3	3	3	3	3	3	3	3	3	3	3	3	3	3	3	3	3	3	3	3	3	3	3	3	3	3	3	3	3	3	3	3	3	3	3	3	3	3	3	3	3	3	3	3	3	3	3	3	3	3	3	3	3	3	3	3	3	3	3	3	3	3	3	3	3	3	3	3	3	3	3	3	3	3	3	3	3	3	3	3	3	3	3	3	3	3	3	3	3	3	3	3	3	3	3	3	3	3	3	3	3	3	3	3	3	3	3	3	3	3	3	3	3	3	3	3	3	3	3	3	3	3	3	3	3	3	3	3	3	3	3	3	3	3	3	3	3	3	3	3	3	3	3	3	3	3	3	3	3	3	3	3	3	3	3	3	3	3	3	3	3	3	3	3	3	3	3	3	3	3	3	3	3	3	3	3	3	3	3	3	3	3	3	3	3	3	3	3	3	3	3	3	3	3	3	3	3	3	3	3	3	3	3	3	3	3	3	3	3	3	3	3	3	3	3	3	3	3	3	3	3	3	3	3	3	3	3	3	3	3	3	3	3	3	3	3	3	3	3	3	3	3	3	3	3	3	3	3	3	3	3	3	3	3	3	3	3	3	3	3	3	3	3	3	3	3	3	3	3	3	3	3	3	3	3	3	3	3	3	3	3	3	3	3	3	3	3	3	3	3	3	3	3	3	3	3	3	3	3	3	3	3	3	3	3	3	3	3	3	3	3	3	3	3	3	3	3	3	3	3	3	3	3	3	3	3	3	3	3	3	3	3	3	3	3	3	3	3	3	3	3	3	3	3	3	3	3	3	3	3	3	3	3	3	3	3	3	3	3	3	3	3	3	3	3	3	3	3	3	3	3	3	3	3	3	3	3	3	3	3	3	3	3	3	3	3	3	3	3	3	3	3	3	3	3	3	3	3	3	3	3	3	3	3	3	3	3	3	3	3	3	3	3	3	3	3	3	3	3	3	3	3	3	3	3	3	3	3	3	3	3	3	3	3	3	3	3	3	3	3	3	3	3	3	3	3	3	3	3	3	3	3	3	3	3	3	3	3	3	3	3	3	3	3	3	3	3	3	3	3	3	3	3	3	3	3	3	3	3	3	3	3	3	3	3	3	3	3	3	3	3	3	3	3	3	3	3	3	3	3	3	3	3	3	3	3	3	3	3	3	3	3	3	3	3	3	3	3	3	3	3	3	3	3	3	3	3	3	3	3	3	3	3	3	3	3	3	3	3	3	3	3	3	3	3	3	3	3	3	3	3	3	3	3	3	3	3	3	3	3	3	3	3	3	3	3	3	3	3	3	3	3	3	3	3	3	3	3	3	3	3	3	3	3	3	3	3	3	3	3	3	3	3	3	3	3	3	3	3	3	3	3	3	3	3	3	3	3	3	3	3	3	3	3	3	3	3	3	3	3	3	3	3	3	3	3	3	3	3	3	3	3	3	3	3	3	3	3	3	3	3	3	3	3	3	3	3	3	3	3	3	3	3	3	3	3	3	3	3	3	3	3	3	3	3	3	3	3	3	3	3	3	3	3	3	3	3	3	3	3	3	3	3	3	3	3	3	3	3	3	3	3	3	3	3	3	3	3	3	3	3	3	3	3	3	3	3	3	3	3	3	3	3	3	3	3	3	3	3	3	3	3	3	3	3	3	3	3	3	3	3	3	3	3	3	3	3	3	3	3	3	3	3	3	3	3	3	3	3	3	3	3	3	3	3	3	3	3	3	3	3	3	3	3	3	3	3	3	3	3	3	3	3	3	3	3	3	3	3	3	3	3	3	3	3	3	3	3	3	3	3	3	3	3	3	3	3	3	3	3	3	3	3	3	3	3	3	3	3	3	3	3	3	3	3	3	3	3	3	3	3	3	3	3	3	3	3	3	3	3	3	3	3	3	3	3	3	3	3	3	3	3	3	3	3	3	3	3	3	3	3	3	3	3	3	3	3	3	3	3	3	3	3	3	3	3	3	3	3	3	3	3	3	3	3	3	3	3	3	3	3	3	3	3	3	3	3	3	3	3	3	3	3	3	3	3	3	3	3	3	3	3	3	3	3	3	3	3	3	3	3	3	3	3	3	3	3	3	3	3	3	3	3	3	3	3	3	3	3	3	3	3	3	3	3	3	3	3	3	3	3	3	3	3	3	3	3	3	3	3	3	3	3	3	3	3	3	3	3	3	3	3	3	3	3	3	3	3	3	3	3	3	3	3	3	3	3	3	3	3	3	3	3	3	3	3	3	3	3	3	3	3	3	3	3	3	3	3	3	3	3	3	3	3	3	3	3	3	3	3	3	3	3	3	3	3	3	3	3	3	3	3	3	3	3	3	3	3	3	3	3	3	3	3	3	3	3	3	3	3	3	3	3	3	3	3	3	3	3	3	3	3	3	3	3	3	3	3	3	3	3	3	3	3	3	3	3	3	3	3	3	3	3	3	3	3	3	3	3	3	3	3	3	3	3	3	3	3	3	3	3	3	3	3	3	3	3	3	3	3	3	3	3	3	3	3	3	3	3	3	3	3	3	3	3	3	3	3	3	3	3	3	3	3	3	3	3	3	3	3	3	3	3	3	3	3	3	3	3	3	3	3	3	3	3	3	3	3	3	3	3	3	3	3	3	3	3	3	3	3	3	3	3	3	3	3	3	3	3	3	3	3	3	3	3	3	3	3	3	3	3	3	3	3	3	3	3	3	3	3	3	3	3	3	3	3	3	3	3	3	3	3	3	3	3	3	3	3	3	3	3	3	3	3	3	3	3	3	3	3	3	3	3	3	3	3	3	3	3	3	3	3	3	3	3	3	3	3	3	3	3	3	3	3	3	3	3	3	3	3	3	3	3	3	3	3	3	3	3	3	3	3	3	3	3	3	3	3	3	3	3	3	3	3	3	3	3	3	3	3	3	3	3	3	3	3	3	3	3	3	3	3	3	3	3	3	3	3	3	3	3	3	3	3	3	3	3	3	3	3	3	3	3	3	3	3	3	3	3	3	3	3	3	3	3	3	3	3	3	3	3	3	3	3	3	3	3	3	3	3	3	3	3	3	3	3	3	3	3	3	3	3	3	3	3	3	3	3	3	3	3	3	3	3	3	3	3	3	3	3	3	3	3	3	3	3	3	3	3	3	3	3	3	3	3	3	3	3	3	3	3	3	3	3	3	3	3	3	3	3	3	3	3	3	3	3	3	3	3	3	3	3	3	3	3	3	3	3	3	3	3	3	3	3	3	3	3	3	3	3	3	3	3	3	3	3	3	3	3	3	3	3	3	3	3	3	3	3	3	3	3	3	3	3	3	3	3	3	3	3	3	3	3	3	3	3	3	3	3	3	3	3	3	3	3	3	3	3	3	3	3	3	3	3	3	3	3	3	3	3	3	3	3	3	3	3	3	3	3	3	3	3	3	3	3	3	3	3	3	3	3	3	3	3	3	3	3	3	3	3	3	3	3	3	3	3	3	3	3	3	3	3	3	3	3	3	3	3	3	3	3	3	3	3	3	3	3	3	3	3	3	3	3	3	3	3	3	3	3	3	3	3	3	3	3	3	3	3	3	3	3	3	3	3	3	3	3	3	3	3	3	3	3	3	3	3	3	3	3	3	3	3	3	3	3	3	3	3	3	3	3	3	3	3	3	3	3	3	3	3	3	3	3	3	3	3	3	3	3	3	3	3	3	3	3	3	3	3	3	3	3	3	3	3	3	3	3	3	3	3	3	3	3	3	3	3	3	3	3	3	3	3	3	3	3	3	3	3	3	3	3	3	3	3	3	3	3	3	3	3	3	3	3	3	3	3	3	3	3	3	3	3	3	3	3	3	3	3	3	3	3	3	3	3	3	3	3	3	3	3	3	3	3	3	3	3	3	3	3	3	3	3	3	3	3	3	3	3	3	3	3	3	3	3	3	3	3	3	3	3	3	3	3	3	3	3	3	3	3	3	3	3	3	3	3	3	3	3	3	3	3	3	3	3	3	3	3	3	3	3	3	3	3	3	3	3	3	3	3	3	3	3	3	3	3	3	3	3	3	3	3	3	3	3	3	3	3	3	3	3	3	3	3	3	3	3	3	3	3	3	3	3	3	3	3	3	3	3	3	3	3	3	3	3	3	3	3	3	3	3	3	3	3	3	3	3	3	3	3	3	3	3	3	3	3	3	3	3	3	3	3	3	3	3	3	3	3	3	3	3	3	3	3	3	3	3	3	3	3	3	3	3	3	3	3	3	3	3	3	3	3	3	3	3	3	3	3	3	3	3	3	3	3	3	3	3	3	3	3	3	3	3	3	3	3	3	3	3	3	3	3	3	3	3	3	3	3	3	3	3	3	3	3	3	3	3	3	3	3	3	3	3	3	3	3	3	3	3	3	3	3	3	3	3	3	3	3	3	3	3	3	3	3	3	3	3	3	3	3	3	3	3	3	3	3	3	3	3	3	3	3	3	3	3	3	3	3	3	3	3	3	3	3	3	3	3	3	3	3	3	3	3	3	3	3	3	3	3	3	3	3	3	3	3	3	3	3	3	3	3	3	3	3	3	3	3	3	3	3	3	3	3	3	3	3	3	3	3	3	3	3	3	3	3	3	3	3	3	3	3	3	3	3	3	3	3	3	3	3	3	3	3	3	3	3	3	3	3	3	3	3	3	3	3	3	3	3	3	3	3	3	3	3	3	3	3	3	3	3	3	3	3	3	3	3	3	3	3	3	3	3	3	3	3	3	3	3	3	3	3	3	3	3	3	3	3	3	3	3	3	3	3	3	3	3	3	3	3	3	3	3	3	3	3	3	3	3	3	3	3	3	3	3	3	3	3	3	3	3	3	3	3	3	3	3	3	3	3	3	3	3	3	3	3	3	3	3	3	3	3	3	3	3	3	3	3	3	3	3	3	3	3	3	3	3	3	3	3	3	3	3	3	3	3	3	3	3	3	3	3	3	3	3	3	3	3	3	3	3	3	3	3	3	3	3	3	3	3	3	3	3	3	3	3	3	3	3	3	3	3	3	3	3	3	3	3	3	3	3	3	3	3	3	3	3	3	3	3	3	3	3	3	3	3	3	3	3	3	3	3	3	3	3	3	3	3	3	3	3	3	3	3	3	3	3	3	3	3	3	3	3	3	3	3	3	3	3	3	3	3	3	3	3	3	3	3	3	3	3	3	3	3	3	3	3	3	3	3	3	3	3	3	3	3	3	3	3	3	3	3	3	3	3	3	3	3	3	3	3	3	3	3	3	3	3	3	3	3	3	3	3	3	3	3	3	3	3	3	3	3	3	3	3	3	3	3	3	3	3	3	3	3	3	3	3	3	3	3	3	3	3	3	3	3	3	3	3	3	3	3	3	3	3	3	3	3	3	3	3	3	3	3	3	3	3	3	3	3	3	3	3	3	3	3	3	3	3	3	3	3	3	3	3	3	3	3	3	3	3	3	3	3	3	3	3	3	3	3	3	3	3	3	3	3	3	3	3	3	3	3	3	3	3	3	3	3	3	3	3	3	3	3	3	3	3	3	3	3	3	3	3	3	3	3	3	3	3	3	3	3	3	3	3	3	3	3	3	3	3	3	3	3	3	3	3	3	3	3	3	3	3	3	3	3	3	3	3	3	3	3	3	3	3	3	3	3	3	3	3	3	3	3	3	3	3	3	3	3	3	3	3	3	3	3	3	3	3	3	3	3	3	3	3	3	3	3	3	3	3	3	3	3	3	3	3	3	3	3	3	3	3	3	3	3	3	3	3	3	3	3	3	3	3	3	3	3	3	3	3	3	3	3	3	3	3	3	3	3	3	3	3	3	3	3	3	3	3	3	3	3	3	3	3	3	3	3	3	3	3	3	3	3	3	3	3	3	3	3	3	3	3	3	3	3	3	3	3	3	3	3	3	3	3	3	3	3	3	3	3	3	3	3	3	3	3	3	3	3	3	3	3	3	3	3	3	3	3	3	3	3	3	3	3	3	3	3	3	3	3	3	3	3	3	3	3	3	3	3	3	3	3	3	3	3	3	3	3	3	3	3	3	3	3	3	3	3	3	3	3	3	3	3	3	3	3	3	3	3	3	3	3	3	3	3	3	3	3	3	3	3	3	3	3	3	3	3	3	3	3	3	3	3	3	3	3	3	3	3	3	3	3	3	3	3	3	3	3	3	3	3	3	3	3	3	3	3	3	3	3	3	3	3	3	3	3	3	3	3	3	3	3	3	3	3	3	3	3	3	3	3	3	3	3	3	3	3	3	3	3	3	3	3	3	3	3	3	3	3	3	3	3	3	3	3	3	3	3	3	3	3	3	3	3	3	3	3	3	3	3	3	3	3	3	3	3	3	3	3	3	3	3	3	3	3	3	3	3	3	3	3	3	3	3	3	3	3	3	3	3	3	3	3	3	3	3	3	3	3	3	3	3	3	3	3	3	3	3	3	3	3	3	3	3	3	3	3	3	3	3	3	3	3	3	3	3	3	3	3	3	3	3	3	3	3	3	3	3	3	3	3	3	3	3	3	3	3	3	3	3	3	3	3	3	3	3	3	3	3	3	3	3	3	3	3	3	3	3	3	3	3	3	3	3	3	3	3	3	3	3	3	3	3	3	3	3	3	3	3	3	3	3	3	3	3	3	3	3	3	3	3	3	3	3	3	3	3	3	3	3	3	3	3	3	3	3	3	3	3	3	3	3	3	3	3	3	3	3	3	3	3	3	3	3	3	3	3	3	3	3	3	3	3	3	3	3	3	3	3	3	3	3	3	3	3	3	3	3	3	3	3	3	3	3	3	3	3	3	3	3	3	3	3	3	3	3	3	3	3	3	3	3	3	3	3	3	3	3	3	3	3	3	3	3	3	3	3	3	3	3	3	3	3	3	3	3	3	3	3	3	3	3	3	3	3	3	3	3	3	3	3	3	3	3	3	3	3	3	3	3	3	3	3	3	3	3	3	3	3	3	3	3	3	3	3	3	3	3	3	3	3	3	3	3	3	3	3	3	3	3	3	3	3	3	3	3	3	3	3	3	3	3	3	3	3	3	3	3	3	3	3	3	3	3	3	3	3	3	3	3	3	3	3	3	3	3	3	3	3	3	3	3	3	3	3	3	3	3	3	3	3	3	3	3	3	3	3	3	3	3	3	3	3	3	3	3	3	3	3	3	3	3	3	3	3	3	3	3	3	3	3	3	3	3	3	3	3	3	3	3	3	3	3	3	3	3	3	3	3	3	3	3	3	3	3	3	3	3	3	3	3	3	3	3	3	3	3	3	3	3	3	3	3	3	3	3	3	3	3	3	3	3	3	3	3	3	3	3	3	3	3	3	3	3	3	3	3	3	3	3	3	3	3	3	3	3	3	3	3	3	3	3	3	3	3	3	3	3	3	3	3	3	3	3	3	3	3	3	3	3	3	3	3	3	3	3	3	3	3	3	3	3	3	3	3	3	3	3	3	3	3	3	3	3	3	3	3	3	3	3	3	3	3	3	3	3	3	3	3	3	3	3	3	3	3	3	3	3	3	3	3	3	3	3	3	3	3	3	3	3	3	3	3	3	3	3	3	3	3	3	3	3	3	3	3	3	3	3	3	3	3	3	3	3	3	3	3	3	3	3	3	3	3	3	3	3	3	3	3	3	3	3	3	3	3	3	3	3	3	3	3	3	3	3	3	3	3	3	3	3	3	3	3	3	3	3	3	3	3	3	3	3	3	3	3	3	3	3	3	3	3	3	3	3	3	3	3	3	3	3	3	3	3	3	3	3	3	3	3	3	3	3	3	3	3	3	3	3	3	3	3	3	3	3	3	3	3	3	3	3	3	3	3	3	3	3	3	3	3	3	3	3	3	3	3	3	3	3	3	3	3	3	3	3	3	3	3	3	3	3	3	3	3	3	3	3	3	3	3	3	3	3	3	3	3	3	3	3	3	3	3	3	3	3	3	3	3	3	3	3	3	3	3	3	3	3	3	3	3	3	3	3	3	3	3	3	3	3	3	3	3	3	3	3	3	3	3	3	3	3	3	3	3	3	3	3	3	3	3	3	3	3	3	3	3	3	3	3	3	3	3	3	3	3	3	3	3	3	3	3	3	3	3	3	3	3	3	3	3	3	3	3	3	3	3	3	3	3	3	3	3	3	3	3	3	3	3	3	3	3	3	3	3	3	3	3	3	3	3	3	3	3	3	3	3	3	3	3	3	3	3	3	3	3	3	3	3	3	3	3	3	3	3	3	3	3	3	3	3	3	3	3	3	3	3	3	3	3	3	3	3	3	3	3	3	3	3	3	3	3	3	3	3	3	3	3	3	3	3	3	3	3	3	3	3	3	3	3	3	3	3	3	3	3	3	3	3	3	3	3	3	3	3	3	3	3	3	3	3	3	3	3	3	3	3	3	3	3	3	3	3	3	3	3	3	3	3	3	3	3	3	3	3	3	3	3	3	3	3	3	3	3	3	3	3	3	3	3	3	3	3	3	3	3	3	3	3	3	3	3	3	3	3	3	3	3	3	3	3	3	3	3	3	3	3	3	3	3	3	3	3	3	3	3	3	3	3	3	3	3	3	3	3	3	3	3	3	3	3	3	3	3	3	3	3	3	3	3	3	3	3	3	3	3	3	3	3	3	3	3	3	3	3	3	3	3	3	3	3	3	3	3	3	3	3	3	3	3	3	3	3	3	3	3	3	3	3	3	3	3	3	3	3	3	3	3	3	3	3	3	3	3	3	3	3	3	3	3	3	3	3	3	3	3	3	3	3	3	3	3	3	3	3	3	3	3	3	3	3	3	3	3	3	3	3	3	3	3	3	3	3	3	3	3	3	3	3	3	3	3	3	3	3	3	3	3	3	3	3	3	3	3	3	3	3	3	3	3	3	3	3	3	3	3	3	3	3	3	3	3	3	3	3	3	3	3	3	3	3	3	3	3	3	3	3	3	3	3	3	3	3	3	3	3	3	3	3	3	3	3	3	3	3	3	3	3	3	3	3	3	3	3	3	3	3	3	3	3	3	3	3	3	3	3	3	3	3	3	3	3	3	3	3	3	3	3	3	3	3	3	3	3	3	3	3	3	3	3	3	3	3	3	3	3	3	3	3	3	3	3	3	3	3	3	3	3	3	3	3	3	3	3	3	3	3	3	3	3	3	3	3	3	3	3	3	3	3	3	3	3	3	3	3	3	3	3	3	3	3	3	3	3	3	3	3	3	3	3	3	3	3	3	3	3	3	3	3	3	3	3	3	3	3	3	3	3	3	3	3	3	3	3	3	3	3	3	3	3	3	3	3	3	3	3	3	3	3	3	3	3	3	3	3	3	3	3	3	3	3	3	3	3	3	3	3	3	3	3	3	3	3	3	3	3	3	3	3	3	3	3	3	3	3	3	3	3	3	3	3	3	3	3	3	3	3	3	3	3	3	3	3	3	3	3	3	3	3	3	3	3	3	3	3	3	3	3	3	3	3	3	3	3	3	3	3	3	3	3	3	3	3	3	3	3	3	3	3	3	3	3	3	3	3	3	3	3	3	3	3	3	3	3	3	3	3	3	3	3	3	3	3	3	3	3	3	3	3	3	3	3	3	3	3	3	3	3	3	3	3	3	3	3	3	3	3	3	3	3	3	3	3	3	3	3	3	3	3	3	3	3	3	3	3	3	3	3	3	3	3	3	3	3	3	3	3	3	3	3	3	3	3	3	3	3	3	3	3	3	3	3	3	3	3	3	3	3	3	3	3	3	3	3	3	3	3	3	3	3	3	3	3	3	3	3	3	3	3	3	3	3	3	3	3	3	3	3	3	3	3	3	3	3	3	3	3	3	3	3	3	3	3	3	3	3	3	3	3	3	3	3	3	3	3	3	3	3	3	3	3	3	3	3	3	3	3	3	3	3	3	3	3	3	3	3	3	3	3	3	3	3	3	3	3	3	3	3	3	3	3	3	3	3	3	3	3	3	3	3	3	3	3	3	3	3	3	3	3	3	3	3	3	3	3	3	3	3	3	3	3	3	3	3	3	3	3	3	3	3	3	3	3	3	3	3	3	3	3	3	3	3	3	3	3	3	3	3	3	3	3	3	3	3	3	3	3	3	3	3	3	3	3	3	3	3	3	3	3	3	3	3	3	3	3	3	3	3	3	3	3	3	3	3	3	3	3	3	3	3	3	3	3	3	3	3	3	3	3	3	3	3	3	3	3	3	3	3	3	3	3	3	3	3	3	3	3	3	3	3	3	3	3	3	3	3	3	3	3	3	3	3	3	3	3	3	3	3	3	3	3	3	3	3	3	3	3	3	3	3	3	3	3	3	3	3	3	3	3	3	3	3	3	3	3	3	3	3	3	3	3	3	3	3	3	3	3	3	3	3	3	3	3	3	3	3	3	3	3	3	3	3	3	3	3	3	3	3	3	3	3	3	3	3	3	3	3	3	3	3	3	3	3	3	3	3	3	3	3	3	3	3	3	3	3	3	3	3	3	3	3	3	3	3	3	3	3	3	3	3	3	3	3	3	3	3	3	3	3	3	3	3	3	3	3	3	3	3	3	3	3	3	3	3	3	3	3	3	3	3	3	3	3	3	3	3	3	3	3	3	3	3	3	3	3	3	3	3	3	3	3	3	3	3	3	3	3	3	3	3	3	3	3	3	3	3	3	3	3	3	3	3	3	3	3	3	3	3	3	3	3	3	3	3	3	3	3	3	3	3	3	3	3	3	3	3	3	3	3	3	3	3	3	3	3	3	3	3	3	3	3	3	3	3	3	3	3	3	3	3	3	3	3	3	3	3	3	3	3	3	3	3	3	3	3	3	3	3	3	3	3	3	3	3	3	3	3	3	3	3	3	3	3	3	3	3	3	3	3	3	3	3	3	3	3	3	3	3	3	3	3	3	3	3	3	3	3	3	3	3	3	3	3	3	3	3	3	3	3	3	3	3	3	3	3	3	3	3	3	3	3	3	3	3	3	3	3	3	3	3	3	3	3	3	3	3	3	3	3	3	3	3	3	3	3	3	3	3	3	3	3	3	3	3	3	3	3	3	3	3	3	3	3	3	3	3	3	3	3	3	3	3	3	3	3	3	3	3	3	3	3	3	3	3	3	3	3	3	3	3	3	3	3	3	3	3	3	3	3	3	3	3	3	3	3	3	3	3	3	3	3	3	3	3	3	3	3	3	3	3	3	3	3	3	3	3	3	3	3	3	3	3	3	3	3	3	3	3	3	3	3	3	3	3	3	3	3	3	3	3	3	3	3	3	3	3	3	3	3	3	3	3	3	3	3	3	3	3	3	3	3	3	3	3	3	3	3	3	3	3	3	3	3	3	3	3	3	3	3	3	3	3	3	3	3	3	3	3	3	3	3	3	3	3	3	3	3	3	3	3	3	3	3	3	3	3	3	3	3	3	3	3	3	3	3	3	3	3	3	3	3	3	3	3	3	3	3	3	3	3	3	3	3	3	3	3	3	3	3	3	3	3	3	3	3	3	3	3	3	3	3	3	3	3	3	3	3	3	3	3	3	3	3	3	3	3	3	3	3	3	3	3	3	3	3	3	3	3	3	3	3	3	3	3	3	3	3	3	3	3	3	3	3	3	3	3	3	3	3	3	3	3	3	3	3	3	3	3	3	3	3	3	3	3	3	3	3	3	3	3	3	3	3	3	3	3	3	3	3	3	3	3	3	3	3	3	3	3	3	3	3	3	3	3	3	3	3	3	3	3	3	3	3	3	3	3	3	3	3	3	3	3	3	3	3	3	3	3	3	3	3	3	3	3	3	3	3	3	3	3	3	3	3	3	3	3	3	3	3	3	3	3	3	3	3	3	3	3	3	3	3	3	3	3	3	3	3	3	3	3	3	3	3	3	3	3	3	3	3	3	3	3	3	3	3	3	3	3	3	3	3	3	3	3	3	3	3	3	3	3	3	3	3	3	3	3	3	3	3	3	3	3	3	3	3	3	3	3	3	3	3	3	3	3	3	3	3	3	3	3	3	3	3	3	3	3	3	3	3	3	3	3	3	3	3	3	3	3	3	3	3	3	3	3	3	3	3	3	3	3	3	3	3	3	3	3	3	3	3	3	3	3	3	3	3	3	3	3	3	3	3	3	3	3	3	3	3	3	3	3	3	3	3	3	3	3	3	3	3	3	3	3	3	3	3	3	3	3	3	3	3	3	3	3	3	3	3	3	3	3	3	3	3	4	4	4	4	4	4	4	4	4	4	4	4	4	4	4	4	4	4	4	4	4	4	4	4	4	4	4	4	4	4	4	4	4	4	4	4	4	4	4	4	4	4	4	4	4	4	4	4	4	4	4	4	4	4	4	4	4	4	4	4	4	4	4	4	4	4	4	4	4	4	4	4	4	4	4	4	4	4	4	4	4	4	4	4	4	4	4	4	4	4	4	4	4	4	4	4	4	4	4	4	4	4	4	4	4	4	4	4	4	4	4	4	4	4	4	4	4	4	4	4	4	4	4	4	4	4	4	4	4	4	4	4	4	4	4	4	4	4	4	4	4	4	4	4	4	4	4	4	4	4	4	4	4	4	4	4	4	4	4	4	4	4	4	4	4	4	4	4	4	4	4	4	4	4	4	4	4	4	4	4	4	4	4	4	4	4	4	4	4	4	4	4	4	4	4	4	4	4	4	4	4	4	4	4	4	4	4	4	4	4	4	4	4	4	4	4	4	4	4	4	4	4	4	4	4	4	4	4	4	4	4	4	4	4	4	4	4	4	4	4	4	4	4	4	4	4	4	4	4	4	4	4	4	4	4	4	4	4	4	4	4	4	4	4	4	4	4	4	4	4	4	4	4	4	4	4	4	4	4	4	4	4	4	4	4	4	4	4	4	4	4	4	4	4	4	4	4	4	4	4	4	4	4	4	4	4	4	4	4	4	4	4	4	4	4	4	4	4	4	4	4	4	4	4	4	4	4	4	4	4	4	4	4	4	4	4	4	4	4	4	4	4	4	4	4	4	4	4	4	4	4	4	4	4	4	4	4	4	4	4	4	4	4	4	4	4	4	4	4	4	4	4	4	4	4	4	4	4	4	4	4	4	4	4	4	4	4	4	4	4	4	4	4	4	4	4	4	4	4	4	4	4	4	4	4	4	4	4	4	4	4	4	4	4	4	4	4	4	4	4	4	4	4	4	4	4	4	4	4	4	4	4	4	4	4	4	4	4	4	4	4	4	4	4	4	4	4	4	4	4	4	4	4	4	4	4	4	4	4	4	4	4	4	4	4	4	4	4	4	4	4	4	4	4	4	4	4	4	4	4	4	4	4	4	4	4	4	4	4	4	4	4	4	4	4	4	4	4	4	4	4	4	4	4	4	4	4	4	4	4	4	4	4	4	4	4	4	4	4	4	4	4	4	4	4	4	4	4	4	4	4	4	4	4	4	4	4	4	4	4	4	4	4	4	4	4	4	4	4	4	4	4	4	4	4	4	4	4	4	4	4	4	4	4	4	4	4	4	4	4	4	4	4	4	4	4	4	4	4	4	4	4	4	4	4	4	4	4	4	4	4	4	4	4	4	4	4	4	4	4	4	4	4	4	4	4	4	4	4	4	4	4	4	4	4	4	4	4	4	4	4	4	4	4	4	4	4	4	4	4	4	4	4	4	4	4	4	4	4	4	4	4	4	4	4	4	4	4	4	4	4	4	4	4	4	4	4	4	4	4	4	4	4	4	4	4	4	4	4	4	4	4	4	4	4	4	4	4	4	4	4	4	4	4	4	4	4	4	4	4	4	4	4	4	4	4	4	4	4	4	4	4	4	4	4	4	4	4	4	4	4	4	4	4	4	4	4	4	4	4	4	4	4	4	4	4	4	4	4	4	4	4	4	4	4	4	4	4	4	4	4	4	4	4	4	4	4	4	4	4	4	4	4	4	4	4	4	4	4	4	4	4	4	4	4	4	4	4	4	4	4	4	4	4	4	4	4	4	4	4	4	4	4	4	4	4	4	4	4	4	4	4	4	4	4	4	4	4	4	4	4	4	4	4	4	4	4	4	4	4	4	4	4	4	4	4	4	4	4	4	4	4	4	4	4	4	4	4	4	4	4	4	4	4	4	4	4	4	4	4	4	4	4	4	4	4	4	4	4	4	4	4	4	4	4	4	4	4	4	4	4	4	4	4	4	4	4	4	4	4	4	4	4	4	4	4	4	4	4	4	4	4	4	4	4	4	4	4	4	4	4	4	4	4	4	4	4	4	4	4	4	4	4	4	4	4	4	4	4	4	4	4	4	4	4	4	4	4	4	4	4	4	4	4	4	4	4	4	4	4	4	4	4	4	4	4	4	4	4	4	4	4	4	4	4	4	4	4	4	4	4	4	4	4	4	4	4	4	4	4	4	4	4	4	4	4	4	4	4	4	4	4	4	4	4	4	4	4	4	4	4	4	4	4	4	4	4	4	4	4	4	4	4	4	4	4	4	4	4	4	4	4	4	4	4	4	4	4	4	4	4	4	4	4	4	4	4	4	4	4	4	4	4	4	4	4	4	4	4	4	4	4	4	4	4	4	4	4	4	4	4	4	4	4	4	4	4	4	4	4	4	4	4	4	4	4	4	4	4	4	4	4	4	4	4	4	4	4	4	4	4	4	4	4	4	4	4	4	4	4	4	4	4	4	4	4	4	4	4	4	4	4	4	4	4	4	4	4	4	4	4	4	4	4	4	4	4	4	4	4	4	4	4	4	4	4	4	4	4	4	4	4	4	4	4	4	4	4	4	4	4	4	4	4	4	4	4	4	4	4	4	4	4	4	4	4	4	4	4	4	4	4	4	4	4	4	4	4	4	4	4	4	4	4	4	4	4	4	4	4	4	4	4	4	4	4	4	4	4	4	4	4	4	4	4	4	4	4	4	4	4	4	4	4	4	4	4	4	4	4	4	4	4	4	4	4	4	4	4	4	4	4	4	4	4	4	4	4	4	4	4	4	4	4	4	4	4	4	4	4	4	4	4	4	4	4	4	4	4	4	4	4	4	4	4	4	4	4	4	4	4	4	4	4	4	4	4	4	4	4	4	4	4	4	4	4	4	4	4	4	4	4	4	4	4	4	4	4	4	4	4	4	4	4	4	4	4	4	4	4	4	4	4	4	4	4	4	4	4	4	4	4	4	4	4	4	4	4	4	4	4	4	4	4	4	4	4	4	4	4	4	4	4	4	4	4	4	4	4	4	4	4	4	4	4	4	4	4	4	4	4	4	4	4	4	4	4	4	4	4	4	4	4	4	4	4	4	4	4	4	4	4	4	4	4	4	4	4	4	4	4	4	4	4	4	4	4	4	4	4	4	4	4	4	4	4	4	4	4	4	4	4	4	4	4	4	4	4	4	4	4	4	4	4	4	4	4	4	4	4	4	4	4	4	4	4	4	4	4	4	4	4	4	4	4	4	4	4	4	4	4	4	4	4	4	4	4	4	4	4	4	4	4	4	4	4	4	4	4	4	4	4	4	4	4	4	4	4	4	4	4	4	4	4	4	4	4	4	4	4	4	4	4	4	4	4	4	4	4	4	4	4	4	4	4	4	4	4	4	4	4	4	4	4	4	4	4	4	4	4	4	4	4	4	4	4	4	4	4	4	4	4	4	4	4	4	4	4	4	4	4	4	4	4	4	4	4	4	4	4	4	4	4	4	4	4	4	4	4	4	4	4	4	4	4	4	4	4	4	4	4	4	4	4	4	4	4	4	4	4	4	4	4	4	4	4	4	4	4	4	4	4	4	4	4	4	4	4	4	4	4	4	4	4	4	4	4	4	4	4	4	4	4	4	4	4	4	4	4	4	4	4	4	4	4	4	4	4	4	4	4	4	4	4	4	4	4	4	4	4	4	4	4	4	4	4	4	4	4	4	4	4	4	4	4	4	4	4	4	4	4	4	4	4	4	4	4	4	4	4	4	4	4	4	4	4	4	4	4	4	4	4	4	4	4	4	4	4	4	4	4	4	4	4	4	4	4	4	4	4	4	4	4	4	4	4	4	4	4	4	4	4	4	4	4	4	4	4	4	4	4	4	4	4	4	4	4	4	4	4	4	4	4	4	4	4	4	4	4	4	4	4	4	4	4	4	4	4	4	4	4	4	4	4	4	4	4	4	4	4	4	4	4	4	4	4	4	4	4	4	4	4	4	4	4	4	4	4	4	4	4	4	4	4	4	4	4	4	4	4	4	4	4	4	4	4	4	4	4	4	4	4	4	4	4	4	4	4	4	4	4	4	4	4	4	4	4	4	4	4	4	4	4	4	4	4	4	4	4	4	4	4	4	4	4	4	4	4	4	4	4	4	4	4	4	4	4	4	4	4	4	4	4	4	4	4	4	4	4	4	4	4	4	4	4	4	4	4	4	4	4	4	4	4	4	4	4	4	4	4	4	4	4	4	4	4	4	4	4	4	4	4	4	4	4	4	4	4	4	4	4	4	4	4	4	4	4	4	4	4	4	4	4	4	4	4	4	4	4	4	4	4	4	4	4	4	4	4	4	4	4	4	4	4	4	4	4	4	4	4	4	4	4	4	4	4	4	4	4	4	4	4	4	4	4	4	4	4	4	4	4	4	4	4	4	4	4	4	4	4	4	4	4	4	4	4	4	4	4	4	4	4	4	4	4	4	4	4	4	4	4	4	4	4	4	4	4	4	4	4	4	4	4	4	4	4	4	4	4	4	4	4	4	4	4	4	4	4	4	4	4	4	4	4	4	4	4	4	4	4	4	4	4	4	4	4	4	4	4	4	4	4	4	4	4	4	4	4	4	4	4	4	4	4	4	4	4	4	4	4	4	4	4	4	4	4	4	4	4	4	4	4	4	4	4	4	4	4	4	4	4	4	4	4	4	4	4	4	4	4	4	4	4	4	4	4	4	4	4	4	4	4	4	4	4	4	4	4	4	4	4	4	4	4	4	4	4	4	4	4	4	4	4	4	4	4	4	4	4	4	4	4	4	4	4	4	4	4	4	4	4	4	4	4	4	4	4	4	4	4	4	4	4	4	4	4	4	4	4	4	4	4	4	4	4	4	4	4	4	4	4	4	4	4	4	4	4	4	4	4	4	4	4	4	4	4	4	4	4	4	4	4	4	4	4	4	4	4	4	4	4	4	4	4	4	4	4	4	4	4	4	4	4	4	4	4	4	4	4	4	4	4	4	4	4	4	4	4	4	4	4	4	4	4	4	4	4	4	4	4	4	4	4	4	4	4	4	4	4	4	4	4	4	4	4	4	4	4	4	4	4	4	4	4	4	4	4	4	4	4	4	4	4	4	4	4	4	4	4	4	4	4	4	4	4	4	4	4	4	4	4	4	4	4	4	4	4	4	4	4	4	4	4	4	4	4	4	4	4	4	4	4	4	4	4	4	4	4	4	4	4	4	4	4	4	4	4	4	4	4	4	4	4	4	4	4	4	4	4	4	4	4	4	4	4	4	4	4	4	4	4	4	4	4	4	4	4	4	4	4	4	4	4	4	4	4	4	4	4	4	4	4	4	4	4	4	4	4	4	4	4	4	4	4	4	4	4	4	4	4	4	4	4	4	4	4	4	4	4	4	4	4	4	4	4	4	4	4	4	4	4	4	4	4	4	4	4	4	4	4	4	4	4	4	4	4	4	4	4	4	4	4	4	4	4	4	4	4	4	4	4	4	4	4	4	4	4	4	4	4	4	4	4	4	4	4	4	4	4	4	4	4	4	4	4	4	4	4	4	4	4	4	4	4	4	4	4	4	4	4	4	4	4	4	4	4	4	4	4	4	4	4	4	4	4	4	4	4	4	4	4	4	4	4	4	4	4	4	4	4	4	4	4	4	4	4	4	4	4	4	4	4	4	4	4	4	4	4	4	4	4	4	4	4	4	4	4	4	4	4	4	4	4	4	4	4	4	4	4	4	4	4	4	4	4	4	4	4	4	4	4	4	4	4	4	4	4	4	4	4	4	4	4	4	4	4	4	4	4	4	4	4	4	4	4	4	4	4	4	4	4	4	4	4	4	4	4	4	4	4	4	4	4	4	4	4	4	4	4	4	4	4	4	4	4	4	4	4	4	4	4	4	4	4	4	4	4	4	4	4	4	4	4	4	4	4	4	4	4	4	4	4	4	4	4	4	4	4	4	4	4	4	4	4	4	4	4	4	4	4	4	4	4	4	4	4	4	4	4	4	4	4	4	4	4	4	4	4	4	4	4	4	4	4	4	4	4	4	4	4	4	4	4	4	4	4	4	4	4	4	4	4	4	4	4	4	4	4	4	4	4	4	4	4	4	4	4	4	4	4	4	4	4	4	4	4	4	4	4	4	4	4	4	4	4	4	4	4	4	4	4	4	4	4	4	4	4	4	4	4	4	4	4	4	4	4	4	4	4	4	4	4	4	4	4	4	4	4	4	4	4	4	4	4	4	4	4	4	4	4	4	4	4	4	4	4	4	4	4	4	4	4	4	4	4	4	4	4	4	4	4	4	4	4	4	4	4	4	4	4	4	4	4	4	4	4	4	4	4	4	4	4	4	4	4	4	4	4	4	4	4	4	4	4	4	4	4	4	4	4	4	4	4	4	4	4	4	4	4	4	4	4	4	4	4	4	4	4	4	4	4	4	4	4	4	4	4	4	4	4	4	4	4	4	4	4	4	4	4	4	4	4	4	4	4	4	4	4	4	4	4	4	4	4	4	4	4	4	4	4	4	4	4	4	4	4	4	4	4	4	4	4	4	4	4	4	4	4	4	4	4	4	4	4	4	4	4	4	4	4	4	4	4	4	4	4	4	4	4	4	4	4	4	4	4	4	4	4	4	4	4	4	4	4	4	4	4	4	4	4	4	4	4	4	4	4	4	4	4	4	4	4	4	4	4	4	4	4	4	4	4	4	4	4	4	4	4	4	4	4	4	4	4	4	4	4	4	4	4	4	4	4	4	4	4	4	4	4	4	4	4	4	4	4	4	4	4	4	4	4	4	4	4	4	4	4	4	4	4	4	4	4	4	4	4	4	4	4	4	4	4	4	4	4	4	4	4	4	4	4	4	4	4	4	4	4	4	4	4	4	4	4	4	4	4	4	4	4	4	4	4	4	4	4	4	4	4	4	4	4	4	4	4	4	4	4	4	4	4	4	4	4	4	4	4	4	4	4	4	4	4	4	4	4	4	4	4	4	4	4	4	4	4	4	4	4	4	4	4	4	4	4	4	4	4	4	4	4	4	4	4	4	4	4	4	4	4	4	4	4	4	4	4	4	4	4	4	4	4	4	4	4	4	4	4	4	4	4	4	4	4	4	4	4	4	4	4	4	4	4	4	4	4	4	4	4	4	4	4	4	4	4	4	4	4	4	4	4	4	4	4	4	4	4	4	4	4	4	4	4	4	4	4	4	4	4	4	4	4	4	4	4	4	4	4	4	4	4	4	4	4	4	4	4	4	4	4	4	4	4	4	4	4	4	4	4	4	4	4	4	4	4	4	4	4	4	4	4	4	4	4	4	4	4	4	4	4	4	4	4	4	4	4	4	4	4	4	4	4	4	4	4	4	4	4	4	4	4	4	4	4	4	4	4	4	4	4	4	4	4	4	4	4	4	4	4	4	4	4	4	4	4	4	4	4	4	4	4	4	4	4	4	4	4	4	4	4	4	4	4	4	4	4	4	4	4	4	4	4	4	4	4	4	4	4	4	4	4	4	4	4	4	4	4	4	4	4	4	4	4	4	4	4	4	4	4	4	4	4	4	4	4	4	4	4	4	4	4	4	4	4	4	4	4	4	4	4	4	4	4	4	4	4	4	4	4	4	4	4	4	4	4	4	4	4	4	4	4	4	4	4	4	4	4	4	4	4	4	4	4	4	4	4	4	4	4	4	4	4	4	4	4	4	4	4	4	4	4	4	4	4	4	4	4	4	4	4	4	4	4	4	4	4	4	4	4	4	4	4	4	4	4	4	4	4	4	4	4	4	4	4	4	4	4	4	4	4	4	4	4	4	4	4	4	4	4	4	4	4	4	4	4	4	4	4	4	4	4	4	4	4	4	4	4	4	4	4	4	4	4	4	4	4	4	4	4	4	4	4	4	4	4	4	4	4	4	4	4	4	4	4	4	4	4	4	4	4	4	4	4	4	4	4	4	4	4	4	4	4	4	4	4	4	4	4	4	4	4	4	4	4	4	4	4	4	4	4	4	4	4	4	4	4	4	4	4	4	4	4	4	4	4	4	4	4	4	4	4	4	4	4	4	4	4	4	4	4	4	4	4	4	4	4	4	4	4	4	4	4	4	4	4	4	4	4	4	4	4	4	4	4	4	4	4	4	4	4	4	4	4	4	4	4	4	4	4	4	4	4	4	4	4	4	4	4	4	4	4	4	4	4	4	4	4	4	4	4	4	4	4	4	4	4	4	4	4	4	4	4	4	4	4	4	4	4	4	4	4	4	4	4	4	4	4	4	4	4	4	4	4	4	4	4	4	4	4	4	4	4	4	4	4	4	4	4	4	4	4	4	4	4	4	4	4	4	4	4	4	4	4	4	4	4	4	4	4	4	4	4	4	4	4	4	4	4	4	4	4	4	4	4	4	4	4	4	4	4	4	4	4	4	4	4	4	4	4	4	4	4	4	4	4	4	4	4	4	4	4	4	4	4	4	4	4	4	4	4	4	4	4	4	4	4	4	4	4	4	4	4	4	4	4	4	4	4	4	4	4	4	4	4	4	4	4	4	4	4	4	4	4	4	4	4	4	4	4	4	4	4	4	4	4	4	4	4	4	4	4	4	4	4	4	4	4	4	4	4	4	4	4	4	4	4	4	4	4	4	4	4	4	4	4	4	4	4	4	4	4	4	4	4	4	4	4	4	4	4	4	4	4	4	4	4	4	4	4	4	4	4	4	4	4	4	4	4	4	4	4	4	4	4	4	4	4	4	4	4	4	4	4	4	4	4	4	4	4	4	4	4	4	4	4	4	4	4	4	4	4	4	4	4	4	4	4	4	4	4	4	4	4	4	4	4	4	4	4	4	4	4	4	4	4	4	4	4	4	4	4	4	4	4	4	4	4	4	4	4	4	4	4	4	4	4	4	4	4	4	4	4	4	4	4	4	4	4	4	4	4	4	4	4	4	4	4	4	4	4	4	4	4	4	4	4	4	4	4	4	4	4	4	4	4	4	4	4	4	4	4	4	4	4	4	4	4	4	4	4	4	4	4	4	4	4	4	4	4	4	4	4	4	4	4	4	4	4	4	4	4	4	4	4	4	4	4	4	4	4	4	4	4	4	4	4	4	4	4	4	4	4	4	4	4	4	4	4	4	4	4	4	4	4	4	4	4	4	4	4	4	4	4	4	4	4	4	4	4	4	4	4	4	4	4	4	4	4	4	4	4	4	4	4	4	4	4	4	4	4	4	4	4	4	4	4	4	4	4	4	4	4	4	4	4	4	4	4	4	4	4	4	4	4	4	4	4	4	4	4	4	4	4	4	4	4	4	4	4	4	4	4	4	4	4	4	4	4	4	4	4	4	4	4	4	4	4	4	4	4	4	4	4	4	4	4	4	4	4	4	4	4	4	4	4	4	4	4	4	4	4	4	4	4	4	4	4	4	4	4	4	4	4	4	4	4	4	4	4	4	4	4	4	4	4	4	4	4	4	4	4	4	4	4	4	4	4	4	4	4	4	4	4	4	4	4	4	4	4	4	4	4	4	4	4	4	4	4	4	4	4	4	4	4	4	4	4	4	4	4	4	4	4	4	4	4	4	4	4	4	4	4	4	4	4	4	4	4	4	4	4	4	4	4	4	4	4	4	4	4	4	4	4	4	4	4	4	4	4	4	4	4	4	4	4	4	4	4	4	4	4	4	4	4	4	4	4	4	4	4	4	4	4	4	4	4	4	4	4	4	4	4	4	4	4	4	4	4	4	4	4	4	4	4	4	4	4	4	4	4	4	4	4	4	4	4	4	4	4	4	4	4	4	4	4	4	4	4	4	4	4	4	4	4	4	4	4	4	4	4	4	4	4	4	4	4	4	4	4	4	4	4	4	4	4	4	4	4	4	4	4	4	4	4	4	4	4	4	4	4	4	4	4	4	4	4	4	4	4	4	4	4	4	4	4	4	4	4	4	4	4	4	4	4	4	4	4	4	4	4	4	4	4	4	4	4	4	4	4	4	4	4	4	4	4	4	4	4	4	4	4	4	4	4	4	4	4	4	4	4	4	4	4	4	4	4	4	4	4	4	4	4	4	4	4	4	4	4	4	4	4	4	4	4	4	4	4	4	4	4	4	4	4	4	4	4	4	4	4	4	4	4	4	4	4	4	4	4	4	4	4	4	4	4	4	4	4	4	4	4	4	4	4	4	4	4	4	4	4	4	4	4	4	4	4	4	4	4	4	4	4	4	4	4	4	4	4	4	4	4	4	4	4	4	4	4	4	4	4	4	4	4	4	4	4	4	4	4	4	4	4	4	4	4	4	4	4	4	4	4	4	4	4	4	4	4	4	4	4	4	4	4	4	4	4	4	4	4	4	4	4	4	4	4	4	4	4	4	4	4	4	4	4	4	4	4	4	4	4	4	4	4	4	4	4	4	4	4	4	4	4	4	4	4	4	4	4	4	4	4	4	4	4	4	4	4	4	4	4	4	4	4	4	4	4	4	4	4	4	4	4	4	4	4	4	4	4	4	4	4	4	4	4	4	4	4	4	4	4	4	4	4	4	4	4	4	4	4	4	4	4	4	4	4	4	4	4	4	4	4	4	4	4	4	4	4	4	4	4	4	4	4	4	4	4	4	4	4	4	4	4	4	4	4	4	4	4	4	4	4	4	4	4	4	4	4	4	4	4	4	4	4	4	4	4	4	4	4	4	4	4	4	4	4	4	4	4	4	4	4	4	4	4	4	4	4	4	4	4	4	4	4	4	4	4	4	4	4	4	4	4	4	4	4	4	4	4	4	4	4	4	4	4	4	4	4	4	4	4	4	4	4	4	4	4	4	4	4	4	4	4	4	4	4	4	4	4	4	4	4	4	4	4	4	4	4	4	4	4	4	4	4	4	4	4	4	4	4	4	4	4	4	4	4	4	4	4	4	4	4	4	4	4	4	4	4	4	4	4	4	4	4	4	4	4	4	4	4	4	4	4	4	4	4	4	4	4	4	4	4	4	4	4	4	4	4	4	4	4	4	4	4	4	4	4	4	4	4	4	4	4	4	4	4	4	4	4	4	4	4	4	4	4	4	4	4	4	4	4	4	4	4	4	4	4	4	4	4	4	4	4	4	4	4	4	4	4	4	4	4	4	4	4	4	4	4	4	4	4	4	4	4	4	4	4	4	4	4	4	4	4	4	4	4	4	4	4	4	4	4	4	4	4	4	4	4	4	4	4	4	4	4	4	4	4	4	4	4	4	4	4	4	4	4	4	4	4	4	4	4	4	4	4	4	4	4	4	4	4	4	4	4	4	4	4	4	4	4	4	4	4	4	4	4	4	4	4	4	4	4	4	4	4	4	4	4	4	4	4	4	4	4	4	4	4	4	4	4	4	4	4	4	4	4	4	4	4	4	4	4	4	4	4	4	4	4	4	4	4	4	4	4	4	4	4	4	4	4	4	4	4	4	4	4	4	4	4	4	4	4	4	4	4	4	4	4	4	4	4	4	4	4	4	4	4	4	4	4	4	4	4	4	4	4	4	4	4	4	4	4	4	4	4	4	4	4	4	4	4	4	4	4	4	4	4	4	4	4	4	4	4	4	4	4	4	4	4	4	4	4	4	4	4	4	4	4	4	4	4	4	4	4	4	4	4	4	4	4	4	4	4	4	4	4	4	4	4	4	4	4	4	4	4	4	4	4	4	4	4	4	4	4	4	4	4	4	4	4	4	4	4	4	4	4	4	4	4	4	4	4	4	4	4	4	4	4	4	4	4	4	4	4	4	4	4	4	4	4	4	4	4	4	4	4	4	4	4	4	4	4	4	4	4	4	4	4	4	4	4	4	4	4	4	4	4	4	4	4	4	4	4	4	4	4	4	4	4	4	4	4	4	4	4	4	4	4	4	4	4	4	4	4	4	4	4	4	4	4	4	4	4	4	4	4	4	4	4	4	4	4	4	4	4	4	4	4	4	4	4	4	4	4	4	4	4	4	4	4	4	4	4	4	4	4	4	4	4	4	4	4	4	4	4	4	4	4	4	4	4	4	4	4	4	4	4	4	4	4	4	4	4	4	4	4	4	4	4	4	4	4	4	4	4	4	4	4	4	4	4	4	4	4	4	4	4	4	4	4	4	4	4	4	4	4	4	4	4	4	4	4	4	4	4	4	4	4	4	4	4	4	4	4	4	4	4	4	4	4	4	4	4	4	4	4	4	4	4	4	4	4	4	4	4	4	4	4	4	4	4	4	4	4	4	4	4	4	4	4	4	4	4	4	4	4	4	4	4	4	4	4	4	4	4	4	4	4	4	4	4	4	4	4	4	4	4	4	4	4	4	4	4	4	4	4	4	4	4	4	4	4	4	4	4	4	4	4	4	4	4	4	4	4	4	4	4	4	4	4	4	4	4	4	4	4	4	4	4	4	4	4	4	4	4	4	4	4	4	4	4	4	4	4	4	4	4	4	4	4	4	4	4	4	4	4	4	4	4	4	4	4	4	4	4	4	4	4	4	4	4	4	4	4	4	4	4	4	4	4	4	4	4	4	4	4	4	4	4	4	4	4	4	4	4	4	4	4	4	4	4	4	4	4	4	4	4	4	4	4	4	4	4	4	4	4	4	4	4	4	4	4	4	4	4	4	4	4	4	4	4	4	4	4	4	4	4	4	4	4	4	4	4	4	4	4	4	4	4	4	4	4	4	4	4	4	4	4	4	4	4	4	4	4	4	4	4	4	4	4	4	4	4	4	4	4	4	4	4	4	4	4	4	4	4	4	4	4	4	4	4	4	4	4	4	4	4	4	4	4	4	4	4	4	4	4	4	4	4	4	4	4	4	4	4	4	4	4	4	4	4	4	4	4	4	4	4	4	4	4	4	4	4	4	4	4	4	4	4	4	4	4	4	4	4	4	4	4	4	4	4	4	4	4	4	4	4	4	4	4	4	4	4	4	4	4	4	4	4	4	4	4	4	4	4	4	4	4	4	4	4	4	4	4	4	4	4	4	4	4	4	4	4	4	4	4	4	4	4	4	4	4	4	4	4	4	4	4	4	4	4	4	4	4	4	4	4	4	4	4	4	4	4	4	4	4	4	4	4	4	4	4	4	4	4	4	4	4	4	4	4	4	4	4	4	4	4	4	4	4	4	4	4	4	4	4	4	4	4	4	4	4	4	4	4	4	4	4	4	4	4	4	4	4	4	4	4	4	4	4	4	4	4	4	4	4	4	4	4	4	4	4	4	4	4	4	4	4	4	4	4	4	4	4	4	4	4	4	4	4	4	4	4	4	4	4	4	4	4	4	4	4	4	4	4	4	4	4	4	4	4	4	4	4	4	4	4	4	4	4	4	4	4	4	4	4	4	4	4	4	4	4	4	4	4	4	4	4	4	4	4	4	4	4	4	4	4	4	4	4	4	4	4	4	4	4	4	4	4	4	4	4	4	4	4	4	4	4	4	4	4	4	4	4	4	4	4	4	4	4	4	4	4	4	4	4	4	4	4	4	4	4	4	4	4	4	4	4	4	4	4	4	4	4	4	4	4	4	4	4	4	4	4	4	4	4	4	4	4	4	4	4	4	4	4	4	4	4	4	4	4	4	4	4	4	4	4	4	4	4	4	4	4	4	4	4	4	4	4	4	4	4	4	4	4	4	4	4	4	4	4	4	4	4	4	4	4	4	4	4	4	4	4	4	4	4	4	4	4	4	4	4	4	4	4	4	4	4	4	4	4	4	4	4	4	4	4	4	4	4	4	4	4	4	4	4	4	4	4	4	4	4	4	4	4	4	4	4	4	4	4	4	4	4	4	4	4	4	4	4	4	4	4	4	4	4	4	4	4	4	4	4	4	4	4	4	4	4	4	4	4	4	4	4	4	4	4	4	4	4	4	4	4	4	4	4	4	4	4	4	4	4	4	4	4	4	4	4	4	4	4	4	4	4	4	4	4	4	4	4	4	4	4	4	4	4	4	4	4	4	4	5	5	5	5	5	5	5	5	5	5	5	5	5	5	5	5	5	5	5	5	5	5	5	5	5	5	5	5	5	5	5	5	5	5	5	5	5	5	5	5	5	5	5	5	5	5	5	5	5	5	5	5	5	5	5	5	5	5	5	5	5	5	5	5	5	5	5	5	5	5	5	5	5	5	5	5	5	5	5	5	5	5	5	5	5	5	5	5	5	5	5	5	5	5	5	5	5	5	5	5	5	5	5	5	5	5	5	5	5	5	5	5	5	5	5	5	5	5	5	5	5	5	5	5	5	5	5	5	5	5	5	5	5	5	5	5	5	5	5	5	5	5	5	5	5	5	5	5	5	5	5	5	5	5	5	5	5	5	5	5	5	5	5	5	5	5	5	5	5	5	5	5	5	5	5	5	5	5	5	5	5	5	5	5	5	5	5	5	5	5	5	5	5	5	5	5	5	5	5	5	5	5	5	5	5	5	5	5	5	5	5	5	5	5	5	5	5	5	5	5	5	5	5	5	5	5	5	5	5	5	5	5	5	5	5	5	5	5	5	5	5	5	5	5	5	5	5	5	5	5	5	5	5	5	5	5	5	5	5	5	5	5	5	5	5	5	5	5	5	5	5	5	5	5	5	5	5	5	5	5	5	5	5	5	5	5	5	5	5	5	5	5	5	5	5	5	5	5	5	5	5	5	5	5	5	5	5	5	5	5	5	5	5	5	5	5	5	5	5	5	5	5	5	5	5	5	5	5	5	5	5	5	5	5	5	5	5	5	5	5	5	5	5	5	5	5	5	5	5	5	5	5	5	5	5	5	5	5	5	5	5	5	5	5	5	5	5	5	5	5	5	5	5	5	5	5	5	5	5	5	5	5	5	5	5	5	5	5	5	5	5	5	5	5	5	5	5	5	5	5	5	5	5	5	5	5	5	5	5	5	5	5	5	5	5	5	5	5	5	5	5	5	5	5	5	5	5	5	5	5	5	5	5	5	5	5	5	5	5	5	5	5	5	5	5	5	5	5	5	5	5	5	5	5	5	5	5	5	5	5	5	5	5	5	5	5	5	5	5	5	5	5	5	5	5	5	5	5	5	5	5	5	5	5	5	5	5	5	5	5	5	5	5	5	5	5	5	5	5	5	5	5	5	5	5	5	5	5	5	5	5	5	5	5	5	5	5	5	5	5	5	5	5	5	5	5	5	5	5	5	5	5	5	5	5	5	5	5	5	5	5	5	5	5	5	5	5	5	5	5	5	5	5	5	5	5	5	5	5	5	5	5	5	5	5	5	5	5	5	5	5	5	5	5	5	5	5	5	5	5	5	5	5	5	5	5	5	5	5	5	5	5	5	5	5	5	5	5	5	5	5	5	5	5	5	5	5	5	5	5	5	5	5	5	5	5	5	5	5	5	5	5	5	5	5	5	5	5	5	5	5	5	5	5	5	5	5	5	5	5	5	5	5	5	5	5	5	5	5	5	5	5	5	5	5	5	5	5	5	5	5	5	5	5	5	5	5	5	5	5	5	5	5	5	5	5	5	5	5	5	5	5	5	5	5	5	5	5	5	5	5	5	5	5	5	5	5	5	5	5	5	5	5	5	5	5	5	5	5	5	5	5	5	5	5	5	5	5	5	5	5	5	5	5	5	5	5	5	5	5	5	5	5	5	5	5	5	5	5	5	5	5	5	5	5	5	5	5	5	5	5	5	5	5	5	5	5	5	5	5	5	5	5	5	5	5	5	5	5	5	5	5	5	5	5	5	5	5	5	5	5	5	5	5	5	5	5	5	5	5	5	5	5	5	5	5	5	5	5	5	5	5	5	5	5	5	5	5	5	5	5	5	5	5	5	5	5	5	5	5	5	5	5	5	5	5	5	5	5	5	5	5	5	5	5	5	5	5	5	5	5	5	5	5	5	5	5	5	5	5	5	5	5	5	5	5	5	5	5	5	5	5	5	5	5	5	5	5	5	5	5	5	5	5	5	5	5	5	5	5	5	5	5	5	5	5	5	5	5	5	5	5	5	5	5	5	5	5	5	5	5	5	5	5	5	5	5	5	5	5	5	5	5	5	5	5	5	5	5	5	5	5	5	5	5	5	5	5	5	5	5	5	5	5	5	5	5	5	5	5	5	5	5	5	5	5	5	5	5	5	5	5	5	5	5	5	5	5	5	5	5	5	5	5	5	5	5	5	5	5	5	5	5	5	5	5	5	5	5	5	5	5	5	5	5	5	5	5	5	5	5	5	5	5	5	5	5	5	5	5	5	5	5	5	5	5	5	5	5	5	5	5	5	5	5	5	5	5	5	5	5	5	5	5	5	5	5	5	5	5	5	5	5	5	5	5	5	5	5	5	5	5	5	5	5	5	5	5	5	5	5	5	5	5	5	5	5	5	5	5	5	5	5	5	5	5	5	5	5	5	5	5	5	5	5	5	5	5	5	5	5	5	5	5	5	5	5	5	5	5	5	5	5	5	5	5	5	5	5	5	5	5	5	5	5	5	5	5	5	5	5	5	5	5	5	5	5	5	5	5	5	5	5	5	5	5	5	5	5	5	5	5	5	5	5	5	5	5	5	5	5	5	5	5	5	5	5	5	5	5	5	5	5	5	5	5	5	5	5	5	5	5	5	5	5	5	5	5	5	5	5	5	5	5	5	5	5	5	5	5	5	5	5	5	5	5	5	5	5	5	5	5	5	5	5	5	5	5	5	5	5	5	5	5	5	5	5	5	5	5	5	5	5	5	5	5	5	5	5	5	5	5	5	5	5	5	5	5	5	5	5	5	5	5	5	5	5	5	5	5	5	5	5	5	5	5	5	5	5	5	5	5	5	5	5	5	5	5	5	5	5	5	5	5	5	5	5	5	5	5	5	5	5	5	5	5	5	5	5	5	5	5	5	5	5	5	5	5	5	5	5	5	5	5	5	5	5	5	5	5	5	5	5	5	5	5	5	5	5	5	5	5	5	5	5	5	5	5	5	5	5	5	5	5	5	5	5	5	5	5	5	5	5	5	5	5	5	5	5	5	5	5	5	5	5	5	5	5	5	5	5	5	5	5	5	5	5	5	5	5	5	5	5	5	5	5	5	5	5	5	5	5	5	5	5	5	5	5	5	5	5	5	5	5	5	5	5	5	5	5	5	5	5	5	5	5	5	5	5	5	5	5	5	5	5	5	5	5	5	5	5	5	5	5	5	5	5	5	5	5	5	5	5	5	5	5	5	5	5	5	5	5	5	5	5	5	5	5	5	5	5	5	5	5	5	5	5	5	5	5	5	5	5	5	5	5	5	5	5	5	5	5	5	5	5	5	5	5	5	5	5	5	5	5	5	5	5	5	5	5	5	5	5	5	5	5	5	5	5	5	5	5	5	5	5	5	5	5	5	5	5	5	5	5	5	5	5	5	5	5	5	5	5	5	5	5	5	5	5	5	5	5	5	5	5	5	5	5	5	5	5	5	5	5	5	5	5	5	5	5	5	5	5	5	5	5	5	5	5	5	5	5	5	5	5	5	5	5	5	5	5	5	5	5	5	5	5	5	5	5	5	5	5	5	5	5	5	5	5	5	5	5	5	5	5	5	5	5	5	5	5	5	5	5	5	5	5	5	5	5	5	5	5	5	5	5	5	5	5	5	5	5	5	5	5	5	5	5	5	5	5	5	5	5	5	5	5	5	5	5	5	5	5	5	5	5	5	5	5	5	5	5	5	5	5	5	5	5	5	5	5	5	5	5	5	5	5	5	5	5	5	5	5	5	5	5	5	5	5	5	5	5	5	5	5	5	5	5	5	5	5	5	5	5	5	5	5	5	5	5	5	5	5	5	5	5	5	5	5	5	5	5	5	5	5	5	5	5	5	5	5	5	5	5	5	5	5	5	5	5	5	5	5	5	5	5	5	5	5	5	5	5	5	5	5	5	5	5	5	5	5	5	5	5	5	5	5	5	5	5	5	5	5	5	5	5	5	5	5	5	5	5	5	5	5	5	5	5	5	5	5	5	5	5	5	5	5	5	5	5	5	5	5	5	5	5	5	5	5	5	5	5	5	5	5	5	5	5	5	5	5	5	5	5	5	5	5	5	5	5	5	5	5	5	5	5	5	5	5	5	5	5	5	5	5	5	5	5	5	5	5	5	5	5	5	5	5	5	5	5	5	5	5	5	5	5	5	5	5	5	5	5	5	5	5	5	5	5	5	5	5	5	5	5	5	5	5	5	5	5	5	5	5	5	5	5	5	5	5	5	5	5	5	5	5	5	5	5	5	5	5	5	5	5	5	5	5	5	5	5	5	5	5	5	5	5	5	5	5	5	5	5	5	5	5	5	5	5	5	5	5	5	5	5	5	5	5	5	5	5	5	5	5	5	5	5	5	5	5	5	5	5	5	5	5	5	5	5	5	5	5	5	5	5	5	5	5	5	5	5	5	5	5	5	5	5	5	5	5	5	5	5	5	5	5	5	5	5	5	5	5	5	5	5	5	5	5	5	5	5	5	5	5	5	5	5	5	5	5	5	5	5	5	5	5	5	5	5	5	5	5	5	5	5	5	5	5	5	5	5	5	5	5	5	5	5	5	5	5	5	5	5	5	5	5	5	5	5	5	5	5	5	5	5	5	5	5	5	5	5	5	5	5	5	5	5	5	5	5	5	5	5	5	5	5	5	5	5	5	5	5	5	5	5	5	5	5	5	5	5	5	5	5	5	5	5	5	5	5	5	5	5	5	5	5	5	5	5	5	5	5	5	5	5	5	5	5	5	5	5	5	5	5	5	5	5	5	5	5	5	5	5	5	5	5	5	5	5	5	5	5	5	5	5	5	5	5	5	5	5	5	5	5	5	5	5	5	5	5	5	5	5	5	5	5	5	5	5	5	5	5	5	5	5	5	5	5	5	5	5	5	5	5	5	5	5	5	5	5	5	5	5	5	5	5	5	5	5	5	5	5	5	5	5	5	5	5	5	5	5	5	5	5	5	5	5	5	5	5	5	5	5	5	5	5	5	5	5	5	5	5	5	5	5	5	5	5	5	5	5	5	5	5	5	5	5	5	5	5	5	5	5	5	5	5	5	5	5	5	5	5	5	5	5	5	5	5	5	5	5	5	5	5	5	5	5	5	5	5	5	5	5	5	5	5	5	5	5	5	5	5	5	5	5	5	5	5	5	5	5	5	5	5	5	5	5	5	5	5	5	5	5	5	5	5	5	5	5	5	5	5	5	5	5	5	5	5	5	5	5	5	5	5	5	5	5	5	5	5	5	5	5	5	5	5	5	5	5	5	5	5	5	5	5	5	5	5	5	5	5	5	5	5	5	5	5	5	5	5	5	5	5	5	5	5	5	5	5	5	5	5	5	5	5	5	5	5	5	5	5	5	5	5	5	5	5	5	5	5	5	5	5	5	5	5	5	5	5	5	5	5	5	5	5	5	5	5	5	5	5	5	5	5	5	5	5	5	5	5	5	5	5	5	5	5	5	5	5	5	5	5	5	5	5	5	5	5	5	5	5	5	5	5	5	5	5	5	5	5	5	5	5	5	5	5	5	5	5	5	5	5	5	5	5	5	5	5	5	5	5	5	5	5	5	5	5	5	5	5	5	5	5	5	5	5	5	5	5	5	5	5	5	5	5	5	5	5	5	5	5	5	5	5	5	5	5	5	5	5	5	5	5	5	5	5	5	5	5	5	5	5	5	5	5	5	5	5	5	5	5	5	5	5	5	5	5	5	5	5	5	5	5	5	5	5	5	5	5	5	5	5	5	5	5	5	5	5	5	5	5	5	5	5	5	5	5	5	5	5	5	5	5	5	5	5	5	5	5	5	5	5	5	5	5	5	5	5	5	5	5	5	5	5	5	5	5	5	5	5	5	5	5	5	5	5	5	5	5	5	5	5	5	5	5	5	5	5	5	5	5	5	5	5	5	5	5	5	5	5	5	5	5	5	5	5	5	5	5	5	5	5	5	5	5	5	5	5	5	5	5	5	5	5	5	5	5	5	5	5	5	5	5	5	5	5	5	5	5	5	5	5	5	5	5	5	5	5	5	5	5	5	5	5	5	5	5	5	5	5	5	5	5	5	5	5	5	5	5	5	5	5	5	5	5	5	5	5	5	5	5	5	5	5	5	5	5	5	5	5	5	5	5	5	5	5	5	5	5	5	5	5	5	5	5	5	5	5	5	5	5	5	5	5	5	5	5	5	5	5	5	5	5	5	5	5	5	5	5	5	5	5	5	5	5	5	5	5	5	5	5	5	5	5	5	5	5	5	5	5	5	5	5	5	5	5	5	5	5	5	5	5	5	5	5	5	5	5	5	5	5	5	5	5	5	5	5	5	5	5	5	5	5	5	5	5	5	5	5	5	5	5	5	5	5	5	5	5	5	5	5	5	5	5	5	5	5	5	5	5	5	5	5	5	5	5	5	5	5	5	5	5	5	5	5	5	5	5	5	5	5	5	5	5	5	5	5	5	5	5	5	5	5	5	5	5	5	5	5	5	5	5	5	5	5	5	5	5	5	5	5	5	5	5	5	5	5	5	5	5	5	5	5	5	5	5	5	5	5	5	5	5	5	5	5	5	5	5	5	5	5	5	5	5	5	5	5	5	5	5	5	5	5	5	5	5	5	5	5	5	5	5	5	5	5	5	5	5	5	5	5	5	5	5	5	5	5	5	5	5	5	5	5	5	5	5	5	5	5	5	5	5	5	5	5	5	5	5	5	5	5	5	5	5	5	5	5	5	5	5	5	5	5	5	5	5	5	5	5	5	5	5	5	5	5	5	5	5	5	5	5	5	5	5	5	5	5	5	5	5	5	5	5	5	5	5	5	5	5	5	5	5	5	5	5	5	5	5	5	5	5	5	5	5	5	5	5	5	5	5	5	5	5	5	5	5	5	5	5	5	5	5	5	5	5	5	5	5	5	5	5	5	5	5	5	5	5	5	5	5	5	5	5	5	5	5	5	5	5	5	5	5	5	5	5	5	5	5	5	5	5	5	5	5	5	5	5	5	5	5	5	5	5	5	5	5	5	5	5	5	5	5	5	5	5	5	5	5	5	5	5	5	5	5	5	5	5	5	5	5	5	5	5	5	5	5	5	5	5	5	5	5	5	5	5	5	5	5	5	5	5	5	5	5	5	5	5	5	5	5	5	5	5	5	5	5	5	5	5	5	5	5	5	5	5	5	5	5	5	5	5	5	5	5	5	5	5	5	5	5	5	5	5	5	5	5	5	5	5	5	5	5	5	5	5	5	5	5	5	5	5	5	5	5	5	5	5	5	5	5	5	5	5	5	5	5	5	5	5	5	5	5	5	5	5	5	5	5	5	5	5	5	5	5	5	5	5	5	5	5	5	5	5	5	5	5	5	5	5	5	5	5	5	5	5	5	5	5	5	5	5	5	5	5	5	5	5	5	5	5	5	5	5	5	5	5	5	5	5	5	5	5	5	5	5	5	5	5	5	5	5	5	5	5	5	5	5	5	5	5	5	5	5	5	5	5	5	5	5	5	5	5	5	5	5	5	5	5	5	5	5	5	5	5	5	5	5	5	5	5	5	5	5	5	5	5	5	5	5	5	5	5	5	5	5	5	5	5	5	5	5	5	5	5	5	5	5	5	5	5	5	5	5	5	5	5	5	5	5	5	5	5	5	5	5	5	5	5	5	5	5	5	5	5	5	5	5	5	5	5	5	5	5	5	5	5	5	5	5	5	5	5	5	5	5	5	5	5	5	5	5	5	5	5	5	5	5	5	5	5	5	5	5	5	5	5	5	5	5	5	5	5	5	5	5	5	5	5	5	5	5	5	5	5	5	5	5	5	5	5	5	5	5	5	5	5	5	5	5	5	5	5	5	5	5	5	5	5	5	5	5	5	5	5	5	5	5	5	5	5	5	5	5	5	5	5	5	5	5	5	5	5	5	5	5	5	5	5	5	5	5	5	5	5	5	5	5	5	5	5	5	5	5	5	5	5	5	5	5	5	5	5	5	5	5	5	5	5	5	5	5	5	5	5	5	5	5	5	5	5	5	5	5	5	5	5	5	5	5	5	5	5	5	5	5	5	5	5	5	5	5	5	5	5	5	5	5	5	5	5	5	5	5	5	5	5	5	5	5	5	5	5	5	5	5	5	5	5	5	5	5	5	5	5	5	5	5	5	5	5	5	5	5	5	5	5	5	5	5	5	5	5	5	5	5	5	5	5	5	5	5	5	5	5	5	5	5	5	5	5	5	5	5	5	5	5	5	5	5	5	5	5	5	5	5	5	5	5	5	5	5	5	5	5	5	5	5	5	5	5	5	5	5	5	5	5	5	5	5	5	5	5	5	5	5	5	5	5	5	5	5	5	5	5	5	5	5	5	5	5	5	5	5	5	5	5	5	5	5	5	5	5	5	5	5	5	5	5	5	5	5	5	5	5	5	5	5	5	5	5	5	5	5	5	5	5	5	5	5	5	5	5	5	5	5	5	5	5	5	5	5	5	5	5	5	5	5	5	5	5	5	5	5	5	5	5	5	5	5	5	5	5	5	5	5	5	5	5	5	5	5	5	5	5	5	5	5	5	5	5	5	5	5	5	5	5	5	5	5	5	5	5	5	5	5	5	5	5	5	5	5	5	5	5	5	5	5	5	5	5	5	5	5	5	5	5	5	5	5	5	5	5	5	5	5	5	5	5	5	5	5	5	5	5	5	5	5	5	5	5	5	5	5	5	5	5	5	5	5	5	5	5	5	5	5	5	5	5	5	5	5	5	5	5	5	5	5	5	5	5	5	5	5	5	5	5	5	5	5	5	5	5	5	5	5	5	5	5	5	5	5	5	5	5	5	5	5	5	5	5	5	5	5	5	5	5	5	5	5	5	5	5	5	5	5	5	5	5	5	5	5	5	5	5	5	5	5	5	5	5	5	5	5	5	5	5	5	5	5	5	5	5	5	5	5	5	5	5	5	5	5	5	5	5	5	5	5	5	5	5	5	5	5	5	5	5	5	5	5	5	5	5	5	5	5	5	5	5	5	5	5	5	5	5	5	5	5	5	5	5	5	5	5	5	5	5	5	5	5	5	5	5	5	5	5	5	5	5	5	5	5	5	5	5	5	5	5	5	5	5	5	5	5	5	5	5	5	5	5	5	5	5	5	5	5	5	5	5	5	5	5	5	5	5	5	5	5	5	5	5	5	5	5	5	5	5	5	5	5	5	5	5	5	5	5	5	5	5	5	5	5	5	5	5	5	5	5	5	5	5	5	5	5	5	5	5	5	5	5	5	5	5	5	5	5	5	5	5	5	5	5	5	5	5	5	5	5	5	5	5	5	5	5	5	5	5	5	5	5	5	5	5	5	5	5	5	5	5	5	5	5	5	5	5	5	5	5	5	5	5	5	5	5	5	5	5	5	5	5	5	5	5	5	5	5	5	5	5	5	5	5	5	5	5	5	5	5	5	5	5	5	5	5	5	5	5	5	5	5	5	5	5	5	5	5	5	5	5	5	5	5	5	5	5	5	5	5	5	5	5	5	5	5	5	5	5	5	5	5	5	5	5	5	5	5	5	5	5	5	5	5	5	5	5	5	5	5	5	5	5	5	5	5	5	5	5	5	5	5	5	5	5	5	5	5	5	5	5	5	5	5	5	5	5	5	5	5	5	5	5	5	5	5	5	5	5	5	5	5	5	5	5	5	5	5	5	5	5	5	5	5	5	5	5	5	5	5	5	5	5	5	5	5	5	5	5	5	5	5	5	5	5	5	5	5	5	5	5	5	5	5	5	5	5	5	5	5	5	5	5	5	5	5	5	5	5	5	5	5	5	5	5	5	5	5	5	5	5	5	5	5	5	5	5	5	5	5	5	5	5	5	5	5	5	5	5	5	5	5	5	5	5	5	5	5	5	5	5	5	5	5	5	5	5	5	5	5	5	5	5	5	5	5	5	5	5	5	5	5	5	5	5	5	5	5	5	5	5	5	5	5	5	5	5	5	5	5	5	5	5	5	5	5	5	5	5	5	5	5	5	5	5	5	5	5	5	5	5	5	5	5	5	5	5	5	5	5	5	5	5	5	5	5	5	5	5	5	5	5	5	5	5	5	5	5	5	5	5	5	5	5	5	5	5	5	5	5	5	5	5	5	5	5	5	5	5	5	5	5	5	5	5	5	5	5	5	5	5	5	5	5	5	5	5	5	5	5	5	5	5	5	5	5	5	5	5	5	5	5	5	5	5	5	5	5	5	5	5	5	5	5	5	5	5	5	5	5	5	5	5	5	5	5	5	5	5	5	5	5	5	5	5	5	5	5	5	5	5	5	5	5	5	5	5	5	5	5	5	5	5	5	5	5	5	5	5	5	5	5	5	5	5	5	5	5	5	5	5	5	5	5	5	5	5	5	5	5	5	5	5	5	5	5	5	5	5	5	5	5	5	5	5	5	5	5	5	5	5	5	5	5	5	5	5	5	5	5	5	5	5	5	5	5	5	5	5	5	5	5	5	5	5	5	5	5	5	5	5	5	5	5	5	5	5	5	5	5	5	5	5	5	5	5	5	5	5	5	5	5	5	5	5	5	5	5	5	5	5	5	5	5	5	5	5	5	5	5	5	5	5	5	5	5	5	5	5	5	5	5	5	5	5	5	5	5	5	5	5	5	5	5	5	5	5	5	5	5	5	5	5	5	5	5	5	5	5	5	5	5	5	5	5	5	5	5	5	5	5	5	5	5	5	5	5	5	5	5	5	5	5	5	5	5	5	5	5	5	5	5	5	5	5	5	5	5	5	5	5	5	5	5	5	5	5	5	5	5	5	5	5	5	5	5	5	5	5	5	5	5	5	5	5	5	5	5	5	5	5	5	5	5	5	5	5	5	5	5	5	5	5	5	5	5	5	5	5	5	5	5	5	5	5	5	5	5	5	5	5	5	5	5	5	5	5	5	5	5	5	5	5	5	5	5	5	5	5	5	5	5	5	5	5	5	5	5	5	5	5	5	5	5	5	5	5	5	5	5	5	5	5	5	5	5	5	5	5	5	5	5	5	5	5	5	5	5	5	5	5	5	5	5	5	5	5	5	5	5	5	5	5	5	5	5	5	5	5	5	5	5	5	5	5	5	5	5	5	5	5	5	5	5	5	5	5	5	5	5	5	5	5	5	5	5	5	5	5	5	5	5	5	5	5	5	5	5	5	5	5	5	5	5	5	5	5	5	5	5	5	5	5	5	5	5	5	5	5	5	5	5	5	5	5	5	5	5	5	5	5	5	5	5	5	5	5	5	5	5	5	5	5	5	5	5	5	5	5	5	5	5	5	5	5	5	5	5	5	5	5	5	5	5	5	5	5	5	5	5	5	5	5	5	5	5	5	5	5	5	5	5	5	5	5	5	5	5	5	5	5	5	5	5	5	5	5	5	5	5	5	5	5	5	5	5	5	5	5	5	5	5	5	5	5	5	5	5	5	5	5	5	5	5	5	5	5	5	5	5	5	5	5	5	5	5	5	5	5	5	5	5	5	5	5	5	5	5	5	5	5	5	5	5	5	5	5	5	5	5	5	5	5	5	5	5	5	5	5	5	5	5	5	5	5	5	5	5	5	5	5	5	5	5	5	5	5	5	5	5	5	5	5	5	5	5	5	5	5	5	5	5	5	5	5	5	5	5	5	5	5	5	5	5	5	5	5	5	5	5	5	5	5	5	5	5	5	5	5	5	5	5	5	5	5	5	5	5	5	5	5	5	5	5	5	5	5	5	5	5	5	5	5	5	5	5	5	5	5	5	5	5	5	5	5	5	5	5	5	5	5	5	5	5	5	5	5	5	5	5	5	5	5	5	5	5	5	5	5	5	5	5	5	5	5	5	5	5	5	5	5	5	5	5	5	5	5	5	5	5	5	5	5	5	5	5	5	5	5	5	5	5	5	5	5	5	5	5	5	5	5	5	5	5	5	5	5	5	5	5	5	5	5	5	5	5	5	5	5	5	5	5	5	5	5	5	5	5	5	5	5	5	5	5	5	5	5	5	5	5	5	5	5	5	5	5	5	5	5	5	5	5	5	5	5	5	5	5	5	5	5	5	5	5	5	5	5	5	5	5	5	5	5	5	5	5	5	5	5	5	5	5	5	5	5	5	5	5	5	5	5	5	5	5	5	5	5	5	5	5	5	5	5	5	5	5	5	5	5	5	5	5	5	5	5	5	5	5	5	5	5	5	5	5	5	5	5	5	5	5	5	5	5	5	5	5	5	5	5	5	5	5	5	5	5	5	5	5	5	5	5	5	5	5	5	5	5	5	5	5	5	5	5	5	5	5	5	5	5	5	5	5	5	5	5	5	5	5	5	5	5	5	5	5	5	5	5	5	5	5	5	5	5	5	5	5	5	5	5	5	5	5	5	5	5	5	5	5	5	5	5	5	5	5	5	5	5	5	5	5	5	5	5	5	5	5	5	5	5	5	5	5	5	5	5	5	5	5	5	5	5	5	5	5	5	5	5	5	5	5	5	5	5	5	5	5	5	5	5	5	5	5	5	5	5	5	5	5	5	5	5	5	5	5	5	5	5	5	5	5	5	5	5	5	5	5	5	5	5	5	5	5	5	5	5	5	5	5	5	5	5	5	5	5	5	5	5	5	5	5	5	5	5	5	5	5	5	5	5	5	5	5	5	5	5	5	5	5	5	5	5	5	5	5	5	5	5	5	5	5	5	5	5	5	5	5	5	5	5	5	5	5	5	5	5	5	5	5	5	5	5	5	5	5	5	5	5	5	5	5	5	5	5	5	5	5	5	5	5	5	5	5	5	5	5	5	5	5	5	5	5	5	5	5	5	5	5	5	5	5	5	5	5	5	5	5	5	5	5	5	5	5	5	5	5	5	5	5	5	5	5	5	5	5	5	5	5	5	5	5	5	5	5	5	5	5	5	5	5	5	5	5	5	5	5	5	5	5	5	5	5	5	5	5	5	5	5	5	5	5	5	5	5	5	5	5	5	5	5	5	5	5	5	5	5	5	5	5	5	5	5	5	5	5	5	5	5	5	5	5	5	5	5	5	5	5	5	5	5	5	5	5	5	5	5	5	5	5	5	5	5	5	5	5	5	5	5	5	5	5	5	5	5	5	5	5	5	5	5	5	5	5	5	5	5	5	5	5	5	5	5	5	5	5	5	5	5	5	5	5	5	5	5	5	5	5	5	5	5	5	5	5	5	5	5	5	5	5	5	5	5	5	5	5	5	5	5	5	5	5	5	5	5	5	5	5	5	5	5	5	5	5	5	5	5	5	5	5	5	5	5	5	5	5	5	5	5	5	5	5	5	5	5	5	5	5	5	5	5	5	5	5	5	5	5	5	5	5	5	5	5	5	5	5	5	5	5	5	5	5	5	5	5	5	5	5	5	5	5	5	5	5	5	5	5	5	5	5	5	5	5	5	5	5	5	5	5	5	5	5	5	5	5	5	5	5	5	5	5	5	5	5	5	5	5	5	5	5	5	5	5	5	5	5	5	5	5	5	5	5	5	5	5	5	5	5	5	5	5	5	5	5	5	5	5	5	5	5	5	5	5	5	5	5	5	5	5	5	5	5	5	5	5	5	5	5	5	5	5	5	5	5	5	5	5	5	5	5	5	5	5	5	5	5	5	5	5	5	5	5	5	5	5	5	5	5	5	5	5	5	5	5	5	5	5	5	5	5	5	5	5	5	5	5	5	5	5	5	5	5	5	5	5	5	5	5	5	5	5	5	5	5	5	5	5	5	5	5	5	5	5	5	5	5	5	5	5	5	5	5	5	5	5	5	5	5	5	5	5	5	5	5	5	5	5	5	5	5	5	5	5	5	5	5	5	5	5	5	5	5	5	5	5	5	5	5	5	5	5	5	5	5	5	5	5	5	5	5	5	5	5	5	5	5	5	5	5	5	5	5	5	5	5	5	5	5	5	5	5	5	5	5	5	5	5	5	5	5	5	5	5	5	5	5	5	5	5	5	5	5	5	5	5	5	5	5	5	5	5	5	5	5	5	5	5	5	5	5	5	5	5	5	5	5	5	5	5	5	5	5	5	5	5	5	5	5	5	5	5	5	5	5	5	5	5	5	5	5	5	5	5	5	5	5	5	5	5	5	5	5	5	5	5	5	5	5	5	5	5	5	5	5	5	5	5	5	5	5	5	5	5	5	5	5	5	5	5	5	5	5	5	5	5	5	5	5	5	5	5	5	5	5	5	5	5	5	5	5	5	5	5	5	5	5	5	5	5	5	5	5	5	5	5	5	5	5	5	5	5	5	5	5	5	5	5	5	5	5	5	5	5	5	5	5	5	5	5	5	5	5	5	5	5	5	5	5	5	5	5	5	5	5	5	5	5	5	5	5	5	5	5	5	5	5	5	5	5	5	5	5	5	5	5	5	5	5	5	5	5	5	5	5	5	5	5	5	5	5	5	5	5	5	5	5	5	5	5	5	5	5	5	5	5	5	5	5	5	5	5	5	5	5	5	5	5	5	5	5	5	5	5	5	5	5	5	5	5	5	5	5	5	5	5	5	5	5	5	5	5	5	5	5	5	5	5	5	5	5	5	5	5	5	5	5	5	5	5	5	5	5	5	5	5	5	5	5	5	5	5	5	5	5	5	5	5	5	5	5	5	5	5	5	5	5	5	5	5	5	5	5	5	5	5	5	5	5	5	5	5	5	5	5	5	5	5	5	5	5	6	6	6	6	6	6	6	6	6	6	6	6	6	6	6	6	6	6	6	6	6	6	6	6	6	6	6	6	6	6	6	6	6	6	6	6	6	6	6	6	6	6	6	6	6	6	6	6	6	6	6	6	6	6	6	6	6	6	6	6	6	6	6	6	6	6	6	6	6	6	6	6	6	6	6	6	6	6	6	6	6	6	6	6	6	6	6	6	6	6	6	6	6	6	6	6	6	6	6	6	6	6	6	6	6	6	6	6	6	6	6	6	6	6	6	6	6	6	6	6	6	6	6	6	6	6	6	6	6	6	6	6	6	6	6	6	6	6	6	6	6	6	6	6	6	6	6	6	6	6	6	6	6	6	6	6	6	6	6	6	6	6	6	6	6	6	6	6	6	6	6	6	6	6	6	6	6	6	6	6	6	6	6	6	6	6	6	6	6	6	6	6	6	6	6	6	6	6	6	6	6	6	6	6	6	6	6	6	6	6	6	6	6	6	6	6	6	6	6	6	6	6	6	6	6	6	6	6	6	6	6	6	6	6	6	6	6	6	6	6	6	6	6	6	6	6	6	6	6	6	6	6	6	6	6	6	6	6	6	6	6	6	6	6	6	6	6	6	6	6	6	6	6	6	6	6	6	6	6	6	6	6	6	6	6	6	6	6	6	6	6	6	6	6	6	6	6	6	6	6	6	6	6	6	6	6	6	6	6	6	6	6	6	6	6	6	6	6	6	6	6	6	6	6	6	6	6	6	6	6	6	6	6	6	6	6	6	6	6	6	6	6	6	6	6	6	6	6	6	6	6	6	6	6	6	6	6	6	6	6	6	6	6	6	6	6	6	6	6	6	6	6	6	6	6	6	6	6	6	6	6	6	6	6	6	6	6	6	6	6	6	6	6	6	6	6	6	6	6	6	6	6	6	6	6	6	6	6	6	6	6	6	6	6	6	6	6	6	6	6	6	6	6	6	6	6	6	6	6	6	6	6	6	6	6	6	6	6	6	6	6	6	6	6	6	6	6	6	6	6	6	6	6	6	6	6	6	6	6	6	6	6	6	6	6	6	6	6	6	6	6	6	6	6	6	6	6	6	6	6	6	6	6	6	6	6	6	6	6	6	6	6	6	6	6	6	6	6	6	6	6	6	6	6	6	6	6	6	6	6	6	6	6	6	6	6	6	6	6	6	6	6	6	6	6	6	6	6	6	6	6	6	6	6	6	6	6	6	6	6	6	6	6	6	6	6	6	6	6	6	6	6	6	6	6	6	6	6	6	6	6	6	6	6	6	6	6	6	6	6	6	6	6	6	6	6	6	6	6	6	6	6	6	6	6	6	6	6	6	6	6	6	6	6	6	6	6	6	6	6	6	6	6	6	6	6	6	6	6	6	6	6	6	6	6	6	6	6	6	6	6	6	6	6	6	6	6	6	6	6	6	6	6	6	6	6	6	6	6	6	6	6	6	6	6	6	6	6	6	6	6	6	6	6	6	6	6	6	6	6	6	6	6	6	6	6	6	6	6	6	6	6	6	6	6	6	6	6	6	6	6	6	6	6	6	6	6	6	6	6	6	6	6	6	6	6	6	6	6	6	6	6	6	6	6	6	6	6	6	6	6	6	6	6	6	6	6	6	6	6	6	6	6	6	6	6	6	6	6	6	6	6	6	6	6	6	6	6	6	6	6	6	6	6	6	6	6	6	6	6	6	6	6	6	6	6	6	6	6	6	6	6	6	6	6	6	6	6	6	6	6	6	6	6	6	6	6	6	6	6	6	6	6	6	6	6	6	6	6	6	6	6	6	6	6	6	6	6	6	6	6	6	6	6	6	6	6	6	6	6	6	6	6	6	6	6	6	6	6	6	6	6	6	6	6	6	6	6	6	6	6	6	6	6	6	6	6	6	6	6	6	6	6	6	6	6	6	6	6	6	6	6	6	6	6	6	6	6	6	6	6	6	6	6	6	6	6	6	6	6	6	6	6	6	6	6	6	6	6	6	6	6	6	6	6	6	6	6	6	6	6	6	6	6	6	6	6	6	6	6	6	6	6	6	6	6	6	6	6	6	6	6	6	6	6	6	6	6	6	6	6	6	6	6	6	6	6	6	6	6	6	6	6	6	6	6	6	6	6	6	6	6	6	6	6	6	6	6	6	6	6	6	6	6	6	6	6	6	6	6	6	6	6	6	6	6	6	6	6	6	6	6	6	6	6	6	6	6	6	6	6	6	6	6	6	6	6	6	6	6	6	6	6	6	6	6	6	6	6	6	6	6	6	6	6	6	6	6	6	6	6	6	6	6	6	6	6	6	6	6	6	6	6	6	6	6	6	6	6	6	6	6	6	6	6	6	6	6	6	6	6	6	6	6	6	6	6	6	6	6	6	6	6	6	6	6	6	6	6	6	6	6	6	6	6	6	6	6	6	6	6	6	6	6	6	6	6	6	6	6	6	6	6	6	6	6	6	6	6	6	6	6	6	6	6	6	6	6	6	6	6	6	6	6	6	6	6	6	6	6	6	6	6	6	6	6	6	6	6	6	6	6	6	6	6	6	6	6	6	6	6	6	6	6	6	6	6	6	6	6	6	6	6	6	6	6	6	6	6	6	6	6	6	6	6	6	6	6	6	6	6	6	6	6	6	6	6	6	6	6	6	6	6	6	6	6	6	6	6	6	6	6	6	6	6	6	6	6	6	6	6	6	6	6	6	6	6	6	6	6	6	6	6	6	6	6	6	6	6	6	6	6	6	6	6	6	6	6	6	6	6	6	6	6	6	6	6	6	6	6	6	6	6	6	6	6	6	6	6	6	6	6	6	6	6	6	6	6	6	6	6	6	6	6	6	6	6	6	6	6	6	6	6	6	6	6	6	6	6	6	6	6	6	6	6	6	6	6	6	6	6	6	6	6	6	6	6	6	6	6	6	6	6	6	6	6	6	6	6	6	6	6	6	6	6	6	6	6	6	6	6	6	6	6	6	6	6	6	6	6	6	6	6	6	6	6	6	6	6	6	6	6	6	6	6	6	6	6	6	6	6	6	6	6	6	6	6	6	6	6	6	6	6	6	6	6	6	6	6	6	6	6	6	6	6	6	6	6	6	6	6	6	6	6	6	6	6	6	6	6	6	6	6	6	6	6	6	6	6	6	6	6	6	6	6	6	6	6	6	6	6	6	6	6	6	6	6	6	6	6	6	6	6	6	6	6	6	6	6	6	6	6	6	6	6	6	6	6	6	6	6	6	6	6	6	6	6	6	6	6	6	6	6	6	6	6	6	6	6	6	6	6	6	6	6	6	6	6	6	6	6	6	6	6	6	6	6	6	6	6	6	6	6	6	6	6	6	6	6	6	6	6	6	6	6	6	6	6	6	6	6	6	6	6	6	6	6	6	6	6	6	6	6	6	6	6	6	6	6	6	6	6	6	6	6	6	6	6	6	6	6	6	6	6	6	6	6	6	6	6	6	6	6	6	6	6	6	6	6	6	6	6	6	6	6	6	6	6	6	6	6	6	6	6	6	6	6	6	6	6	6	6	6	6	6	6	6	6	6	6	6	6	6	6	6	6	6	6	6	6	6	6	6	6	6	6	6	6	6	6	6	6	6	6	6	6	6	6	6	6	6	6	6	6	6	6	6	6	6	6	6	6	6	6	6	6	6	6	6	6	6	6	6	6	6	6	6	6	6	6	6	6	6	6	6	6	6	6	6	6	6	6	6	6	6	6	6	6	6	6	6	6	6	6	6	6	6	6	6	6	6	6	6	6	6	6	6	6	6	6	6	6	6	6	6	6	6	6	6	6	6	6	6	6	6	6	6	6	6	6	6	6	6	6	6	6	6	6	6	6	6	6	6	6	6	6	6	6	6	6	6	6	6	6	6	6	6	6	6	6	6	6	6	6	6	6	6	6	6	6	6	6	6	6	6	6	6	6	6	6	6	6	6	6	6	6	6	6	6	6	6	6	6	6	6	6	6	6	6	6	6	6	6	6	6	6	6	6	6	6	6	6	6	6	6	6	6	6	6	6	6	6	6	6	6	6	6	6	6	6	6	6	6	6	6	6	6	6	6	6	6	6	6	6	6	6	6	6	6	6	6	6	6	6	6	6	6	6	6	6	6	6	6	6	6	6	6	6	6	6	6	6	6	6	6	6	6	6	6	6	6	6	6	6	6	6	6	6	6	6	6	6	6	6	6	6	6	6	6	6	6	6	6	6	6	6	6	6	6	6	6	6	6	6	6	6	6	6	6	6	6	6	6	6	6	6	6	6	6	6	6	6	6	6	6	6	6	6	6	6	6	6	6	6	6	6	6	6	6	6	6	6	6	6	6	6	6	6	6	6	6	6	6	6	6	6	6	6	6	6	6	6	6	6	6	6	6	6	6	6	6	6	6	6	6	6	6	6	6	6	6	6	6	6	6	6	6	6	6	6	6	6	6	6	6	6	6	6	6	6	6	6	6	6	6	6	6	6	6	6	6	6	6	6	6	6	6	6	6	6	6	6	6	6	6	6	6	6	6	6	6	6	6	6	6	6	6	6	6	6	6	6	6	6	6	6	6	6	6	6	6	6	6	6	6	6	6	6	6	6	6	6	6	6	6	6	6	6	6	6	6	6	6	6	6	6	6	6	6	6	6	6	6	6	6	6	6	6	6	6	6	6	6	6	6	6	6	6	6	6	6	6	6	6	6	6	6	6	6	6	6	6	6	6	6	6	6	6	6	6	6	6	6	6	6	6	6	6	6	6	6	6	6	6	6	6	6	6	6	6	6	6	6	6	6	6	6	6	6	6	6	6	6	6	6	6	6	6	6	6	6	6	6	6	6	6	6	6	6	6	6	6	6	6	6	6	6	6	6	6	6	6	6	6	6	6	6	6	6	6	6	6	6	6	6	6	6	6	6	6	6	6	6	6	6	6	6	6	6	6	6	6	6	6	6	6	6	6	6	6	6	6	6	6	6	6	6	6	6	6	6	6	6	6	6	6	6	6	6	6	6	6	6	6	6	6	6	6	6	6	6	6	6	6	6	6	6	6	6	6	6	6	6	6	6	6	6	6	6	6	6	6	6	6	6	6	6	6	6	6	6	6	6	6	6	6	6	6	6	6	6	6	6	6	6	6	6	6	6	6	6	6	6	6	6	6	6	6	6	6	6	6	6	6	6	6	6	6	6	6	6	6	6	6	6	6	6	6	6	6	6	6	6	6	6	6	6	6	6	6	6	6	6	6	6	6	6	6	6	6	6	6	6	6	6	6	6	6	6	6	6	6	6	6	6	6	6	6	6	6	6	6	6	6	6	6	6	6	6	6	6	6	6	6	6	6	6	6	6	6	6	6	6	6	6	6	6	6	6	6	6	6	6	6	6	6	6	6	6	6	6	6	6	6	6	6	6	6	6	6	6	6	6	6	6	6	6	6	6	6	6	6	6	6	6	6	6	6	6	6	6	6	6	6	6	6	6	6	6	6	6	6	6	6	6	6	6	6	6	6	6	6	6	6	6	6	6	6	6	6	6	6	6	6	6	6	6	6	6	6	6	6	6	6	6	6	6	6	6	6	6	6	6	6	6	6	6	6	6	6	6	6	6	6	6	6	6	6	6	6	6	6	6	6	6	6	6	6	6	6	6	6	6	6	6	6	6	6	6	6	6	6	6	6	6	6	6	6	6	6	6	6	6	6	6	6	6	6	6	6	6	6	6	6	6	6	6	6	6	6	6	6	6	6	6	6	6	6	6	6	6	6	6	6	6	6	6	6	6	6	6	6	6	6	6	6	6	6	6	6	6	6	6	6	6	6	6	6	6	6	6	6	6	6	6	6	6	6	6	6	6	6	6	6	6	6	6	6	6	6	6	6	6	6	6	6	6	6	6	6	6	6	6	6	6	6	6	6	6	6	6	6	6	6	6	6	6	6	6	6	6	6	6	6	6	6	6	6	6	6	6	6	6	6	6	6	6	6	6	6	6	6	6	6	6	6	6	6	6	6	6	6	6	6	6	6	6	6	6	6	6	6	6	6	6	6	6	6	6	6	6	6	6	6	6	6	6	6	6	6	6	6	6	6	6	6	6	6	6	6	6	6	6	6	6	6	6	6	6	6	6	6	6	6	6	6	6	6	6	6	6	6	6	6	6	6	6	6	6	6	6	6	6	6	6	6	6	6	6	6	6	6	6	6	6	6	6	6	6	6	6	6	6	6	6	6	6	6	6	6	6	6	6	6	6	6	6	6	6	6	6	6	6	6	6	6	6	6	6	6	6	6	6	6	6	6	6	6	6	6	6	6	6	6	6	6	6	6	6	6	6	6	6	6	6	6	6	6	6	6	6	6	6	6	6	6	6	6	6	6	6	6	6	6	6	6	6	6	6	6	6	6	6	6	6	6	6	6	6	6	6	6	6	6	6	6	6	6	6	6	6	6	6	6	6	6	6	6	6	6	6	6	6	6	6	6	6	6	6	6	6	6	6	6	6	6	6	6	6	6	6	6	6	6	6	6	6	6	6	6	6	6	6	6	6	6	6	6	6	6	6	6	6	6	6	6	6	6	6	6	6	6	6	6	6	6	6	6	6	6	6	6	6	6	6	6	6	6	6	6	6	6	6	6	6	6	6	6	6	6	6	6	6	6	6	6	6	6	6	6	6	6	6	6	6	6	6	6	6	6	6	6	6	6	6	6	6	6	6	6	6	6	6	6	6	6	6	6	6	6	6	6	6	6	6	6	6	6	6	6	6	6	6	6	6	6	6	6	6	6	6	6	6	6	6	6	6	6	6	6	6	6	6	6	6	6	6	6	6	6	6	6	6	6	6	6	6	6	6	6	6	6	6	6	6	6	6	6	6	6	6	6	6	6	6	6	6	6	6	6	6	6	6	6	6	6	6	6	6	6	6	6	6	6	6	6	6	6	6	6	6	6	6	6	6	6	6	6	6	6	6	6	6	6	6	6	6	6	6	6	6	6	6	6	6	6	6	6	6	6	6	6	6	6	6	6	6	6	6	6	6	6	6	6	6	6	6	6	6	6	6	6	6	6	6	6	6	6	6	6	6	6	6	6	6	6	6	6	6	6	6	6	6	6	6	6	6	6	6	6	6	6	6	6	6	6	6	6	6	6	6	6	6	6	6	6	6	6	6	6	6	6	6	6	6	6	6	6	6	6	6	6	6	6	6	6	6	6	6	6	6	6	6	6	6	6	6	6	6	6	6	6	6	6	6	6	6	6	6	6	6	6	6	6	6	6	6	6	6	6	6	6	6	6	6	6	6	6	6	6	6	6	6	6	6	6	6	6	6	6	6	6	6	6	6	6	6	6	6	6	6	6	6	6	6	6	6	6	6	6	6	6	6	6	6	6	6	6	6	6	6	6	6	6	6	6	6	6	6	6	6	6	6	6	6	6	6	6	6	6	6	6	6	6	6	6	6	6	6	6	6	6	6	6	6	6	6	6	6	6	6	6	6	6	6	6	6	6	6	6	6	6	6	6	6	6	6	6	6	6	6	6	6	6	6	6	6	6	6	6	6	6	6	6	6	6	6	6	6	6	6	6	6	6	6	6	6	6	6	6	6	6	6	6	6	6	6	6	6	6	6	6	6	6	6	6	6	6	6	6	6	6	6	6	6	6	6	6	6	6	6	6	6	6	6	6	6	6	6	6	6	6	6	6	6	6	6	6	6	6	6	6	6	6	6	6	6	6	6	6	6	6	6	6	6	6	6	6	6	6	6	6	6	6	6	6	6	6	6	6	6	6	6	6	6	6	6	6	6	6	6	6	6	6	6	6	6	6	6	6	6	6	6	6	6	6	6	6	6	6	6	6	6	6	6	6	6	6	6	6	6	6	6	6	6	6	6	6	6	6	6	6	6	6	6	6	6	6	6	6	6	6	6	6	6	6	6	6	6	6	6	6	6	6	6	6	6	6	6	6	6	6	6	6	6	6	6	6	6	6	6	6	6	6	6	6	6	6	6	6	6	6	6	6	6	6	6	6	6	6	6	6	6	6	6	6	6	6	6	6	6	6	6	6	6	6	6	6	6	6	6	6	6	6	6	6	6	6	6	6	6	6	6	6	6	6	6	6	6	6	6	6	6	6	6	6	6	6	6	6	6	6	6	6	6	6	6	6	6	6	6	6	6	6	6	6	6	6	6	6	6	6	6	6	6	6	6	6	6	6	6	6	6	6	6	6	6	6	6	6	6	6	6	6	6	6	6	6	6	6	6	6	6	6	6	6	6	6	6	6	6	6	6	6	6	6	6	6	6	6	6	6	6	6	6	6	6	6	6	6	6	6	6	6	6	6	6	6	6	6	6	6	6	6	6	6	6	6	6	6	6	6	6	6	6	6	6	6	6	6	6	6	6	6	6	6	6	6	6	6	6	6	6	6	6	6	6	6	6	6	6	6	6	6	6	6	6	6	6	6	6	6	6	6	6	6	6	6	6	6	6	6	6	6	6	6	6	6	6	6	6	6	6	6	6	6	6	6	6	6	6	6	6	6	6	6	6	6	6	6	6	6	6	6	6	6	6	6	6	6	6	6	6	6	6	6	6	6	6	6	6	6	6	6	6	6	6	6	6	6	6	6	6	6	6	6	6	6	6	6	6	6	6	6	6	6	6	6	6	6	6	6	6	6	6	6	6	6	6	6	6	6	6	6	6	6	6	6	6	6	6	6	6	6	6	6	6	6	6	6	6	6	6	6	6	6	6	6	6	6	6	6	6	6	6	6	6	6	6	6	6	6	6	6	6	6	6	6	6	6	6	6	6	6	6	6	6	6	6	6	6	6	6	6	6	6	6	6	6	6	6	6	6	6	6	6	6	6	6	6	6	6	6	6	6	6	6	6	6	6	6	6	6	6	6	6	6	6	6	6	6	6	6	6	6	6	6	6	6	6	6	6	6	6	6	6	6	6	6	6	6	6	6	6	6	6	6	6	6	6	6	6	6	6	6	6	6	6	6	6	6	6	6	6	6	6	6	6	6	6	6	6	6	6	6	6	6	6	6	6	6	6	6	6	6	6	6	6	6	6	6	6	6	6	6	6	6	6	6	6	6	6	6	6	6	6	6	6	6	6	6	6	6	6	6	6	6	6	6	6	6	6	6	6	6	6	6	6	6	6	6	6	6	6	6	6	6	6	6	6	6	6	6	6	6	6	6	6	6	6	6	6	6	6	6	6	6	6	6	6	6	6	6	6	6	6	6	6	6	6	6	6	6	6	6	6	6	6	6	6	6	6	6	6	6	6	6	6	6	6	6	6	6	6	6	6	6	6	6	6	6	6	6	6	6	6	6	6	6	6	6	6	6	6	6	6	6	6	6	6	6	6	6	6	6	6	6	6	6	6	6	6	6	6	6	6	6	6	6	6	6	6	6	6	6	6	6	6	6	6	6	6	6	6	6	6	6	6	6	6	6	6	6	6	6	6	6	6	6	6	6	6	6	6	6	6	6	6	6	6	6	6	6	6	6	6	6	6	6	6	6	6	6	6	6	6	6	6	6	6	6	6	6	6	6	6	6	6	6	6	6	6	6	6	6	6	6	6	6	6	6	6	6	6	6	6	6	6	6	6	6	6	6	6	6	6	6	6	6	6	6	6	6	6	6	6	6	6	6	6	6	6	6	6	6	6	6	6	6	6	6	6	6	6	6	6	6	6	6	6	6	6	6	6	6	6	6	6	6	6	6	6	6	6	6	6	6	6	6	6	6	6	6	6	6	6	6	6	6	6	6	6	6	6	6	6	6	6	6	6	6	6	6	6	6	6	6	6	6	6	6	6	6	6	6	6	6	6	6	6	6	6	6	6	6	6	6	6	6	6	6	6	6	6	6	6	6	6	6	6	6	6	6	6	6	6	6	6	6	6	6	6	6	6	6	6	6	6	6	6	6	6	6	6	6	6	6	6	6	6	6	6	6	6	6	6	6	6	6	6	6	6	6	6	6	6	6	6	6	6	6	6	6	6	6	6	6	6	6	6	6	6	6	6	6	6	6	6	6	6	6	6	6	6	6	6	6	6	6	6	6	6	6	6	6	6	6	6	6	6	6	6	6	6	6	6	6	6	6	6	6	6	6	6	6	6	6	6	6	6	6	6	6	6	6	6	6	6	6	6	6	6	6	6	6	6	6	6	6	6	6	6	6	6	6	6	6	6	6	6	6	6	6	6	6	6	6	6	6	6	6	6	6	6	6	6	6	6	6	6	6	6	6	6	6	6	6	6	6	6	6	6	6	6	6	6	6	6	6	6	6	6	6	6	6	6	6	6	6	6	6	6	6	6	6	6	6	6	6	6	6	6	6	6	6	6	6	6	6	6	6	6	6	6	6	6	6	6	6	6	6	6	6	6	6	6	6	6	6	6	6	6	6	6	6	6	6	6	6	6	6	6	6	6	6	6	6	6	6	6	6	6	6	6	6	6	6	6	6	6	6	6	6	6	6	6	6	6	6	6	6	6	6	6	6	6	6	6	6	6	6	6	6	6	6	6	6	6	6	6	6	6	6	6	6	6	6	6	6	6	6	6	6	6	6	6	6	6	6	6	6	6	6	6	6	6	6	6	6	6	6	6	6	6	6	6	6	6	6	6	6	6	6	6	6	6	6	6	6	6	6	6	6	6	6	6	6	6	6	6	6	6	6	6	6	6	6	6	6	6	6	6	6	6	6	6	6	6	6	6	6	6	6	6	6	6	6	6	6	6	6	6	6	6	6	6	6	6	6	6	6	6	6	6	6	6	6	6	6	6	6	6	6	6	6	6	6	6	6	6	6	6	6	6	6	6	6	6	6	6	6	6	6	6	6	6	6	6	6	6	6	6	6	6	6	6	6	6	6	6	6	6	6	6	6	6	6	6	6	6	6	6	6	6	6	6	6	6	6	6	6	6	6	6	6	6	6	6	6	6	6	6	6	6	6	6	6	6	6	6	6	6	6	6	6	6	6	6	6	6	6	6	6	6	6	6	6	6	6	6	6	6	6	6	6	6	6	6	6	6	6	6	6	6	6	6	6	6	6	6	6	6	6	6	6	6	6	6	6	6	6	6	6	6	6	6	6	6	6	6	6	6	6	6	6	6	6	6	6	6	6	6	6	6	6	6	6	6	6	6	6	6	6	6	6	6	6	6	6	6	6	6	6	6	6	6	6	6	6	6	6	6	6	6	6	6	6	6	6	6	6	6	6	6	6	6	6	6	6	6	6	6	6	6	6	6	6	6	6	6	6	6	6	6	6	6	6	6	6	6	6	6	6	6	6	6	6	6	6	6	6	6	6	6	6	6	6	6	6	6	6	6	6	6	6	6	6	6	6	6	6	6	6	6	6	6	6	6	6	6	6	6	6	6	6	6	6	6	6	6	6	6	6	6	6	6	6	6	6	6	6	6	6	6	6	6	6	6	6	6	6	6	6	6	6	6	6	6	6	6	6	6	6	6	6	6	6	6	6	6	6	6	6	6	6	6	6	6	6	6	6	6	6	6	6	6	6	6	6	6	6	6	6	6	6	6	6	6	6	6	6	6	6	6	6	6	6	6	6	6	6	6	6	6	6	6	6	6	6	6	6	6	6	6	6	6	6	6	6	6	6	6	6	6	6	6	6	6	6	6	6	6	6	6	6	6	6	6	6	6	6	6	6	6	6	6	6	6	6	6	6	6	6	6	6	6	6	6	6	6	6	6	6	6	6	6	6	6	6	6	6	6	6	6	6	6	6	6	6	6	6	6	6	6	6	6	6	6	6	6	6	6	6	6	6	6	6	6	6	6	6	6	6	6	6	6	6	6	6	6	6	6	6	6	6	6	6	6	6	6	6	6	6	6	6	6	6	6	6	6	6	6	6	6	6	6	6	6	6	6	6	6	6	6	6	6	6	6	6	6	6	6	6	6	6	6	6	6	6	6	6	6	6	6	6	6	6	6	6	6	6	6	6	6	6	6	6	6	6	6	6	6	6	6	6	6	6	6	6	6	6	6	6	6	6	6	6	6	6	6	6	6	6	6	6	6	6	6	6	6	6	6	6	6	6	6	6	6	6	6	6	6	6	6	6	6	6	6	6	6	6	6	6	6	6	6	6	6	6	6	6	6	6	6	6	6	6	6	6	6	6	6	6	6	6	6	6	6	6	6	6	6	6	6	6	6	6	6	6	6	6	6	6	6	6	6	6	6	6	6	6	6	6	6	6	6	6	6	6	6	6	6	6	6	6	6	6	6	6	6	6	6	6	6	6	6	6	6	6	6	6	6	6	6	6	6	6	6	6	6	6	6	6	6	6	6	6	6	6	6	6	6	6	6	6	6	6	6	6	6	6	6	6	6	6	6	6	6	6	6	6	6	6	6	6	6	6	6	6	6	6	6	6	6	6	6	6	6	6	6	6	6	6	6	6	6	6	6	6	6	6	6	6	6	6	6	6	6	6	6	6	6	6	6	6	6	6	6	6	6	6	6	6	6	6	6	6	6	6	6	6	6	6	6	6	6	6	6	6	6	6	6	6	6	6	6	6	6	6	6	6	6	6	6	6	6	6	6	6	6	6	6	6	6	6	6	6	6	6	6	6	6	6	6	6	6	6	6	6	6	6	6	6	6	6	6	6	6	6	6	6	6	6	6	6	6	6	6	6	6	6	6	6	6	6	6	6	6	6	6	6	6	6	6	6	6	6	6	6	6	6	6	6	6	6	6	6	6	6	6	6	6	6	6	6	6	6	6	6	6	6	6	6	6	6	6	6	6	6	6	6	6	6	6	6	6	6	6	6	6	6	6	6	6	6	6	6	6	6	6	6	6	6	6	6	6	6	6	6	6	6	6	6	6	6	6	6	6	6	6	6	6	6	6	6	6	6	6	6	6	6	6	6	6	6	6	6	6	6	6	6	6	6	6	6	6	6	6	6	6	6	6	6	6	6	6	6	6	6	6	6	6	6	6	6	6	6	6	6	6	6	6	6	6	6	6	6	6	6	6	6	6	6	6	6	6	6	6	6	6	6	6	6	6	6	6	6	6	6	6	6	6	6	6	6	6	6	6	6	6	6	6	6	6	6	6	6	6	6	6	6	6	6	6	6	6	6	6	6	6	6	6	6	6	6	6	6	6	6	6	6	6	6	6	6	6	6	6	6	6	6	6	6	6	6	6	6	6	6	6	6	6	6	6	6	6	6	6	6	6	6	6	6	6	6	6	6	6	6	6	6	6	6	6	6	6	6	6	6	6	6	6	6	6	6	6	6	6	6	6	6	6	6	6	6	6	6	6	6	6	6	6	6	6	6	6	6	6	6	6	6	6	6	6	6	6	6	6	6	6	6	6	6	6	6	6	6	6	6	6	6	6	6	6	6	6	6	6	6	6	6	6	6	6	6	6	6	6	6	6	6	6	6	6	6	6	6	6	6	6	6	6	6	6	6	6	6	6	6	6	6	6	6	6	6	6	6	6	6	6	6	6	6	6	6	6	6	6	6	6	6	6	6	6	6	6	6	6	6	6	6	6	6	6	6	6	6	6	6	6	6	6	6	6	6	6	6	6	6	6	6	6	6	6	6	6	6	6	6	6	6	6	6	6	6	6	6	6	6	6	6	6	6	6	6	6	6	6	6	6	6	6	6	6	6	6	6	6	6	6	6	6	6	6	6	6	6	6	6	6	6	6	6	6	6	6	6	6	6	6	6	6	6	6	6	6	6	6	6	6	6	6	6	6	6	6	6	6	6	6	6	6	6	6	6	6	6	6	6	6	6	6	6	6	6	6	6	6	6	6	6	6	6	6	6	6	6	6	6	6	6	6	6	6	6	6	6	6	6	6	6	6	6	6	6	6	6	6	6	6	6	6	6	6	6	6	6	6	6	6	6	6	6	6	6	6	6	6	6	6	6	6	6	6	6	6	6	6	6	6	6	6	6	6	6	6	6	6	6	6	6	6	6	6	6	6	6	6	6	6	6	6	6	6	6	6	6	6	6	6	6	6	6	6	6	6	6	6	6	6	6	6	6	6	6	6	6	6	6	6	6	6	6	6	6	6	6	6	6	6	6	6	6	6	6	6	6	6	6	6	6	6	6	6	6	6	6	6	6	6	6	6	6	6	6	6	6	6	6	6	6	6	6	6	6	6	6	6	6	6	6	6	6	6	6	6	6	6	6	6	6	6	6	6	6	6	6	6	6	6	6	6	6	6	6	6	6	6	6	6	6	6	6	6	6	6	6	6	6	6	6	6	6	6	6	6	6	6	6	6	6	6	6	6	6	6	6	6	6	6	6	6	6	6	6	6	6	6	6	6	6	6	6	6	6	6	6	6	6	6	6	6	6	6	6	6	6	6	6	6	6	6	6	6	6	6	6	6	6	6	6	6	6	6	6	6	6	6	6	6	6	6	6	6	6	6	6	6	6	6	6	6	6	6	6	6	6	6	6	6	6	6	6	6	6	6	6	6	6	6	6	6	6	6	6	6	6	6	6	6	6	6	6	6	6	6	6	6	6	6	6	6	6	6	6	6	6	6	6	6	6	6	6	6	6	6	6	6	6	6	6	6	6	6	6	6	6	6	6	6	6	6	6	6	6	6	6	6	6	6	6	6	6	6	6	6	6	6	6	6	6	6	6	6	6	6	6	6	6	6	6	6	6	6	6	6	6	6	6	6	6	6	6	6	6	6	6	6	6	6	6	6	6	6	6	6	6	6	6	6	6	6	6	6	6	6	6	6	6	6	6	6	6	6	6	6	6	6	6	6	6	6	6	6	6	6	6	6	6	6	6	6	6	6	6	6	6	6	6	6	6	6	6	6	6	6	6	6	6	6	6	6	6	6	6	6	6	6	6	6	6	6	6	6	6	6	6	6	6	6	6	6	6	6	6	6	6	6	6	6	6	6	6	6	6	6	6	6	6	6	6	6	6	6	6	6	7	7	7	7	7	7	7	7	7	7	7	7	7	7	7	7	7	7	7	7	7	7	7	7	7	7	7	7	7	7	7	7	7	7	7	7	7	7	7	7	7	7	7	7	7	7	7	7	7	7	7	7	7	7	7	7	7	7	7	7	7	7	7	7	7	7	7	7	7	7	7	7	7	7	7	7	7	7	7	7	7	7	7	7	7	7	7	7	7	7	7	7	7	7	7	7	7	7	7	7	7	7	7	7	7	7	7	7	7	7	7	7	7	7	7	7	7	7	7	7	7	7	7	7	7	7	7	7	7	7	7	7	7	7	7	7	7	7	7	7	7	7	7	7	7	7	7	7	7	7	7	7	7	7	7	7	7	7	7	7	7	7	7	7	7	7	7	7	7	7	7	7	7	7	7	7	7	7	7	7	7	7	7	7	7	7	7	7	7	7	7	7	7	7	7	7	7	7	7	7	7	7	7	7	7	7	7	7	7	7	7	7	7	7	7	7	7	7	7	7	7	7	7	7	7	7	7	7	7	7	7	7	7	7	7	7	7	7	7	7	7	7	7	7	7	7	7	7	7	7	7	7	7	7	7	7	7	7	7	7	7	7	7	7	7	7	7	7	7	7	7	7	7	7	7	7	7	7	7	7	7	7	7	7	7	7	7	7	7	7	7	7	7	7	7	7	7	7	7	7	7	7	7	7	7	7	7	7	7	7	7	7	7	7	7	7	7	7	7	7	7	7	7	7	7	7	7	7	7	7	7	7	7	7	7	7	7	7	7	7	7	7	7	7	7	7	7	7	7	7	7	7	7	7	7	7	7	7	7	7	7	7	7	7	7	7	7	7	7	7	7	7	7	7	7	7	7	7	7	7	7	7	7	7	7	7	7	7	7	7	7	7	7	7	7	7	7	7	7	7	7	7	7	7	7	7	7	7	7	7	7	7	7	7	7	7	7	7	7	7	7	7	7	7	7	7	7	7	7	7	7	7	7	7	7	7	7	7	7	7	7	7	7	7	7	7	7	7	7	7	7	7	7	7	7	7	7	7	7	7	7	7	7	7	7	7	7	7	7	7	7	7	7	7	7	7	7	7	7	7	7	7	7	7	7	7	7	7	7	7	7	7	7	7	7	7	7	7	7	7	7	7	7	7	7	7	7	7	7	7	7	7	7	7	7	7	7	7	7	7	7	7	7	7	7	7	7	7	7	7	7	7	7	7	7	7	7	7	7	7	7	7	7	7	7	7	7	7	7	7	7	7	7	7	7	7	7	7	7	7	7	7	7	7	7	7	7	7	7	7	7	7	7	7	7	7	7	7	7	7	7	7	7	7	7	7	7	7	7	7	7	7	7	7	7	7	7	7	7	7	7	7	7	7	7	7	7	7	7	7	7	7	7	7	7	7	7	7	7	7	7	7	7	7	7	7	7	7	7	7	7	7	7	7	7	7	7	7	7	7	7	7	7	7	7	7	7	7	7	7	7	7	7	7	7	7	7	7	7	7	7	7	7	7	7	7	7	7	7	7	7	7	7	7	7	7	7	7	7	7	7	7	7	7	7	7	7	7	7	7	7	7	7	7	7	7	7	7	7	7	7	7	7	7	7	7	7	7	7	7	7	7	7	7	7	7	7	7	7	7	7	7	7	7	7	7	7	7	7	7	7	7	7	7	7	7	7	7	7	7	7	7	7	7	7	7	7	7	7	7	7	7	7	7	7	7	7	7	7	7	7	7	7	7	7	7	7	7	7	7	7	7	7	7	7	7	7	7	7	7	7	7	7	7	7	7	7	7	7	7	7	7	7	7	7	7	7	7	7	7	7	7	7	7	7	7	7	7	7	7	7	7	7	7	7	7	7	7	7	7	7	7	7	7	7	7	7	7	7	7	7	7	7	7	7	7	7	7	7	7	7	7	7	7	7	7	7	7	7	7	7	7	7	7	7	7	7	7	7	7	7	7	7	7	7	7	7	7	7	7	7	7	7	7	7	7	7	7	7	7	7	7	7	7	7	7	7	7	7	7	7	7	7	7	7	7	7	7	7	7	7	7	7	7	7	7	7	7	7	7	7	7	7	7	7	7	7	7	7	7	7	7	7	7	7	7	7	7	7	7	7	7	7	7	7	7	7	7	7	7	7	7	7	7	7	7	7	7	7	7	7	7	7	7	7	7	7	7	7	7	7	7	7	7	7	7	7	7	7	7	7	7	7	7	7	7	7	7	7	7	7	7	7	7	7	7	7	7	7	7	7	7	7	7	7	7	7	7	7	7	7	7	7	7	7	7	7	7	7	7	7	7	7	7	7	7	7	7	7	7	7	7	7	7	7	7	7	7	7	7	7	7	7	7	7	7	7	7	7	7	7	7	7	7	7	7	7	7	7	7	7	7	7	7	7	7	7	7	7	7	7	7	7	7	7	7	7	7	7	7	7	7	7	7	7	7	7	7	7	7	7	7	7	7	7	7	7	7	7	7	7	7	7	7	7	7	7	7	7	7	7	7	7	7	7	7	7	7	7	7	7	7	7	7	7	7	7	7	7	7	7	7	7	7	7	7	7	7	7	7	7	7	7	7	7	7	7	7	7	7	7	7	7	7	7	7	7	7	7	7	7	7	7	7	7	7	7	7	7	7	7	7	7	7	7	7	7	7	7	7	7	7	7	7	7	7	7	7	7	7	7	7	7	7	7	7	7	7	7	7	7	7	7	7	7	7	7	7	7	7	7	7	7	7	7	7	7	7	7	7	7	7	7	7	7	7	7	7	7	7	7	7	7	7	7	7	7	7	7	7	7	7	7	7	7	7	7	7	7	7	7	7	7	7	7	7	7	7	7	7	7	7	7	7	7	7	7	7	7	7	7	7	7	7	7	7	7	7	7	7	7	7	7	7	7	7	7	7	7	7	7	7	7	7	7	7	7	7	7	7	7	7	7	7	7	7	7	7	7	7	7	7	7	7	7	7	7	7	7	7	7	7	7	7	7	7	7	7	7	7	7	7	7	7	7	7	7	7	7	7	7	7	7	7	7	7	7	7	7	7	7	7	7	7	7	7	7	7	7	7	7	7	7	7	7	7	7	7	7	7	7	7	7	7	7	7	7	7	7	7	7	7	7	7	7	7	7	7	7	7	7	7	7	7	7	7	7	7	7	7	7	7	7	7	7	7	7	7	7	7	7	7	7	7	7	7	7	7	7	7	7	7	7	7	7	7	7	7	7	7	7	7	7	7	7	7	7	7	7	7	7	7	7	7	7	7	7	7	7	7	7	7	7	7	7	7	7	7	7	7	7	7	7	7	7	7	7	7	7	7	7	7	7	7	7	7	7	7	7	7	7	7	7	7	7	7	7	7	7	7	7	7	7	7	7	7	7	7	7	7	7	7	7	7	7	7	7	7	7	7	7	7	7	7	7	7	7	7	7	7	7	7	7	7	7	7	7	7	7	7	7	7	7	7	7	7	7	7	7	7	7	7	7	7	7	7	7	7	7	7	7	7	7	7	7	7	7	7	7	7	7	7	7	7	7	7	7	7	7	7	7	7	7	7	7	7	7	7	7	7	7	7	7	7	7	7	7	7	7	7	7	7	7	7	7	7	7	7	7	7	7	7	7	7	7	7	7	7	7	7	7	7	7	7	7	7	7	7	7	7	7	7	7	7	7	7	7	7	7	7	7	7	7	7	7	7	7	7	7	7	7	7	7	7	7	7	7	7	7	7	7	7	7	7	7	7	7	7	7	7	7	7	7	7	7	7	7	7	7	7	7	7	7	7	7	7	7	7	7	7	7	7	7	7	7	7	7	7	7	7	7	7	7	7	7	7	7	7	7	7	7	7	7	7	7	7	7	7	7	7	7	7	7	7	7	7	7	7	7	7	7	7	7	7	7	7	7	7	7	7	7	7	7	7	7	7	7	7	7	7	7	7	7	7	7	7	7	7	7	7	7	7	7	7	7	7	7	7	7	7	7	7	7	7	7	7	7	7	7	7	7	7	7	7	7	7	7	7	7	7	7	7	7	7	7	7	7	7	7	7	7	7	7	7	7	7	7	7	7	7	7	7	7	7	7	7	7	7	7	7	7	7	7	7	7	7	7	7	7	7	7	7	7	7	7	7	7	7	7	7	7	7	7	7	7	7	7	7	7	7	7	7	7	7	7	7	7	7	7	7	7	7	7	7	7	7	7	7	7	7	7	7	7	7	7	7	7	7	7	7	7	7	7	7	7	7	7	7	7	7	7	7	7	7	7	7	7	7	7	7	7	7	7	7	7	7	7	7	7	7	7	7	7	7	7	7	7	7	7	7	7	7	7	7	7	7	7	7	7	7	7	7	7	7	7	7	7	7	7	7	7	7	7	7	7	7	7	7	7	7	7	7	7	7	7	7	7	7	7	7	7	7	7	7	7	7	7	7	7	7	7	7	7	7	7	7	7	7	7	7	7	7	7	7	7	7	7	7	7	7	7	7	7	7	7	7	7	7	7	7	7	7	7	7	7	7	7	7	7	7	7	7	7	7	7	7	7	7	7	7	7	7	7	7	7	7	7	7	7	7	7	7	7	7	7	7	7	7	7	7	7	7	7	7	7	7	7	7	7	7	7	7	7	7	7	7	7	7	7	7	7	7	7	7	7	7	7	7	7	7	7	7	7	7	7	7	7	7	7	7	7	7	7	7	7	7	7	7	7	7	7	7	7	7	7	7	7	7	7	7	7	7	7	7	7	7	7	7	7	7	7	7	7	7	7	7	7	7	7	7	7	7	7	7	7	7	7	7	7	7	7	7	7	7	7	7	7	7	7	7	7	7	7	7	7	7	7	7	7	7	7	7	7	7	7	7	7	7	7	7	7	7	7	7	7	7	7	7	7	7	7	7	7	7	7	7	7	7	7	7	7	7	7	7	7	7	7	7	7	7	7	7	7	7	7	7	7	7	7	7	7	7	7	7	7	7	7	7	7	7	7	7	7	7	7	7	7	7	7	7	7	7	7	7	7	7	7	7	7	7	7	7	7	7	7	7	7	7	7	7	7	7	7	7	7	7	7	7	7	7	7	7	7	7	7	7	7	7	7	7	7	7	7	7	7	7	7	7	7	7	7	7	7	7	7	7	7	7	7	7	7	7	7	7	7	7	7	7	7	7	7	7	7	7	7	7	7	7	7	7	7	7	7	7	7	7	7	7	7	7	7	7	7	7	7	7	7	7	7	7	7	7	7	7	7	7	7	7	7	7	7	7	7	7	7	7	7	7	7	7	7	7	7	7	7	7	7	7	7	7	7	7	7	7	7	7	7	7	7	7	7	7	7	7	7	7	7	7	7	7	7	7	7	7	7	7	7	7	7	7	7	7	7	7	7	7	7	7	7	7	7	7	7	7	7	7	7	7	7	7	7	7	7	7	7	7	7	7	7	7	7	7	7	7	7	7	7	7	7	7	7	7	7	7	7	7	7	7	7	7	7	7	7	7	7	7	7	7	7	7	7	7	7	7	7	7	7	7	7	7	7	7	7	7	7	7	7	7	7	7	7	7	7	7	7	7	7	7	7	7	7	7	7	7	7	7	7	7	7	7	7	7	7	7	7	7	7	7	7	7	7	7	7	7	7	7	7	7	7	7	7	7	7	7	7	7	7	7	7	7	7	7	7	7	7	7	7	7	7	7	7	7	7	7	7	7	7	7	7	7	7	7	7	7	7	7	7	7	7	7	7	7	7	7	7	7	7	7	7	7	7	7	7	7	7	7	7	7	7	7	7	7	7	7	7	7	7	7	7	7	7	7	7	7	7	7	7	7	7	7	7	7	7	7	7	7	7	7	7	7	7	7	7	7	7	7	7	7	7	7	7	7	7	7	7	7	7	7	7	7	7	7	7	7	7	7	7	7	7	7	7	7	7	7	7	7	7	7	7	7	7	7	7	7	7	7	7	7	7	7	7	7	7	7	7	7	7	7	7	7	7	7	7	7	7	7	7	7	7	7	7	7	7	7	7	7	7	7	7	7	7	7	7	7	7	7	7	7	7	7	7	7	7	7	7	7	7	7	7	7	7	7	7	7	7	7	7	7	7	7	7	7	7	7	7	7	7	7	7	7	7	7	7	7	7	7	7	7	7	7	7	7	7	7	7	7	7	7	7	7	7	7	7	7	7	7	7	7	7	7	7	7	7	7	7	7	7	7	7	7	7	7	7	7	7	7	7	7	7	7	7	7	7	7	7	7	7	7	7	7	7	7	7	7	7	7	7	7	7	7	7	7	7	7	7	7	7	7	7	7	7	7	7	7	7	7	7	7	7	7	7	7	7	7	7	7	7	7	7	7	7	7	7	7	7	7	7	7	7	7	7	7	7	7	7	7	7	7	7	7	7	7	7	7	7	7	7	7	7	7	7	7	7	7	7	7	7	7	7	7	7	7	7	7	7	7	7	7	7	7	7	7	7	7	7	7	7	7	7	7	7	7	7	7	7	7	7	7	7	7	7	7	7	7	7	7	7	7	7	7	7	7	7	7	7	7	7	7	7	7	7	7	7	7	7	7	7	7	7	7	7	7	7	7	7	7	7	7	7	7	7	7	7	7	7	7	7	7	7	7	7	7	7	7	7	7	7	7	7	7	7	7	7	7	7	7	7	7	7	7	7	7	7	7	7	7	7	7	7	7	7	7	7	7	7	7	7	7	7	7	7	7	7	7	7	7	7	7	7	7	7	7	7	7	7	7	7	7	7	7	7	7	7	7	7	7	7	7	7	7	7	7	7	7	7	7	7	7	7	7	7	7	7	7	7	7	7	7	7	7	7	7	7	7	7	7	7	7	7	7	7	7	7	7	7	7	7	7	7	7	7	7	7	7	7	7	7	7	7	7	7	7	7	7	7	7	7	7	7	7	7	7	7	7	7	7	7	7	7	7	7	7	7	7	7	7	7	7	7	7	7	7	7	7	7	7	7	7	7	7	7	7	7	7	7	7	7	7	7	7	7	7	7	7	7	7	7	7	7	7	7	7	7	7	7	7	7	7	7	7	7	7	7	7	7	7	7	7	7	7	7	7	7	7	7	7	7	7	7	7	7	7	7	7	7	7	7	7	7	7	7	7	7	7	7	7	7	7	7	7	7	7	7	7	7	7	7	7	7	7	7	7	7	7	7	7	7	7	7	7	7	7	7	7	7	7	7	7	7	7	7	7	7	7	7	7	7	7	7	7	7	7	7	7	7	7	7	7	7	7	7	7	7	7	7	7	7	7	7	7	7	7	7	7	7	7	7	7	7	7	7	7	7	7	7	7	7	7	7	7	7	7	7	7	7	7	7	7	7	7	7	7	7	7	7	7	7	7	7	7	7	7	7	7	7	7	7	7	7	7	7	7	7	7	7	7	7	7	7	7	7	7	7	7	7	7	7	7	7	7	7	7	7	7	7	7	7	7	7	7	7	7	7	7	7	7	7	7	7	7	7	7	7	7	7	7	7	7	7	7	7	7	7	7	7	7	7	7	7	7	7	7	7	7	7	7	7	7	7	7	7	7	7	7	7	7	7	7	7	7	7	7	7	7	7	7	7	7	7	7	7	7	7	7	7	7	7	7	7	7	7	7	7	7	7	7	7	7	7	7	7	7	7	7	7	7	7	7	7	7	7	7	7	7	7	7	7	7	7	7	7	7	7	7	7	7	7	7	7	7	7	7	7	7	7	7	7	7	7	7	7	7	7	7	7	7	7	7	7	7	7	7	7	7	7	7	7	7	7	7	7	7	7	7	7	7	7	7	7	7	7	7	7	7	7	7	7	7	7	7	7	7	7	7	7	7	7	7	7	7	7	7	7	7	7	7	7	7	7	7	7	7	7	7	7	7	7	7	7	7	7	7	7	7	7	7	7	7	7	7	7	7	7	7	7	7	7	7	7	7	7	7	7	7	7	7	7	7	7	7	7	7	7	7	7	7	7	7	7	7	7	7	7	7	7	7	7	7	7	7	7	7	7	7	7	7	7	7	7	7	7	7	7	7	7	7	7	7	7	7	7	7	7	7	7	7	7	7	7	7	7	7	7	7	7	7	7	7	7	7	7	7	7	7	7	7	7	7	7	7	7	7	7	7	7	7	7	7	7	7	7	7	7	7	7	7	7	7	7	7	7	7	7	7	7	7	7	7	7	7	7	7	7	7	7	7	7	7	7	7	7	7	7	7	7	7	7	7	7	7	7	7	7	7	7	7	7	7	7	7	7	7	7	7	7	7	7	7	7	7	7	7	7	7	7	7	7	7	7	7	7	7	7	7	7	7	7	7	7	7	7	7	7	7	7	7	7	7	7	7	7	7	7	7	7	7	7	7	7	7	7	7	7	7	7	7	7	7	7	7	7	7	7	7	7	7	7	7	7	7	7	7	7	7	7	7	7	7	7	7	7	7	7	7	7	7	7	7	7	7	7	7	7	7	7	7	7	7	7	7	7	7	7	7	7	7	7	7	7	7	7	7	7	7	7	7	7	7	7	7	7	7	7	7	7	7	7	7	7	7	7	7	7	7	7	7	7	7	7	7	7	7	7	7	7	7	7	7	7	7	7	7	7	7	7	7	7	7	7	7	7	7	7	7	7	7	7	7	7	7	7	7	7	7	7	7	7	7	7	7	7	7	7	7	7	7	7	7	7	7	7	7	7	7	7	7	7	7	7	7	7	7	7	7	7	7	7	7	7	7	7	7	7	7	7	7	7	7	7	7	7	7	7	7	7	7	7	7	7	7	7	7	7	7	7	7	7	7	7	7	7	7	7	7	7	7	7	7	7	7	7	7	7	7	7	7	7	7	7	7	7	7	7	7	7	7	7	7	7	7	7	7	7	7	7	7	7	7	7	7	7	7	7	7	7	7	7	7	7	7	7	7	7	7	7	7	7	7	7	7	7	7	7	7	7	7	7	7	7	7	7	7	7	7	7	7	7	7	7	7	7	7	7	7	7	7	7	7	7	7	7	7	7	7	7	7	7	7	7	7	7	7	7	7	7	7	7	7	7	7	7	7	7	7	7	7	7	7	7	7	7	7	7	7	7	7	7	7	7	7	7	7	7	7	7	7	7	7	7	7	7	7	7	7	7	7	7	7	7	7	7	7	7	7	7	7	7	7	7	7	7	7	7	7	7	7	7	7	7	7	7	7	7	7	7	7	7	7	7	7	7	7	7	7	7	7	7	7	7	7	7	7	7	7	7	7	7	7	7	7	7	7	7	7	7	7	7	7	7	7	7	7	7	7	7	7	7	7	7	7	7	7	7	7	7	7	7	7	7	7	7	7	7	7	7	7	7	7	7	7	7	7	7	7	7	7	7	7	7	7	7	7	7	7	7	7	7	7	7	7	7	7	7	7	7	7	7	7	7	7	7	7	7	7	7	7	7	7	7	7	7	7	7	7	7	7	7	7	7	7	7	7	7	7	7	7	7	7	7	7	7	7	7	7	7	7	7	7	7	7	7	7	7	7	7	7	7	7	7	7	7	7	7	7	7	7	7	7	7	7	7	7	7	7	7	7	7	7	7	7	7	7	7	7	7	7	7	7	7	7	7	7	7	7	7	7	7	7	7	7	7	7	7	7	7	7	7	7	7	7	7	7	7	7	7	7	7	7	7	7	7	7	7	7	7	7	7	7	7	7	7	7	7	7	7	7	7	7	7	7	7	7	7	7	7	7	7	7	7	7	7	7	7	7	7	7	7	7	7	7	7	7	7	7	7	7	7	7	7	7	7	7	7	7	7	7	7	7	7	7	7	7	7	7	7	7	7	7	7	7	7	7	7	7	7	7	7	7	7	7	7	7	7	7	7	7	7	7	7	7	7	7	7	7	7	7	7	7	7	7	7	7	7	7	7	7	7	7	7	7	7	7	7	7	7	7	7	7	7	7	7	7	7	7	7	7	7	7	7	7	7	7	7	7	7	7	7	7	7	7	7	7	7	7	7	7	7	7	7	7	7	7	7	7	7	7	7	7	7	7	7	7	7	7	7	7	7	7	7	7	7	7	7	7	7	7	7	7	7	7	7	7	7	7	7	7	7	7	7	7	7	7	7	7	7	7	7	7	7	7	7	7	7	7	7	7	7	7	7	7	7	7	7	7	7	7	7	7	7	7	7	7	7	7	7	7	7	7	7	7	7	7	7	7	7	7	7	7	7	7	7	7	7	7	7	7	7	7	7	7	7	7	7	7	7	7	7	7	7	7	7	7	7	7	7	7	7	7	7	7	7	7	7	7	7	7	7	7	7	7	7	7	7	7	7	7	7	7	7	7	7	7	7	7	7	7	7	7	7	7	7	7	7	7	7	7	7	7	7	7	7	7	7	7	7	7	7	7	7	7	7	7	7	7	7	7	7	7	7	7	7	7	7	7	7	7	7	7	7	7	7	7	7	7	7	7	7	7	7	7	7	7	7	7	7	7	7	7	7	7	7	7	7	7	7	7	7	7	7	7	7	7	7	7	7	7	7	7	7	7	7	7	7	7	7	7	7	7	7	7	7	7	7	7	7	7	7	7	7	7	7	7	7	7	7	7	7	7	7	7	7	7	7	7	7	7	7	7	7	7	7	7	7	7	7	7	7	7	7	7	7	7	7	7	7	7	7	7	7	7	7	7	7	7	7	7	7	7	7	7	7	7	7	7	7	7	7	7	7	7	7	7	7	7	7	7	7	7	7	7	7	7	7	7	7	7	7	7	7	7	7	7	7	7	7	7	7	7	7	7	7	7	7	7	7	7	7	7	7	7	7	7	7	7	7	7	7	7	7	7	7	7	7	7	7	7	7	7	7	7	7	7	7	7	7	7	7	7	7	7	7	7	7	7	7	7	7	7	7	7	7	7	7	7	7	7	7	7	7	7	7	7	7	7	7	7	7	7	7	7	7	7	7	7	7	7	7	7	7	7	7	7	7	7	7	7	7	7	7	7	7	7	7	7	7	7	7	7	7	7	7	7	7	7	7	7	7	7	7	7	7	7	7	7	7	7	7	7	7	7	7	7	7	7	7	7	7	7	7	7	7	7	7	7	7	7	7	7	7	7	7	7	7	7	7	7	7	7	7	7	7	7	7	7	7	7	7	7	7	7	7	7	7	7	7	7	7	7	7	7	7	7	7	7	7	7	7	7	7	7	7	7	7	7	7	7	7	7	7	7	7	7	7	7	7	7	7	7	7	7	7	7	7	7	7	7	7	7	7	7	7	7	7	7	7	7	7	7	7	7	7	7	7	7	7	7	7	7	7	7	7	7	7	7	7	7	7	7	7	7	7	7	7	7	7	7	7	7	7	7	7	7	7	7	7	7	7	7	7	7	7	7	7	7	7	7	7	7	7	7	7	7	7	7	7	7	7	7	7	7	7	7	7	7	7	7	7	7	7	7	7	7	7	7	7	7	7	7	7	7	7	7	7	7	7	7	7	7	7	7	7	7	7	7	7	7	7	7	7	7	7	7	7	7	7	7	7	7	7	7	7	7	7	7	7	7	7	7	7	7	7	7	7	7	7	7	7	7	7	7	7	7	7	7	7	7	7	7	7	7	7	7	7	7	7	7	7	7	7	7	7	7	7	7	7	7	7	7	7	7	7	7	7	7	7	7	7	7	7	7	7	7	7	7	7	7	7	7	7	7	7	7	7	7	7	7	7	7	7	7	7	7	7	7	7	7	7	7	7	7	7	7	7	7	7	7	7	7	7	7	7	7	7	7	7	7	7	7	7	7	7	7	7	7	7	7	7	7	7	7	7	7	7	7	7	7	7	7	7	7	7	7	7	7	7	7	7	7	7	7	7	7	7	7	7	7	7	7	7	7	7	7	7	7	7	7	7	7	7	7	7	7	7	7	7	7	7	7	7	7	7	7	7	7	7	7	7	7	7	7	7	7	7	7	7	7	7	7	7	7	7	7	7	7	7	7	7	7	7	7	7	7	7	7	7	7	7	7	7	7	7	7	7	7	7	7	7	7	7	7	7	7	7	7	7	7	7	7	7	7	7	7	7	7	7	7	7	7	7	7	7	7	7	7	7	7	7	7	7	7	7	7	7	7	7	7	7	7	7	7	7	7	7	7	7	7	7	7	7	7	7	7	7	7	7	7	7	7	7	7	7	7	7	7	7	7	7	7	7	7	7	7	7	7	7	7	7	7	7	7	7	7	7	7	7	7	7	7	7	7	7	7	7	7	7	7	7	7	7	7	7	7	7	7	7	7	7	7	7	7	7	7	7	7	7	7	7	7	7	7	7	7	7	7	7	7	7	7	7	7	7	7	7	7	7	7	7	7	7	7	7	7	7	7	7	7	7	7	7	7	7	7	7	7	7	7	7	7	7	7	7	7	7	7	7	7	7	7	7	7	7	7	7	7	7	7	7	7	7	7	7	7	7	7	7	7	7	7	7	7	7	7	7	7	7	7	7	7	7	7	7	7	7	7	7	7	7	7	7	7	7	7	7	7	7	7	7	7	7	7	7	7	7	7	7	7	7	7	7	7	7	7	7	7	7	7	7	7	7	7	7	7	7	7	7	7	7	7	7	7	7	7	7	7	7	7	7	7	7	7	7	7	7	7	7	7	7	7	7	7	7	7	7	7	7	7	7	7	7	7	7	7	7	7	7	7	7	7	7	7	7	7	7	7	7	7	7	7	7	7	7	7	7	7	7	7	7	7	7	7	7	7	7	7	7	7	7	7	7	7	7	7	7	7	7	7	7	7	7	7	7	7	7	7	7	7	7	7	7	7	7	7	7	7	7	7	7	7	7	7	7	7	7	7	7	7	7	7	7	7	7	7	7	7	7	7	7	7	7	7	7	7	7	7	7	7	7	7	7	7	7	7	7	7	7	7	7	7	7	7	7	7	7	7	7	7	7	7	7	7	7	7	7	7	7	7	7	7	7	7	7	7	7	7	7	7	7	7	7	7	7	7	7	7	7	7	7	7	7	7	7	7	7	7	7	7	7	7	7	7	7	7	7	7	7	7	7	7	7	7	7	7	7	7	7	7	7	7	7	7	7	7	7	7	7	7	7	7	7	7	7	7	7	7	7	7	7	7	7	7	7	7	7	7	7	7	7	7	7	7	7	7	7	7	7	7	7	7	7	7	7	7	7	7	7	7	7	7	7	7	7	7	7	7	7	7	7	7	7	7	7	7	7	7	7	7	7	7	7	7	7	7	7	7	7	7	7	7	7	7	7	7	7	7	7	7	7	7	7	7	7	7	7	7	7	7	7	7	7	7	7	7	7	7	7	7	7	7	7	7	7	7	7	7	7	7	7	7	7	7	7	7	7	7	7	7	7	7	7	7	7	7	7	7	7	7	7	7	7	7	7	7	7	7	7	7	7	7	7	7	7	7	7	7	7	7	7	7	7	7	7	7	7	7	7	7	7	7	7	7	7	7	7	7	7	7	7	7	7	7	7	7	7	7	7	7	7	7	7	7	7	7	7	7	7	7	7	7	7	7	7	7	7	7	7	7	7	7	7	7	7	7	7	7	7	7	7	7	7	7	7	7	7	7	7	7	7	7	7	7	7	7	7	7	7	7	7	7	7	7	7	7	7	7	7	7	7	7	7	7	7	7	7	7	7	7	7	7	7	7	7	7	7	7	7	7	7	7	7	7	7	7	7	7	7	7	7	7	7	7	7	7	7	7	7	7	7	7	7	7	7	7	7	7	7	7	7	7	7	7	7	7	7	7	7	7	7	7	7	7	7	7	7	7	7	7	7	7	7	7	7	7	7	7	7	7	7	7	7	7	7	7	7	7	7	7	7	7	7	7	7	7	7	7	7	7	7	7	7	7	7	7	7	7	7	7	7	7	7	7	7	7	7	7	7	7	7	7	7	7	7	7	7	7	7	7	7	7	7	7	7	7	7	7	7	7	7	7	7	7	7	7	7	7	7	7	7	7	7	7	7	7	7	7	7	7	7	7	7	7	7	7	7	7	7	7	7	7	7	7	7	7	7	7	7	7	7	7	7	7	7	7	7	7	7	7	7	7	7	7	7	7	7	7	7	7	7	7	7	7	7	7	7	7	7	7	7	7	7	7	7	7	7	7	7	7	7	7	7	7	7	7	7	7	7	7	7	7	7	7	7	7	7	7	7	7	7	7	7	7	7	7	7	7	7	7	7	7	7	7	7	7	7	7	7	7	7	7	7	7	7	7	7	7	7	7	7	7	7	7	7	7	7	7	7	7	7	7	7	7	7	7	7	7	7	7	7	7	7	7	7	7	7	7	7	7	7	7	7	7	7	7	7	7	7	7	7	7	7	7	7	7	7	7	7	7	7	7	7	7	7	7	7	7	7	7	7	7	7	7	7	7	7	7	7	7	7	7	7	7	7	7	7	7	7	7	7	7	7	7	7	7	7	7	7	7	7	7	7	7	7	7	7	7	7	7	7	7	7	7	7	7	7	7	7	7	7	7	7	7	7	7	7	7	7	7	7	7	7	7	7	7	7	7	7	7	7	7	7	7	7	7	7	7	7	7	7	7	7	7	7	7	7	7	7	7	7	7	7	7	7	7	7	7	7	7	7	7	7	7	7	7	7	7	7	7	7	7	7	7	7	7	7	7	7	7	7	7	7	7	7	7	7	7	7	7	7	7	7	7	7	7	7	7	7	7	7	7	7	7	7	7	7	7	7	7	7	7	7	7	7	7	7	7	7	7	7	7	7	7	7	7	7	7	7	7	7	7	7	7	7	7	7	7	7	7	7	7	7	7	7	7	7	7	7	7	7	7	7	7	7	7	7	7	7	7	7	7	7	7	7	7	7	7	7	7	7	7	7	7	7	7	7	7	7	7	7	7	7	7	7	7	7	7	7	7	7	7	7	7	7	7	7	7	7	7	7	7	7	7	7	7	7	7	7	7	7	7	7	7	7	7	7	7	7	7	7	7	7	7	7	7	7	7	7	7	7	7	7	7	7	7	7	7	7	7	7	7	7	7	7	7	7	7	7	7	7	7	7	7	7	7	7	7	7	7	7	7	7	7	7	7	7	7	7	7	7	7	7	7	7	7	7	7	7	7	7	7	7	7	7	7	7	7	7	7	7	7	7	7	7	7	7	7	7	7	7	7	7	7	7	7	7	7	7	7	7	7	7	7	7	7	7	7	7	7	7	7	7	7	7	7	7	7	7	7	7	7	7	7	7	7	7	7	7	7	7	7	7	7	7	7	7	7	7	7	7	7	7	7	7	7	7	7	7	7	7	7	7	7	7	7	7	7	7	7	7	7	7	7	7	7	7	7	7	7	7	7	7	7	7	7	7	7	7	7	7	7	7	7	7	7	7	7	7	7	7	7	7	7	7	7	7	7	7	7	7	7	7	7	7	7	7	7	7	7	7	7	7	7	7	7	7	7	7	7	7	7	7	7	7	7	7	7	7	7	7	7	7	7	7	7	7	7	7	7	7	7	7	7	7	7	7	7	7	7	7	7	7	7	7	7	7	7	7	7	7	7	7	7	7	7	7	7	7	7	7	7	7	7	7	7	7	7	7	7	7	7	7	7	7	7	7	7	7	7	7	7	7	7	7	7	7	7	7	7	7	7	7	7	7	7	7	7	7	7	7	7	7	7	7	7	7	7	7	7	7	7	7	7	7	7	7	7	7	7	7	7	7	7	7	7	7	7	7	7	7	7	7	7	7	7	7	7	7	7	7	7	7	7	7	7	7	7	7	7	7	7	7	7	7	7	7	7	7	7	7	7	7	7	7	7	7	7	7	7	7	7	7	7	7	7	7	7	7	7	7	7	7	7	7	7	7	7	7	7	7	7	7	7	7	7	7	7	7	7	7	7	7	7	7	7	7	7	7	7	7	7	7	7	7	7	7	7	7	7	7	7	7	7	7	7	7	7	7	7	7	7	7	7	7	7	7	7	7	7	7	7	7	7	7	7	7	7	7	7	7	7	7	7	7	7	7	7	7	7	7	7	7	7	7	7	7	7	7	7	7	7	7	7	7	7	7	7	7	7	7	7	7	7	7	7	7	7	7	7	7	7	7	7	7	7	7	7	7	7	7	7	7	7	7	7	7	7	7	7	7	7	7	7	7	7	7	7	7	7	7	7	7	7	7	7	7	7	7	7	7	7	7	7	7	7	7	7	7	7	7	7	7	7	7	7	7	7	7	7	7	7	7	7	7	7	7	7	7	7	7	7	7	7	7	7	7	7	7	7	7	7	7	7	7	7	7	7	7	7	7	7	7	7	7	7	7	7	7	7	7	7	7	7	7	7	7	7	7	7	7	7	7	7	7	7	7	7	7	7	7	7	7	7	7	7	7	7	7	7	7	7	7	7	7	7	7	7	7	7	7	7	7	7	7	7	7	7	7	7	7	7	7	7	7	7	7	7	7	7	7	7	7	7	7	7	7	7	7	7	7	7	7	7	7	7	7	7	7	7	7	7	7	7	7	7	7	7	7	7	7	7	7	7	7	7	7	7	7	7	7	7	7	7	7	7	7	7	7	7	7	7	7	7	7	7	7	7	7	7	7	7	7	7	7	7	7	7	7	7	7	7	7	7	7	7	7	7	7	7	7	7	7	7	7	7	7	7	7	7	7	7	7	7	7	7	7	7	7	7	7	7	7	7	7	7	7	7	7	7	7	7	7	7	7	7	7	7	7	7	7	7	7	7	7	7	7	7	7	7	7	7	7	7	7	7	7	7	7	7	7	7	7	7	7	7	7	7	7	7	7	7	7	7	7	7	7	7	7	7	7	7	7	7	7	7	7	7	7	7	7	7	7	7	7	7	7	7	7	7	7	7	7	7	7	7	7	7	7	7	7	7	7	7	7	7	7	7	7	7	7	7	7	7	7	7	7	7	7	7	7	7	7	7	7	7	7	7	7	7	7	7	7	7	7	7	7	7	7	7	7	7	7	7	7	7	7	7	7	7	7	7	7	7	7	7	7	7	7	7	7	7	7	7	7	7	7	7	7	7	7	7	7	7	7	7	7	7	7	7	7	7	7	7	7	7	7	7	7	7	7	7	7	7	7	7	7	7	7	7	7	7	7	7	7	7	7	7	7	7	7	7	7	7	7	7	7	7	7	7	7	7	7	7	7	7	7	7	7	7	7	7	7	7	7	7	7	7	7	7	7	7	7	7	7	7	7	7	7	7	7	7	7	7	7	7	7	7	7	7	7	7	7	7	7	7	7	7	7	7	7	7	7	7	7	7	7	7	7	7	7	7	7	7	7	7	7	7	7	7	7	7	7	7	7	7	7	7	7	7	7	7	7	7	7	7	7	7	7	7	7	7	7	7	7	7	7	7	7	7	7	7	7	7	7	7	7	7	7	7	7	7	7	7	7	7	7	7	7	7	7	7	7	7	7	7	7	7	7	7	7	7	7	7	7	7	7	7	7	7	7	7	7	7	7	7	7	7	7	7	7	7	7	7	7	7	7	7	7	7	7	7	7	7	7	7	7	7	7	7	7	7	7	7	7	7	7	7	7	7	7	7	7	7	7	7	7	7	7	7	7	7	7	7	7	7	7	7	7	7	7	7	7	7	7	7	7	7	7	7	7	7	7	7	7	7	7	7	7	7	7	7	7	7	7	7	7	7	7	7	7	7	7	7	7	7	7	7	7	7	7	7	7	7	7	7	7	7	7	7	7	7	7	7	7	7	7	7	7	7	7	7	7	7	7	7	7	7	7	7	7	7	7	7	7	7	7	7	7	7	7	7	7	7	7	7	7	7	7	7	7	7	7	7	7	7	7	7	7	7	7	7	7	7	7	7	7	7	7	7	7	7	7	7	7	7	7	7	7	7	7	7	7	7	7	7	7	7	7	7	7	7	7	7	7	7	7	7	7	7	7	7	7	7	7	7	7	7	7	7	7	7	7	7	7	7	7	7	7	7	7	7	7	7	7	7	7	7	7	7	7	7	7	7	7	7	7	7	7	7	7	7	7	7	7	7	7	7	7	7	7	7	7	7	7	7	7	7	7	7	7	7	7	7	7	7	7	7	7	7	7	7	7	7	7	7	7	7	7	7	7	7	7	7	7	7	7	7	7	7	7	7	7	7	7	7	7	7	7	7	7	7	7	7	7	7	7	7	7	7	7	7	7	7	7	7	7	7	7	7	7	7	7	7	7	7	7	7	7	7	7	7	7	7	7	7	7	7	7	7	7	7	7	7	7	7	7	7	7	7	7	7	7	7	7	7	7	7	7	7	7	7	7	7	7	7	7	7	7	7	7	7	7	7	7	7	7	7	7	7	7	7	7	7	7	7	7	7	7	7	7	7	7	7	7	7	7	7	7	7	7	7	7	7	7	7	7	7	7	7	7	7	7	7	7	7	7	7	7	7	7	7	7	7	7	7	7	7	7	7	7	7	7	7	7	7	7	7	7	7	7	7	7	7	7	7	7	7	7	7	7	7	7	7	7	7	7	7	7	7	7	7	7	7	7	7	7	7	7	7	7	7	7	7	7	7	7	7	7	7	7	7	7	7	7	7	7	7	7	7	7	7	7	7	7	7	7	7	7	7	7	7	7	7	7	7	7	7	7	7	7	7	7	7	7	7	7	7	7	7	7	7	7	7	7	7	7	7	7	7	7	7	7	7	7	7	7	7	7	7	7	7	7	7	7	7	7	7	7	7	7	7	7	7	7	7	7	7	7	7	7	7	7	7	7	7	7	7	7	7	7	7	7	7	7	7	7	7	7	7	7	7	7	7	7	7	7	7	7	7	7	7	7	7	7	7	7	7	7	7	7	7	7	7	7	7	7	7	7	7	7	7	7	7	7	7	7	7	7	7	7	7	7	7	7	7	7	7	7	7	7	7	7	7	7	7	7	7	7	7	7	7	7	7	7	7	7	7	7	7	7	7	7	7	7	7	7	7	7	7	7	7	7	7	7	7	7	7	7	7	7	7	7	7	7	7	7	7	7	7	7	7	7	7	7	7	7	7	7	7	7	7	7	7	7	7	7	7	7	7	7	7	7	7	7	7	7	7	7	7	7	7	7	7	7	7	7	7	7	7	7	7	7	7	7	7	7	7	7	7	7	7	7	7	7	7	7	7	7	7	7	7	7	7	7	7	7	7	7	7	7	7	7	7	7	7	7	7	7	7	7	7	7	7	7	7	7	7	7	7	7	7	7	7	7	7	7	7	7	7	7	7	7	7	7	7	7	7	7	7	7	7	7	7	7	7	7	7	7	7	7	7	7	7	7	7	7	7	7	7	7	7	7	7	7	7	7	7	7	7	7	7	7	7	7	7	7	7	7	7	7	7	7	7	7	7	7	7	7	7	7	7	7	7	7	7	7	7	7	7	7	7	7	7	7	7	7	7	7	7	7	7	7	7	7	7	7	7	7	7	7	7	7	7	7	7	7	7	7	7	7	7	7	7	7	7	7	7	7	7	7	7	7	7	7	7	7	7	7	7	7	7	7	7	7	7	7	7	7	7	7	7	7	7	7	7	7	7	7	7	7	7	7	7	7	7	7	7	7	7	7	7	7	7	7	7	7	7	7	7	7	7	7	7	7	7	7	7	7	7	7	7	7	7	7	7	7	7	7	7	7	7	7	7	7	7	7	7	7	7	7	7	7	7	7	7	7	7	7	7	7	7	7	7	7	7	7	7	7	7	7	7	7	7	7	7	7	7	7	7	7	7	7	7	7	7	7	7	7	7	7	7	7	7	7	7	7	7	7	7	7	7	7	7	7	7	7	7	7	7	7	7	7	7	7	7	7	7	7	7	7	7	7	7	7	7	7	7	7	7	7	7	7	7	7	7	7	7	7	7	8	8	8	8	8	8	8	8	8	8	8	8	8	8	8	8	8	8	8	8	8	8	8	8	8	8	8	8	8	8	8	8	8	8	8	8	8	8	8	8	8	8	8	8	8	8	8	8	8	8	8	8	8	8	8	8	8	8	8	8	8	8	8	8	8	8	8	8	8	8	8	8	8	8	8	8	8	8	8	8	8	8	8	8	8	8	8	8	8	8	8	8	8	8	8	8	8	8	8	8	8	8	8	8	8	8	8	8	8	8	8	8	8	8	8	8	8	8	8	8	8	8	8	8	8	8	8	8	8	8	8	8	8	8	8	8	8	8	8	8	8	8	8	8	8	8	8	8	8	8	8	8	8	8	8	8	8	8	8	8	8	8	8	8	8	8	8	8	8	8	8	8	8	8	8	8	8	8	8	8	8	8	8	8	8	8	8	8	8	8	8	8	8	8	8	8	8	8	8	8	8	8	8	8	8	8	8	8	8	8	8	8	8	8	8	8	8	8	8	8	8	8	8	8	8	8	8	8	8	8	8	8	8	8	8	8	8	8	8	8	8	8	8	8	8	8	8	8	8	8	8	8	8	8	8	8	8	8	8	8	8	8	8	8	8	8	8	8	8	8	8	8	8	8	8	8	8	8	8	8	8	8	8	8	8	8	8	8	8	8	8	8	8	8	8	8	8	8	8	8	8	8	8	8	8	8	8	8	8	8	8	8	8	8	8	8	8	8	8	8	8	8	8	8	8	8	8	8	8	8	8	8	8	8	8	8	8	8	8	8	8	8	8	8	8	8	8	8	8	8	8	8	8	8	8	8	8	8	8	8	8	8	8	8	8	8	8	8	8	8	8	8	8	8	8	8	8	8	8	8	8	8	8	8	8	8	8	8	8	8	8	8	8	8	8	8	8	8	8	8	8	8	8	8	8	8	8	8	8	8	8	8	8	8	8	8	8	8	8	8	8	8	8	8	8	8	8	8	8	8	8	8	8	8	8	8	8	8	8	8	8	8	8	8	8	8	8	8	8	8	8	8	8	8	8	8	8	8	8	8	8	8	8	8	8	8	8	8	8	8	8	8	8	8	8	8	8	8	8	8	8	8	8	8	8	8	8	8	8	8	8	8	8	8	8	8	8	8	8	8	8	8	8	8	8	8	8	8	8	8	8	8	8	8	8	8	8	8	8	8	8	8	8	8	8	8	8	8	8	8	8	8	8	8	8	8	8	8	8	8	8	8	8	8	8	8	8	8	8	8	8	8	8	8	8	8	8	8	8	8	8	8	8	8	8	8	8	8	8	8	8	8	8	8	8	8	8	8	8	8	8	8	8	8	8	8	8	8	8	8	8	8	8	8	8	8	8	8	8	8	8	8	8	8	8	8	8	8	8	8	8	8	8	8	8	8	8	8	8	8	8	8	8	8	8	8	8	8	8	8	8	8	8	8	8	8	8	8	8	8	8	8	8	8	8	8	8	8	8	8	8	8	8	8	8	8	8	8	8	8	8	8	8	8	8	8	8	8	8	8	8	8	8	8	8	8	8	8	8	8	8	8	8	8	8	8	8	8	8	8	8	8	8	8	8	8	8	8	8	8	8	8	8	8	8	8	8	8	8	8	8	8	8	8	8	8	8	8	8	8	8	8	8	8	8	8	8	8	8	8	8	8	8	8	8	8	8	8	8	8	8	8	8	8	8	8	8	8	8	8	8	8	8	8	8	8	8	8	8	8	8	8	8	8	8	8	8	8	8	8	8	8	8	8	8	8	8	8	8	8	8	8	8	8	8	8	8	8	8	8	8	8	8	8	8	8	8	8	8	8	8	8	8	8	8	8	8	8	8	8	8	8	8	8	8	8	8	8	8	8	8	8	8	8	8	8	8	8	8	8	8	8	8	8	8	8	8	8	8	8	8	8	8	8	8	8	8	8	8	8	8	8	8	8	8	8	8	8	8	8	8	8	8	8	8	8	8	8	8	8	8	8	8	8	8	8	8	8	8	8	8	8	8	8	8	8	8	8	8	8	8	8	8	8	8	8	8	8	8	8	8	8	8	8	8	8	8	8	8	8	8	8	8	8	8	8	8	8	8	8	8	8	8	8	8	8	8	8	8	8	8	8	8	8	8	8	8	8	8	8	8	8	8	8	8	8	8	8	8	8	8	8	8	8	8	8	8	8	8	8	8	8	8	8	8	8	8	8	8	8	8	8	8	8	8	8	8	8	8	8	8	8	8	8	8	8	8	8	8	8	8	8	8	8	8	8	8	8	8	8	8	8	8	8	8	8	8	8	8	8	8	8	8	8	8	8	8	8	8	8	8	8	8	8	8	8	8	8	8	8	8	8	8	8	8	8	8	8	8	8	8	8	8	8	8	8	8	8	8	8	8	8	8	8	8	8	8	8	8	8	8	8	8	8	8	8	8	8	8	8	8	8	8	8	8	8	8	8	8	8	8	8	8	8	8	8	8	8	8	8	8	8	8	8	8	8	8	8	8	8	8	8	8	8	8	8	8	8	8	8	8	8	8	8	8	8	8	8	8	8	8	8	8	8	8	8	8	8	8	8	8	8	8	8	8	8	8	8	8	8	8	8	8	8	8	8	8	8	8	8	8	8	8	8	8	8	8	8	8	8	8	8	8	8	8	8	8	8	8	8	8	8	8	8	8	8	8	8	8	8	8	8	8	8	8	8	8	8	8	8	8	8	8	8	8	8	8	8	8	8	8	8	8	8	8	8	8	8	8	8	8	8	8	8	8	8	8	8	8	8	8	8	8	8	8	8	8	8	8	8	8	8	8	8	8	8	8	8	8	8	8	8	8	8	8	8	8	8	8	8	8	8	8	8	8	8	8	8	8	8	8	8	8	8	8	8	8	8	8	8	8	8	8	8	8	8	8	8	8	8	8	8	8	8	8	8	8	8	8	8	8	8	8	8	8	8	8	8	8	8	8	8	8	8	8	8	8	8	8	8	8	8	8	8	8	8	8	8	8	8	8	8	8	8	8	8	8	8	8	8	8	8	8	8	8	8	8	8	8	8	8	8	8	8	8	8	8	8	8	8	8	8	8	8	8	8	8	8	8	8	8	8	8	8	8	8	8	8	8	8	8	8	8	8	8	8	8	8	8	8	8	8	8	8	8	8	8	8	8	8	8	8	8	8	8	8	8	8	8	8	8	8	8	8	8	8	8	8	8	8	8	8	8	8	8	8	8	8	8	8	8	8	8	8	8	8	8	8	8	8	8	8	8	8	8	8	8	8	8	8	8	8	8	8	8	8	8	8	8	8	8	8	8	8	8	8	8	8	8	8	8	8	8	8	8	8	8	8	8	8	8	8	8	8	8	8	8	8	8	8	8	8	8	8	8	8	8	8	8	8	8	8	8	8	8	8	8	8	8	8	8	8	8	8	8	8	8	8	8	8	8	8	8	8	8	8	8	8	8	8	8	8	8	8	8	8	8	8	8	8	8	8	8	8	8	8	8	8	8	8	8	8	8	8	8	8	8	8	8	8	8	8	8	8	8	8	8	8	8	8	8	8	8	8	8	8	8	8	8	8	8	8	8	8	8	8	8	8	8	8	8	8	8	8	8	8	8	8	8	8	8	8	8	8	8	8	8	8	8	8	8	8	8	8	8	8	8	8	8	8	8	8	8	8	8	8	8	8	8	8	8	8	8	8	8	8	8	8	8	8	8	8	8	8	8	8	8	8	8	8	8	8	8	8	8	8	8	8	8	8	8	8	8	8	8	8	8	8	8	8	8	8	8	8	8	8	8	8	8	8	8	8	8	8	8	8	8	8	8	8	8	8	8	8	8	8	8	8	8	8	8	8	8	8	8	8	8	8	8	8	8	8	8	8	8	8	8	8	8	8	8	8	8	8	8	8	8	8	8	8	8	8	8	8	8	8	8	8	8	8	8	8	8	8	8	8	8	8	8	8	8	8	8	8	8	8	8	8	8	8	8	8	8	8	8	8	8	8	8	8	8	8	8	8	8	8	8	8	8	8	8	8	8	8	8	8	8	8	8	8	8	8	8	8	8	8	8	8	8	8	8	8	8	8	8	8	8	8	8	8	8	8	8	8	8	8	8	8	8	8	8	8	8	8	8	8	8	8	8	8	8	8	8	8	8	8	8	8	8	8	8	8	8	8	8	8	8	8	8	8	8	8	8	8	8	8	8	8	8	8	8	8	8	8	8	8	8	8	8	8	8	8	8	8	8	8	8	8	8	8	8	8	8	8	8	8	8	8	8	8	8	8	8	8	8	8	8	8	8	8	8	8	8	8	8	8	8	8	8	8	8	8	8	8	8	8	8	8	8	8	8	8	8	8	8	8	8	8	8	8	8	8	8	8	8	8	8	8	8	8	8	8	8	8	8	8	8	8	8	8	8	8	8	8	8	8	8	8	8	8	8	8	8	8	8	8	8	8	8	8	8	8	8	8	8	8	8	8	8	8	8	8	8	8	8	8	8	8	8	8	8	8	8	8	8	8	8	8	8	8	8	8	8	8	8	8	8	8	8	8	8	8	8	8	8	8	8	8	8	8	8	8	8	8	8	8	8	8	8	8	8	8	8	8	8	8	8	8	8	8	8	8	8	8	8	8	8	8	8	8	8	8	8	8	8	8	8	8	8	8	8	8	8	8	8	8	8	8	8	8	8	8	8	8	8	8	8	8	8	8	8	8	8	8	8	8	8	8	8	8	8	8	8	8	8	8	8	8	8	8	8	8	8	8	8	8	8	8	8	8	8	8	8	8	8	8	8	8	8	8	8	8	8	8	8	8	8	8	8	8	8	8	8	8	8	8	8	8	8	8	8	8	8	8	8	8	8	8	8	8	8	8	8	8	8	8	8	8	8	8	8	8	8	8	8	8	8	8	8	8	8	8	8	8	8	8	8	8	8	8	8	8	8	8	8	8	8	8	8	8	8	8	8	8	8	8	8	8	8	8	8	8	8	8	8	8	8	8	8	8	8	8	8	8	8	8	8	8	8	8	8	8	8	8	8	8	8	8	8	8	8	8	8	8	8	8	8	8	8	8	8	8	8	8	8	8	8	8	8	8	8	8	8	8	8	8	8	8	8	8	8	8	8	8	8	8	8	8	8	8	8	8	8	8	8	8	8	8	8	8	8	8	8	8	8	8	8	8	8	8	8	8	8	8	8	8	8	8	8	8	8	8	8	8	8	8	8	8	8	8	8	8	8	8	8	8	8	8	8	8	8	8	8	8	8	8	8	8	8	8	8	8	8	8	8	8	8	8	8	8	8	8	8	8	8	8	8	8	8	8	8	8	8	8	8	8	8	8	8	8	8	8	8	8	8	8	8	8	8	8	8	8	8	8	8	8	8	8	8	8	8	8	8	8	8	8	8	8	8	8	8	8	8	8	8	8	8	8	8	8	8	8	8	8	8	8	8	8	8	8	8	8	8	8	8	8	8	8	8	8	8	8	8	8	8	8	8	8	8	8	8	8	8	8	8	8	8	8	8	8	8	8	8	8	8	8	8	8	8	8	8	8	8	8	8	8	8	8	8	8	8	8	8	8	8	8	8	8	8	8	8	8	8	8	8	8	8	8	8	8	8	8	8	8	8	8	8	8	8	8	8	8	8	8	8	8	8	8	8	8	8	8	8	8	8	8	8	8	8	8	8	8	8	8	8	8	8	8	8	8	8	8	8	8	8	8	8	8	8	8	8	8	8	8	8	8	8	8	8	8	8	8	8	8	8	8	8	8	8	8	8	8	8	8	8	8	8	8	8	8	8	8	8	8	8	8	8	8	8	8	8	8	8	8	8	8	8	8	8	8	8	8	8	8	8	8	8	8	8	8	8	8	8	8	8	8	8	8	8	8	8	8	8	8	8	8	8	8	8	8	8	8	8	8	8	8	8	8	8	8	8	8	8	8	8	8	8	8	8	8	8	8	8	8	8	8	8	8	8	8	8	8	8	8	8	8	8	8	8	8	8	8	8	8	8	8	8	8	8	8	8	8	8	8	8	8	8	8	8	8	8	8	8	8	8	8	8	8	8	8	8	8	8	8	8	8	8	8	8	8	8	8	8	8	8	8	8	8	8	8	8	8	8	8	8	8	8	8	8	8	8	8	8	8	8	8	8	8	8	8	8	8	8	8	8	8	8	8	8	8	8	8	8	8	8	8	8	8	8	8	8	8	8	8	8	8	8	8	8	8	8	8	8	8	8	8	8	8	8	8	8	8	8	8	8	8	8	8	8	8	8	8	8	8	8	8	8	8	8	8	8	8	8	8	8	8	8	8	8	8	8	8	8	8	8	8	8	8	8	8	8	8	8	8	8	8	8	8	8	8	8	8	8	8	8	8	8	8	8	8	8	8	8	8	8	8	8	8	8	8	8	8	8	8	8	8	8	8	8	8	8	8	8	8	8	8	8	8	8	8	8	8	8	8	8	8	8	8	8	8	8	8	8	8	8	8	8	8	8	8	8	8	8	8	8	8	8	8	8	8	8	8	8	8	8	8	8	8	8	8	8	8	8	8	8	8	8	8	8	8	8	8	8	8	8	8	8	8	8	8	8	8	8	8	8	8	8	8	8	8	8	8	8	8	8	8	8	8	8	8	8	8	8	8	8	8	8	8	8	8	8	8	8	8	8	8	8	8	8	8	8	8	8	8	8	8	8	8	8	8	8	8	8	8	8	8	8	8	8	8	8	8	8	8	8	8	8	8	8	8	8	8	8	8	8	8	8	8	8	8	8	8	8	8	8	8	8	8	8	8	8	8	8	8	8	8	8	8	8	8	8	8	8	8	8	8	8	8	8	8	8	8	8	8	8	8	8	8	8	8	8	8	8	8	8	8	8	8	8	8	8	8	8	8	8	8	8	8	8	8	8	8	8	8	8	8	8	8	8	8	8	8	8	8	8	8	8	8	8	8	8	8	8	8	8	8	8	8	8	8	8	8	8	8	8	8	8	8	8	8	8	8	8	8	8	8	8	8	8	8	8	8	8	8	8	8	8	8	8	8	8	8	8	8	8	8	8	8	8	8	8	8	8	8	8	8	8	8	8	8	8	8	8	8	8	8	8	8	8	8	8	8	8	8	8	8	8	8	8	8	8	8	8	8	8	8	8	8	8	8	8	8	8	8	8	8	8	8	8	8	8	8	8	8	8	8	8	8	8	8	8	8	8	8	8	8	8	8	8	8	8	8	8	8	8	8	8	8	8	8	8	8	8	8	8	8	8	8	8	8	8	8	8	8	8	8	8	8	8	8	8	8	8	8	8	8	8	8	8	8	8	8	8	8	8	8	8	8	8	8	8	8	8	8	8	8	8	8	8	8	8	8	8	8	8	8	8	8	8	8	8	8	8	8	8	8	8	8	8	8	8	8	8	8	8	8	8	8	8	8	8	8	8	8	8	8	8	8	8	8	8	8	8	8	8	8	8	8	8	8	8	8	8	8	8	8	8	8	8	8	8	8	8	8	8	8	8	8	8	8	8	8	8	8	8	8	8	8	8	8	8	8	8	8	8	8	8	8	8	8	8	8	8	8	8	8	8	8	8	8	8	8	8	8	8	8	8	8	8	8	8	8	8	8	8	8	8	8	8	8	8	8	8	8	8	8	8	8	8	8	8	8	8	8	8	8	8	8	8	8	8	8	8	8	8	8	8	8	8	8	8	8	8	8	8	8	8	8	8	8	8	8	8	8	8	8	8	8	8	8	8	8	8	8	8	8	8	8	8	8	8	8	8	8	8	8	8	8	8	8	8	8	8	8	8	8	8	8	8	8	8	8	8	8	8	8	8	8	8	8	8	8	8	8	8	8	8	8	8	8	8	8	8	8	8	8	8	8	8	8	8	8	8	8	8	8	8	8	8	8	8	8	8	8	8	8	8	8	8	8	8	8	8	8	8	8	8	8	8	8	8	8	8	8	8	8	8	8	8	8	8	8	8	8	8	8	8	8	8	8	8	8	8	8	8	8	8	8	8	8	8	8	8	8	8	8	8	8	8	8	8	8	8	8	8	8	8	8	8	8	8	8	8	8	8	8	8	8	8	8	8	8	8	8	8	8	8	8	8	8	8	8	8	8	8	8	8	8	8	8	8	8	8	8	8	8	8	8	8	8	8	8	8	8	8	8	8	8	8	8	8	8	8	8	8	8	8	8	8	8	8	8	8	8	8	8	8	8	8	8	8	8	8	8	8	8	8	8	8	8	8	8	8	8	8	8	8	8	8	8	8	8	8	8	8	8	8	8	8	8	8	8	8	8	8	8	8	8	8	8	8	8	8	8	8	8	8	8	8	8	8	8	8	8	8	8	8	8	8	8	8	8	8	8	8	8	8	8	8	8	8	8	8	8	8	8	8	8	8	8	8	8	8	8	8	8	8	8	8	8	8	8	8	8	8	8	8	8	8	8	8	8	8	8	8	8	8	8	8	8	8	8	8	8	8	8	8	8	8	8	8	8	8	8	8	8	8	8	8	8	8	8	8	8	8	8	8	8	8	8	8	8	8	8	8	8	8	8	8	8	8	8	8	8	8	8	8	8	8	8	8	8	8	8	8	8	8	8	8	8	8	8	8	8	8	8	8	8	8	8	8	8	8	8	8	8	8	8	8	8	8	8	8	8	8	8	8	8	8	8	8	8	8	8	8	8	8	8	8	8	8	8	8	8	8	8	8	8	8	8	8	8	8	8	8	8	8	8	8	8	8	8	8	8	8	8	8	8	8	8	8	8	8	8	8	8	8	8	8	8	8	8	8	8	8	8	8	8	8	8	8	8	8	8	8	8	8	8	8	8	8	8	8	8	8	8	8	8	8	8	8	8	8	8	8	8	8	8	8	8	8	8	8	8	8	8	8	8	8	8	8	8	8	8	8	8	8	8	8	8	8	8	8	8	8	8	8	8	8	8	8	8	8	8	8	8	8	8	8	8	8	8	8	8	8	8	8	8	8	8	8	8	8	8	8	8	8	8	8	8	8	8	8	8	8	8	8	8	8	8	8	8	8	8	8	8	8	8	8	8	8	8	8	8	8	8	8	8	8	8	8	8	8	8	8	8	8	8	8	8	8	8	8	8	8	8	8	8	8	8	8	8	8	8	8	8	8	8	8	8	8	8	8	8	8	8	8	8	8	8	8	8	8	8	8	8	8	8	8	8	8	8	8	8	8	8	8	8	8	8	8	8	8	8	8	8	8	8	8	8	8	8	8	8	8	8	8	8	8	8	8	8	8	8	8	8	8	8	8	8	8	8	8	8	8	8	8	8	8	8	8	8	8	8	8	8	8	8	8	8	8	8	8	8	8	8	8	8	8	8	8	8	8	8	8	8	8	8	8	8	8	8	8	8	8	8	8	8	8	8	8	8	8	8	8	8	8	8	8	8	8	8	8	8	8	8	8	8	8	8	8	8	8	8	8	8	8	8	8	8	8	8	8	8	8	8	8	8	8	8	8	8	8	8	8	8	8	8	8	8	8	8	8	8	8	8	8	8	8	8	8	8	8	8	8	8	8	8	8	8	8	8	8	8	8	8	8	8	8	8	8	8	8	8	8	8	8	8	8	8	8	8	8	8	8	8	8	8	8	8	8	8	8	8	8	8	8	8	8	8	8	8	8	8	8	8	8	8	8	8	8	8	8	8	8	8	8	8	8	8	8	8	8	8	8	8	8	8	8	8	8	8	8	8	8	8	8	8	8	8	8	8	8	8	8	8	8	8	8	8	8	8	8	8	8	8	8	8	8	8	8	8	8	8	8	8	8	8	8	8	8	8	8	8	8	8	8	8	8	8	8	8	8	8	8	8	8	8	8	8	8	8	8	8	8	8	8	8	8	8	8	8	8	8	8	8	8	8	8	8	8	8	8	8	8	8	8	8	8	8	8	8	8	8	8	8	8	8	8	8	8	8	8	8	8	8	8	8	8	8	8	8	8	8	8	8	8	8	8	8	8	8	8	8	8	8	8	8	8	8	8	8	8	8	8	8	8	8	8	8	8	8	8	8	8	8	8	8	8	8	8	8	8	8	8	8	8	8	8	8	8	8	8	8	8	8	8	8	8	8	8	8	8	8	8	8	8	8	8	8	8	8	8	8	8	8	8	8	8	8	8	8	8	8	8	8	8	8	8	8	8	8	8	8	8	8	8	8	8	8	8	8	8	8	8	8	8	8	8	8	8	8	8	8	8	8	8	8	8	8	8	8	8	8	8	8	8	8	8	8	8	8	8	8	8	8	8	8	8	8	8	8	8	8	8	8	8	8	8	8	8	8	8	8	8	8	8	8	8	8	8	8	8	8	8	8	8	8	8	8	8	8	8	8	8	8	8	8	8	8	8	8	8	8	8	8	8	8	8	8	8	8	8	8	8	8	8	8	8	8	8	8	8	8	8	8	8	8	8	8	8	8	8	8	8	8	8	8	8	8	8	8	8	8	8	8	8	8	8	8	8	8	8	8	8	8	8	8	8	8	8	8	8	8	8	8	8	8	8	8	8	8	8	8	8	8	8	8	8	8	8	8	8	8	8	8	8	8	8	8	8	8	8	8	8	8	8	8	8	8	8	8	8	8	8	8	8	8	8	8	8	8	8	8	8	8	8	8	8	8	8	8	8	8	8	8	8	8	8	8	8	8	8	8	8	8	8	8	8	8	8	8	8	8	8	8	8	8	8	8	8	8	8	8	8	8	8	8	8	8	8	8	8	8	8	8	8	8	8	8	8	8	8	8	8	8	8	8	8	8	8	8	8	8	8	8	8	8	8	8	8	8	8	8	8	8	8	8	8	8	8	8	8	8	8	8	8	8	8	8	8	8	8	8	8	8	8	8	8	8	8	8	8	8	8	8	8	8	8	8	8	8	8	8	8	8	8	8	8	8	8	8	8	8	8	8	8	8	8	8	8	8	8	8	8	8	8	8	8	8	8	8	8	8	8	8	8	8	8	8	8	8	8	8	8	8	8	8	8	8	8	8	8	8	8	8	8	8	8	8	8	8	8	8	8	8	8	8	8	8	8	8	8	8	8	8	8	8	8	8	8	8	8	8	8	8	8	8	8	8	8	8	8	8	8	8	8	8	8	8	8	8	8	8	8	8	8	8	8	8	8	8	8	8	8	8	8	8	8	8	8	8	8	8	8	8	8	8	8	8	8	8	8	8	8	8	8	8	8	8	8	8	8	8	8	8	8	8	8	8	8	8	8	8	8	8	8	8	8	8	8	8	8	8	8	8	8	8	8	8	8	8	8	8	8	8	8	8	8	8	8	8	8	8	8	8	8	8	8	8	8	8	8	8	8	8	8	8	8	8	8	8	8	8	8	8	8	8	8	8	8	8	8	8	8	8	8	8	8	8	8	8	8	8	8	8	8	8	8	8	8	8	8	8	8	8	8	8	8	8	8	8	8	8	8	8	8	8	8	8	8	8	8	8	8	8	8	8	8	8	8	8	8	8	8	8	8	8	8	8	8	8	8	8	8	8	8	8	8	8	8	8	8	8	8	8	8	8	8	8	8	8	8	8	8	8	8	8	8	8	8	8	8	8	8	8	8	8	8	8	8	8	8	8	8	8	8	8	8	8	8	8	8	8	8	8	8	8	8	8	8	8	8	8	8	8	8	8	8	8	8	8	8	8	8	8	8	8	8	8	8	8	8	8	8	8	8	8	8	8	8	8	8	8	8	8	8	8	8	8	8	8	8	8	8	8	8	8	8	8	8	8	8	8	8	8	8	8	8	8	8	8	8	8	8	8	8	8	8	8	8	8	8	8	8	8	8	8	8	8	8	8	8	8	8	8	8	8	8	8	8	8	8	8	8	8	8	8	8	8	8	8	8	8	8	8	8	8	8	8	8	8	8	8	8	8	8	8	8	8	8	8	8	8	8	8	8	8	8	8	8	8	8	8	8	8	8	8	8	8	8	8	8	8	8	8	8	8	8	8	8	8	8	8	8	8	8	8	8	8	8	8	8	8	8	8	8	8	8	8	8	8	8	8	8	8	8	8	8	8	8	8	8	8	8	8	8	8	8	8	8	8	8	8	8	8	8	8	8	8	8	8	8	8	8	8	8	8	8	8	8	8	8	8	8	8	8	8	8	8	8	8	8	8	8	8	8	8	8	8	8	8	8	8	8	8	8	8	8	8	8	8	8	8	8	8	8	8	8	8	8	8	8	8	8	8	8	8	8	8	8	8	8	8	8	8	8	8	8	8	8	8	8	8	8	8	8	8	8	8	8	8	8	8	8	8	8	8	8	8	8	8	8	8	8	8	8	8	8	8	8	8	8	8	8	8	8	8	8	8	8	8	8	8	8	8	8	8	8	8	8	8	8	8	8	8	8	8	8	8	8	8	8	8	8	8	8	8	8	8	8	8	8	8	8	8	8	8	8	8	8	8	8	8	8	8	8	8	8	8	8	8	8	8	8	8	8	8	8	8	8	8	8	8	8	8	8	8	8	8	8	8	8	8	8	8	8	8	8	8	8	8	8	8	8	8	8	8	8	8	8	8	8	8	8	8	8	8	8	8	8	8	8	8	8	8	8	8	8	8	8	8	8	8	8	8	8	8	8	8	8	8	8	8	8	8	8	8	8	8	8	8	8	8	8	8	8	8	8	8	8	8	8	8	8	8	8	8	8	8	8	8	8	8	8	8	8	8	8	8	8	8	8	8	8	8	8	8	8	8	8	8	8	8	8	8	8	8	8	8	8	8	8	8	8	8	8	8	8	8	8	8	8	8	8	8	8	8	8	8	8	8	8	8	8	8	8	8	8	8	8	8	8	8	8	8	8	8	8	8	8	8	8	8	8	8	8	8	8	8	8	8	8	8	8	8	8	8	8	8	8	8	8	8	8	8	8	8	8	8	8	8	8	8	8	8	8	8	8	8	8	8	8	8	8	8	8	8	8	8	8	8	8	8	8	8	8	8	8	8	8	8	8	8	8	8	8	8	8	8	8	8	8	8	8	8	8	8	8	8	8	8	8	8	8	8	8	8	8	8	8	8	8	8	8	8	8	8	8	8	8	8	8	8	8	8	8	8	8	8	8	8	8	8	8	8	8	8	8	8	8	8	8	8	8	8	8	8	8	8	8	8	8	8	8	8	8	8	8	8	8	8	8	8	8	8	8	8	8	8	8	8	8	8	8	8	8	8	8	8	8	8	8	8	8	8	8	8	8	8	8	8	8	8	8	8	8	8	8	8	8	8	8	8	8	8	8	8	8	8	8	8	8	8	8	8	8	8	8	8	8	8	8	8	8	8	8	8	8	8	8	8	8	8	8	8	8	8	8	8	8	8	8	8	8	8	8	8	8	8	8	8	8	8	8	8	8	8	8	8	8	8	8	8	8	8	8	8	8	8	8	8	8	8	8	8	8	8	8	8	8	8	8	8	8	8	8	8	8	8	8	8	8	8	8	8	8	8	8	8	8	8	8	8	8	8	8	8	8	8	8	8	8	8	8	8	8	8	8	8	8	8	8	8	8	8	8	8	8	8	8	8	8	8	8	8	8	8	8	8	8	8	8	8	8	8	8	8	8	8	8	8	8	8	8	8	8	8	8	8	8	8	8	8	8	8	8	8	8	8	8	8	8	8	8	8	8	8	8	8	8	8	8	8	8	8	8	8	8	8	8	8	8	8	8	8	8	8	8	8	8	8	8	8	8	8	8	8	8	8	8	8	8	8	8	8	8	8	8	8	8	8	8	8	8	8	8	8	8	8	8	8	8	8	8	8	8	8	8	8	8	8	8	8	8	8	8	8	8	8	8	8	8	8	8	8	8	8	8	8	8	8	8	8	8	8	8	8	8	8	8	8	8	8	8	8	8	8	8	8	8	8	8	8	8	8	8	8	8	8	8	8	8	8	8	8	8	8	8	8	8	8	8	8	8	8	8	8	8	8	8	8	8	8	8	8	8	8	8	8	8	8	8	8	8	8	8	8	8	8	8	8	8	8	8	8	8	8	8	8	8	8	8	8	8	8	8	8	8	8	8	8	8	8	8	8	8	8	8	8	8	8	8	8	8	8	8	8	8	8	8	8	8	8	8	8	8	8	8	8	8	8	8	8	8	8	8	8	8	8	8	8	8	8	8	8	8	8	8	8	8	8	8	8	8	8	8	8	8	8	8	8	8	8	8	8	8	8	8	8	8	8	8	8	8	8	8	8	8	8	8	8	8	8	8	8	8	8	8	8	8	8	8	8	8	8	8	8	8	8	8	8	8	8	8	8	8	8	8	8	8	8	8	8	8	8	8	8	8	8	8	8	8	8	8	8	8	8	8	8	8	8	8	8	8	8	8	8	8	8	8	8	8	8	8	8	8	8	8	8	8	8	8	8	8	8	8	8	8	8	8	8	8	8	8	8	8	8	8	8	8	8	8	8	8	8	8	8	8	8	8	8	8	8	8	8	8	8	8	8	8	8	8	8	8	8	8	8	8	8	8	8	8	8	8	8	8	8	8	8	8	8	8	8	8	8	8	8	8	8	8	8	8	8	8	8	8	8	8	8	8	8	8	8	8	8	8	8	8	8	8	8	8	8	8	8	8	8	8	8	8	8	8	8	8	8	8	8	8	8	8	8	8	8	8	8	8	8	8	8	8	8	8	8	8	8	8	8	8	8	8	8	8	8	8	8	8	8	8	8	8	8	8	8	8	8	8	8	8	8	8	8	8	8	8	8	8	8	8	8	8	8	8	8	8	8	8	8	8	8	8	8	8	8	8	8	8	8	8	8	8	8	8	8	8	8	8	8	8	8	8	8	8	8	8	8	8	8	8	8	8	8	8	8	8	8	8	8	8	8	8	8	8	8	8	8	8	8	8	8	8	8	8	8	8	8	8	8	8	8	8	8	8	8	8	8	8	8	8	8	8	8	8	8	8	8	8	8	8	8	8	8	8	8	8	8	8	8	8	8	8	8	8	8	8	8	8	8	8	8	8	8	8	8	8	8	8	8	8	8	8	8	8	8	8	8	8	8	8	8	8	8	8	8	8	8	8	8	8	8	8	8	8	8	8	8	8	8	8	8	8	8	8	8	8	8	8	8	8	8	8	8	8	8	8	8	8	8	8	8	8	8	8	8	8	8	8	8	8	8	8	8	8	8	8	8	8	8	8	8	8	8	8	8	8	8	8	8	8	8	8	8	8	8	8	8	8	8	8	8	8	8	8	8	8	8	8	8	8	8	8	8	8	8	8	8	8	8	8	8	8	8	8	8	8	8	8	8	8	8	8	8	8	8	8	8	8	8	8	8	8	8	8	8	8	8	8	8	8	8	8	8	8	8	8	8	8	8	8	8	8	8	8	8	8	8	8	8	8	8	8	8	8	8	8	8	8	8	8	8	8	8	8	8	8	8	8	8	8	8	8	8	8	8	8	8	8	8	8	8	8	8	8	8	8	8	8	8	8	8	8	8	8	8	8	8	8	8	8	8	8	8	8	8	8	8	8	8	8	8	8	8	8	8	8	8	8	8	8	8	8	8	8	8	8	8	8	8	8	8	8	8	8	8	8	8	8	8	8	8	8	8	8	8	8	8	8	8	8	8	8	8	8	8	8	8	8	8	8	8	8	8	8	8	8	8	8	8	8	8	8	8	8	8	8	8	8	8	8	8	8	8	8	8	8	8	8	8	8	8	8	8	8	8	8	8	8	8	8	8	8	8	8	8	8	8	8	8	8	8	8	8	8	8	8	8	8	8	8	8	8	8	8	8	8	8	8	8	8	8	8	8	8	8	8	8	8	8	8	8	8	8	8	8	8	8	8	8	8	8	8	8	8	8	8	8	8	8	8	8	8	8	8	8	8	8	8	8	8	8	8	8	8	8	8	8	8	8	8	8	8	8	8	8	8	8	8	8	8	8	8	8	8	8	8	8	8	8	8	8	8	8	8	8	8	8	8	8	8	8	8	8	8	8	8	8	8	8	8	8	8	8	8	8	8	8	8	8	8	8	8	8	8	8	8	8	8	8	8	8	8	8	8	8	8	8	8	8	8	8	8	8	8	8	8	8	8	8	8	8	8	8	8	8	8	8	8	8	8	8	8	8	8	8	8	8	8	8	8	8	8	8	8	8	8	8	8	8	8	8	8	8	8	8	8	8	8	8	8	8	8	8	8	8	8	8	8	8	8	8	8	8	8	8	8	8	8	8	8	8	8	8	8	8	8	8	8	8	8	8	8	8	8	8	8	8	8	8	8	8	8	8	8	8	8	8	8	8	8	8	8	8	8	8	8	8	8	8	8	8	8	8	8	8	8	8	8	8	8	8	8	8	8	8	8	8	8	8	8	8	8	8	8	8	8	8	8	8	8	8	8	8	8	8	8	8	8	8	8	8	8	8	8	8	8	8	8	8	8	8	8	8	8	8	8	8	8	8	8	8	8	8	8	8	8	8	8	8	8	8	8	8	8	8	8	8	8	8	8	8	8	8	8	8	8	8	8	8	8	8	8	8	8	8	8	8	8	8	8	8	8	8	8	8	8	8	8	8	8	8	8	8	8	8	8	8	8	8	8	8	8	8	8	8	8	8	8	8	8	8	8	8	8	8	8	8	8	8	8	8	8	8	8	8	8	8	8	8	8	8	8	8	8	8	8	8	8	8	8	8	8	8	8	8	8	8	8	8	8	8	8	8	8	8	8	8	8	8	8	8	8	8	8	8	8	8	8	8	8	8	8	8	8	8	8	8	8	8	8	8	8	8	8	8	8	8	8	8	8	8	8	8	8	8	8	8	8	8	8	8	8	8	8	8	8	8	8	8	8	8	8	8	8	8	8	8	8	8	8	8	8	8	8	8	8	8	8	8	8	8	8	8	8	8	8	8	8	8	8	8	8	8	8	8	8	8	8	8	8	8	8	8	8	8	8	8	8	8	8	8	8	8	8	8	8	8	8	8	8	8	8	8	8	8	8	8	8	8	8	8	8	8	8	8	8	8	8	8	8	8	8	8	8	8	8	8	8	8	8	8	8	8	8	8	8	8	8	8	8	8	8	8	8	8	8	8	8	8	8	8	8	8	8	8	8	8	8	8	8	8	8	8	8	8	8	8	8	8	8	8	8	8	8	8	8	8	8	8	8	8	8	8	8	8	8	8	8	8	8	8	8	8	8	8	8	8	8	8	8	8	8	8	8	8	8	8	8	8	8	8	8	8	8	8	8	8	8	8	8	8	8	8	8	8	8	8	8	8	8	8	8	8	8	8	8	8	8	8	8	8	8	8	8	8	8	8	8	8	8	8	8	8	8	8	8	8	8	8	8	8	8	8	8	8	8	8	8	8	8	8	8	8	8	8	8	8	8	8	8	8	8	8	8	8	8	8	8	8	8	8	8	8	8	8	8	8	8	8	8	8	8	8	8	8	8	8	8	8	8	8	8	8	8	8	8	8	8	8	8	8	8	8	8	8	8	8	8	8	8	8	8	8	8	8	8	8	8	8	8	8	8	8	8	8	8	8	8	8	8	8	8	8	8	8	8	8	8	8	8	8	8	8	8	8	8	8	8	8	8	8	8	8	8	8	8	8	8	8	8	8	8	8	8	8	8	8	8	8	8	8	8	8	8	8	8	8	8	8	8	8	8	8	8	8	8	8	8	8	8	8	8	8	8	8	8	8	8	8	8	8	8	8	8	8	8	8	8	8	8	8	8	8	8	8	8	8	8	8	8	8	8	8	8	8	8	8	8	8	8	8	8	8	8	8	8	8	8	8	8	8	8	8	8	8	8	8	8	8	8	8	8	8	8	8	8	8	8	8	8	8	8	8	8	8	8	8	8	8	8	8	8	8	8	8	8	8	8	8	8	8	8	8	8	8	8	8	8	8	8	8	8	8	8	8	8	8	8	8	8	8	8	8	8	8	8	8	8	8	8	8	8	8	8	8	8	8	8	8	8	8	8	8	8	8	8	8	8	8	8	8	8	8	8	8	8	8	8	8	8	8	8	8	8	8	8	8	8	8	8	8	8	8	8	8	8	8	8	8	8	8	8	8	8	8	8	8	8	8	8	8	8	8	8	8	8	8	8	8	8	8	8	8	8	8	8	8	8	8	8	8	8	8	8	8	8	8	8	8	8	8	8	8	8	8	8	8	8	8	8	8	8	8	8	8	8	8	8	8	8	8	8	8	8	8	8	8	8	8	8	8	8	8	8	8	8	8	8	8	8	8	8	8	8	8	8	8	8	8	8	8	8	8	8	8	8	8	8	8	8	8	8	8	8	8	8	8	8	8	8	8	8	8	8	8	8	8	8	8	8	8	8	8	8	8	8	8	8	8	8	8	8	8	8	8	8	8	8	8	8	8	8	8	8	8	8	8	8	8	8	8	8	8	8	8	8	8	8	8	8	8	8	8	8	8	8	8	8	8	8	8	8	8	8	8	8	8	8	8	8	8	8	8	8	8	8	8	8	8	8	8	8	8	8	8	8	8	8	8	8	8	8	8	8	8	8	8	8	8	8	8	8	8	8	8	8	8	8	8	8	8	8	8	8	8	8	8	8	8	8	8	8	8	8	8	8	8	8	8	8	8	8	8	8	8	8	8	8	8	8	8	8	8	8	8	8	8	8	8	8	8	8	8	8	8	8	8	8	8	8	8	8	8	8	8	8	8	8	8	8	8	8	8	8	8	8	8	8	8	8	8	8	8	8	8	8	8	8	8	8	8	8	8	8	8	8	8	8	8	8	8	8	8	8	8	8	8	8	8	8	8	8	8	8	8	8	8	8	8	8	8	8	8	8	8	8	8	8	8	8	8	8	8	8	8	8	8	8	8	8	8	8	8	8	8	8	8	8	8	8	8	8	8	8	8	8	8	8	8	8	8	8	8	8	8	8	8	8	8	8	8	8	8	8	8	8	8	8	8	8	8	8	8	8	8	8	8	8	8	8	8	8	8	8	8	8	8	8	8	8	8	8	8	8	8	8	8	8	8	8	8	8	8	8	8	8	8	8	8	8	8	8	8	8	8	8	8	8	8	8	8	8	8	8	8	8	8	8	8	8	8	8	8	8	8	8	8	8	8	8	8	8	8	8	8	8	8	8	8	8	8	8	8	8	8	8	8	8	8	8	8	8	8	8	8	8	8	8	8	8	8	8	8	8	8	8	8	8	8	8	8	8	8	8	8	8	8	8	8	8	8	8	8	8	8	8	8	8	8	8	8	8	8	8	8	8	8	8	8	8	8	8	8	8	8	8	8	8	8	8	8	8	8	8	8	8	8	8	8	8	8	8	8	8	8	8	8	8	8	8	8	8	8	8	8	8	8	8	8	8	8	8	8	8	8	8	8	8	8	8	8	8	8	8	8	8	8	8	8	8	8	8	8	8	8	8	8	8	8	8	8	8	8	8	8	8	8	8	8	8	8	8	8	8	8	8	8	8	8	8	8	8	8	8	8	8	8	8	8	8	8	8	8	8	8	8	8	8	8	8	8	8	8	8	8	8	8	8	8	8	8	8	8	8	8	8	8	8	8	8	8	8	8	8	8	8	8	8	8	8	8	8	8	8	8	8	8	8	8	8	8	8	8	8	8	8	8	8	8	8	8	8	8	8	8	8	8	8	8	8	8	8	8	8	8	8	8	8	8	8	8	8	8	8	8	8	8	8	8	8	8	8	8	8	8	8	8	8	8	8	8	8	8	8	8	8	8	8	8	8	8	8	8	8	8	8	8	8	8	8	8	8	8	8	8	8	8	8	8	8	8	8	8	8	8	8	8	8	8	8	8	8	8	8	8	8	8	8	8	8	8	8	8	8	8	8	8	8	8	8	8	8	8	8	8	8	8	8	8	8	8	8	8	8	8	8	8	8	8	8	8	8	8	8	8	8	8	8	8	8	8	8	8	8	8	8	8	8	8	8	8	8	8	8	8	8	8	8	8	8	8	8	8	8	8	8	8	8	8	8	8	8	8	8	8	8	8	8	8	8	8	8	8	8	8	8	8	8	8	8	8	8	8	8	8	8	8	8	8	8	8	8	8	8	8	8	8	8	8	8	8	8	8	8	8	8	8	8	8	8	8	8	8	8	8	8	8	8	8	8	8	8	8	8	8	8	8	8	8	8	8	8	8	8	8	8	8	8	8	8	8	8	8	8	8	8	8	8	8	8	8	8	8	8	8	8	8	8	8	8	8	8	8	8	8	8	8	8	8	8	8	8	8	8	8	8	8	8	8	8	8	8	8	8	8	8	8	8	8	8	8	8	8	8	8	8	8	8	8	8	8	8	8	8	8	8	8	8	8	8	8	8	8	8	8	8	8	8	8	8	8	8	8	8	8	8	8	8	8	8	8	8	8	8	8	8	8	8	8	8	8	8	8	8	8	8	8	8	8	8	8	8	8	8	8	8	8	8	8	8	8	8	8	8	8	8	8	8	8	8	8	8	8	8	8	8	8	8	8	8	8	8	8	8	8	8	8	8	8	8	8	8	8	8	8	8	8	8	8	8	8	8	8	8	8	8	8	8	8	8	8	8	8	8	8	8	8	8	8	8	8	8	8	8	8	8	8	8	8	8	8	8	8	8	8	8	8	8	8	8	8	8	8	8	8	8	8	8	8	8	8	8	8	8	8	8	8	8	8	8	8	8	8	8	8	8	8	8	8	8	8	8	8	8	8	8	8	8	8	8	8	8	8	8	8	8	8	8	8	8	8	8	8	8	8	8	8	8	8	8	8	8	8	8	8	8	8	8	8	8	8	8	8	8	8	8	8	8	8	8	8	8	8	8	8	8	8	8	8	8	8	8	8	8	8	8	8	8	8	8	8	8	8	8	8	8	8	8	8	8	8	8	8	8	8	8	8	8	8	8	8	8	8	8	8	8	8	8	8	8	8	8	8	8	8	8	8	8	8	8	8	8	8	8	8	8	8	8	8	8	8	8	8	8	8	8	8	8	8	8	8	8	8	8	8	8	8	8	8	8	8	8	8	8	8	8	8	8	8	8	8	8	8	8	8	8	8	8	8	8	8	8	8	8	8	8	8	8	8	8	8	8	8	8	8	8	8	8	8	8	8	8	8	8	8	8	8	8	8	8	8	8	8	8	8	8	8	8	8	8	8	8	8	8	8	8	8	8	8	8	8	8	8	8	8	8	8	8	8	8	8	8	8	8	8	8	8	8	8	8	8	8	8	8	8	8	8	8	8	8	8	8	8	8	8	8	8	8	8	8	8	8	8	8	8	8	8	8	8	8	8	8	8	8	8	8	8	8	8	8	8	8	8	8	8	8	8	8	8	8	8	8	8	8	8	8	8	8	8	8	8	8	8	8	8	8	8	8	8	8	8	8	8	8	8	8	8	8	8	8	8	8	8	8	8	8	8	8	8	8	8	8	8	8	8	8	8	8	8	8	8	8	8	8	8	8	8	8	8	8	8	8	8	8	8	8	8	8	8	8	8	8	8	8	8	8	8	8	8	8	8	8	8	8	8	8	8	8	8	8	8	8	8	8	8	8	8	8	8	8	8	8	8	8	8	8	8	8	8	8	8	8	8	8	8	8	8	8	8	8	8	8	8	8	8	8	8	8	8	8	8	8	8	8	8	8	8	8	8	8	8	8	8	8	8	8	8	8	8	8	8	8	8	8	8	8	8	8	8	8	8	8	8	8	8	8	8	8	8	8	8	8	8	8	8	8	8	8	8	8	8	8	8	8	8	8	8	8	8	8	8	8	8	8	8	8	8	8	8	8	8	8	8	8	8	8	8	8	8	8	8	8	8	8	8	8	8	8	8	8	8	8	8	8	8	8	8	8	8	8	8	8	8	8	8	8	8	8	8	8	8	8	8	8	8	8	8	8	8	8	8	8	8	8	8	8	8	8	8	8	8	8	8	8	8	8	8	8	8	8	8	8	8	8	8	8	8	8	8	8	8	8	8	8	8	8	8	8	8	8	8	8	8	8	8	8	8	8	8	8	8	8	8	8	8	8	8	8	8	8	8	8	8	8	8	8	8	8	8	8	8	8	8	8	8	8	8	8	8	8	8	8	8	8	8	8	8	8	8	8	8	8	8	8	8	8	8	8	8	8	8	8	8	8	8	8	8	8	8	8	8	8	8	8	8	8	8	8	8	8	8	8	8	8	8	8	8	8	8	8	8	8	8	8	8	8	8	8	8	8	8	8	8	8	8	8	8	8	8	8	8	8	8	8	8	8	8	8	8	8	8	8	8	8	8	8	8	8	8	8	8	8	8	8	8	8	8	8	8	8	8	8	8	8	8	8	8	8	8	8	8	8	8	8	8	8	8	8	8	8	8	8	8	8	8	8	8	8	8	8	8	8	8	8	8	8	8	8	8	8	8	8	8	8	8	8	8	8	8	8	8	8	8	8	8	8	8	8	8	8	8	8	8	8	8	8	8	8	8	8	8	8	8	8	8	8	8	8	8	8	8	8	8	8	8	8	8	8	8	8	8	8	8	8	8	8	8	8	8	8	8	8	8	8	8	8	8	8	8	8	8	8	8	8	8	8	8	8	8	8	8	8	8	8	8	8	8	8	8	8	8	8	8	8	8	8	8	8	8	8	8	8	8	8	8	8	8	8	8	8	8	8	8	8	8	8	8	8	8	8	8	8	8	8	8	8	8	8	8	8	8	8	8	8	8	8	8	8	8	8	8	8	8	8	8	8	8	8	8	8	8	8	8	8	8	8	8	8	8	8	8	8	8	8	8	8	8	8	8	8	8	8	8	8	8	8	8	8	8	8	8	8	8	8	8	8	8	8	8	8	8	8	8	8	8	8	8	8	8	8	8	8	8	8	8	8
pos	30052	30104	30207	30267	30336	30427	30454	30775	30780	30971	31017	31074	31167	31183	31280	31391	31411	31533	31546	31580	31933	31947	31949	32015	32223	32319	32350	32362	32574	32844	33120	33264	33480	33492	33579	33594	33612	33786	34125	34130	34340	34540	34882	35021	35038	35509	35671	35807	35995	36034	36058	36094	36285	36473	36483	36917	36924	37031	37080	37157	37217	37278	37357	37448	37476	37497	37598	37650	37718	38038	38117	38135	38275	39284	39745	39755	39802	39874	39894	39963	40111	40360	40403	40445	40670	40791	40808	40875	40968	41033	41054	41116	41846	42680	43013	43044	43070	43592	43882	43999	44297	44433	44497	44554	44566	44689	44791	44993	45037	45086	45108	45932	46155	47402	47897	47949	48045	48153	48174	48312	48324	48707	48966	49404	49440	49982	50079	50262	50286	50289	50547	50565	50682	50875	51081	51498	51525	51657	51708	51927	52197	52974	53260	53551	53566	53684	53700	53717	53770	53792	54063	54083	54201	54391	54579	54713	54827	54828	56425	56503	56666	57263	57275	57763	57800	57880	58268	58355	58616	58643	59144	59303	59357	59603	59857	59874	59992	60374	60582	60736	60760	60878	60879	60880	60988	61010	61037	61045	61123	61305	61351	61621	61642	61916	62266	62398	62714	62737	63044	63170	63934	64240	64822	64894	64903	65004	65017	65033	65121	65155	65177	65201	65213	65509	65520	65542	65786	65891	65907	65993	66193	66590	67056	68031	68035	68047	68135	68166	68217	68588	68719	68730	69051	69454	69721	69729	70459	70954	72079	72118	72604	72853	73255	74221	74277	74316	74394	74433	74456	74568	74679	74747	74789	74913	74916	75003	75067	75071	75343	75426	75429	75432	75486	75532	75580	75625	75744	75792	76064	76152	76278	76373	76393	76588	76603	76650	76808	76812	76949	77182	77267	77294	77519	77622	77657	77710	77835	78052	78154	78716	78749	78775	78895	78909	78922	78924	79075	79141	79159	79260	79442	79453	79483	79712	80058	80302	80308	80392	80395	80401	80413	80847	80881	80990	81028	81187	81458	81538	81548	81767	81830	81983	81990	82014	82117	82120	82205	82328	82334	82445	82691	82787	82934	82974	83096	83274	83300	83324	83327	83406	83627	83688	83772	83949	83952	84030	84042	84139	84214	84223	84239	84246	84247	84264	84462	84578	84634	84708	84717	84834	84852	85650	85712	85764	85981	86236	86347	87010	87363	87664	87678	88002	88013	88181	88492	88741	88849	88949	89090	89265	90198	90200	90209	90214	90257	90623	90896	91834	91964	91979	92183	92318	92492	92575	92675	92846	92861	92924	92951	93425	93432	93530	94072	94115	94171	94363	94431	94444	94462	94528	94746	94923	95133	95242	95286	95301	95437	95467	95617	95748	95938	96289	96460	96718	96781	96898	96949	97677	97696	97773	98130	98209	98354	98367	98384	98567	98615	98945	99029	99176	99686	99695	99704	100294	100310	100513	100962	101202	101457	101700	102003	102066	102138	102650	102747	102768	102977	103026	103499	103583	103613	104025	104169	104188	104373	104580	105396	106195	106501	107425	107953	108083	108117	108166	108265	108339	108352	108576	109050	109155	109473	109853	110007	110703	110799	110886	110910	111288	111537	111600	111846	112790	112794	113175	113874	113919	114444	114494	114695	115310	115474	116126	116201	116224	116623	116771	117395	117434	117770	118119	118370	118515	118667	119303	119633	120465	120915	120945	120966	121016	121185	121425	121584	122109	122580	122583	122709	123009	123141	123165	124215	124641	124882	125077	125647	125805	125950	125964	125992	126289	126416	126524	126776	126869	127216	127446	127828	127909	128181	128611	128996	129039	129127	130058	130596	130697	130730	130823	130919	132083	133054	133120	133466	133619	133882	133951	134048	134140	134212	134324	134336	134341	134919	135109	135407	135667	136666	137256	137394	137738	137969	137993	138035	138108	138610	138620	139292	139559	140255	140389	140515	140528	140566	140583	140668	140778	141012	141167	141201	141268	141292	141577	142329	142976	143240	143522	144224	145012	145381	145681	146655	146845	147911	148058	148280	148415	148583	148592	148787	148851	149164	149410	149771	150364	150470	150483	150585	150831	151291	151965	152123	152241	152817	152943	153487	153512	153555	153913	153980	154155	154169	154418	154707	155497	155678	155748	155851	156192	156727	156930	156959	157174	157212	158193	158221	158907	159028	159333	159745	159933	160274	160381	160872	160902	162942	162993	163920	164123	164598	164742	165375	165514	165704	165866	165947	165990	166327	166448	166483	166686	166852	167284	167308	167521	167559	167607	167736	167919	168021	168042	168048	168138	168258	168395	168405	168447	168603	168615	168819	168891	168918	169014	169219	169938	170757	170823	171020	171624	171710	172569	172581	172634	173078	173193	173381	173505	173564	173583	173590	173595	174351	174689	174765	175180	175277	175322	175415	175572	175598	175631	175662	175683	175740	175875	175949	176167	176218	176253	177190	177259	177295	177349	177563	177733	177764	177793	178082	178157	178298	178648	178743	178772	179468	179469	179477	179498	179553	179566	179568	179583	179671	180065	180508	180632	181202	181469	181640	182150	182924	183050	183113	183860	184610	184763	184928	184982	185348	185513	185609	185745	186116	186668	186707	186821	187548	187712	188136	188933	189179	189311	190145	190271	190322	190412	191196	191943	191954	192458	192461	192480	192519	192797	193148	193254	193414	193963	194083	194263	194464	195200	195460	195487	195524	195640	195668	196070	196400	196775	196808	198053	198459	198675	198716	198862	198985	199144	199185	199606	199953	200013	200096	200109	200308	200429	200522	200601	200716	200976	201367	201469	201604	201666	202588	202629	202996	203121	203154	203282	203305	203313	203435	203439	203586	203714	203776	203837	203874	203880	204882	204885	204887	204888	204919	204943	205014	205125	205129	205240	205294	205448	205484	205925	206059	206131	206266	206308	206320	206623	206798	206964	206995	207060	207092	207167	207214	207235	207366	207367	207383	207424	207571	207878	207884	207974	208192	208221	208374	208444	208497	208539	208578	208876	208912	209365	209659	209962	210155	210222	210224	210539	210831	211596	211938	212439	212646	212685	212712	212893	213291	214044	214090	214660	214874	215220	215277	215346	215419	217353	217444	217684	217991	218358	218587	219082	219094	219174	219288	219308	219327	219495	219498	219738	220116	220706	221030	221918	221936	222655	222722	223179	223188	223296	223467	223651	223661	224998	225188	225255	225436	225501	225738	225975	226389	226614	227118	227294	227466	227476	227692	227854	228957	229347	229349	229398	230004	230039	230067	230184	230301	231150	231257	231761	231941	232029	232242	232325	232559	232715	232762	232972	233089	233185	233518	233639	233648	234033	234373	234993	235054	235096	235402	235573	235891	235920	235934	236003	236011	236018	236171	236629	236667	237332	237542	237717	237763	237848	237960	238101	238556	238914	240038	240119	240488	241043	241154	241565	242864	242929	242963	243526	243675	243746	243754	243951	244165	244545	245734	245951	246101	246224	246323	246404	246449	246537	246875	247439	247495	247531	247729	247731	247761	248269	248353	248377	248485	248515	248940	248955	248964	249007	249111	249146	249223	249290	249298	249299	249745	250238	250425	250493	250578	250721	250850	250899	251164	251177	251411	251514	251568	251601	251701	252143	252166	252286	252893	252928	252930	252954	253315	253560	253713	253776	254012	254247	254427	254517	254642	254661	255347	255428	255581	256273	256295	256313	256496	256637	256666	256754	256891	256919	257433	257491	257752	257794	258212	259073	259091	259559	259721	259944	259958	260522	260921	261113	261227	261434	261640	261728	261778	261823	262090	262247	262295	262477	262692	263023	263547	263937	263983	264033	264330	264348	264382	264580	264631	264664	264665	264696	264985	265057	265060	265104	265146	265281	265344	265389	265554	265669	265698	265974	266067	266367	266505	267373	267502	267582	268596	269205	270614	270854	270956	271754	272282	272558	273141	273369	273443	274064	275052	277769	277943	277952	277964	278661	278694	278923	279344	279620	279726	280151	280264	281773	282316	282708	283253	283898	284638	285493	285786	285957	286149	286249	286592	286815	287034	287898	288072	288189	288635	288661	288717	289632	290772	291474	292205	292716	292857	293303	293993	294169	294248	294687	294981	295171	295511	295816	296007	296041	296221	297412	298124	298764	298811	298869	298929	299482	301153	301536	301553	301679	301744	301758	301781	301946	302120	302121	302852	303064	303562	303942	304271	305059	305156	305383	305680	305685	305689	306109	306158	306192	306247	306298	306526	306538	306709	307039	307471	308308	308521	308713	308992	309558	309581	310066	310454	311633	311782	311799	313371	313836	313999	314451	314781	314904	314958	315120	315222	316212	316311	316413	317010	317514	318049	318067	318511	318677	318713	318818	319201	319211	319422	319714	319961	320040	320159	320701	320790	320931	321203	321252	321446	321452	322087	322115	322173	322632	322803	323229	323276	324176	324661	324729	324742	324817	325246	325258	325424	325507	325579	325597	325744	326542	326578	326769	326779	327207	327592	327638	327646	327748	327797	328093	328125	328302	328339	328576	328603	328876	328903	329488	329713	330523	330538	331219	331582	331684	331907	332031	332165	332180	332264	332615	332887	333008	333231	333564	334170	334202	334250	334452	334887	334968	335628	335674	335740	336463	336524	336539	336766	336968	337069	337247	337325	337648	337790	337903	338193	338546	338588	338735	338855	339194	339512	340178	340227	340320	340751	340755	341616	341729	341757	342630	342642	342643	342644	342645	342661	342695	343011	343021	343243	343264	343292	343455	343526	345072	345191	345241	345403	346066	346774	346832	346840	347160	347632	347976	347995	348114	348564	348962	348978	349010	349365	349654	349921	350171	350359	350470	350476	350527	350557	350561	350651	350712	350772	350977	351040	351131	351666	352182	352224	352309	352550	352644	352743	352851	353350	353358	353383	353388	353397	353474	353786	353839	354073	354277	354367	354780	354974	355444	355972	355987	356026	356194	356305	356342	356482	356627	357008	357176	357242	357452	357605	357629	357716	357788	358109	358358	358463	358472	358562	358902	359056	359147	359204	359351	359683	359719	359952	360450	360498	360567	360919	361218	361762	362368	363360	365540	365640	366647	367097	367340	367561	367609	368282	368338	368413	368756	368758	368769	368782	368879	369537	369925	370262	370321	370736	370994	371108	371113	371580	372752	373274	373481	373547	374053	374373	374587	374727	374837	374995	375111	375126	375197	375216	375228	375362	375407	375642	375750	375927	376155	376179	376366	376449	376581	377112	377128	379053	379137	379248	379365	379476	380137	380688	381305	381936	382077	382164	382342	382410	382691	382716	382725	382773	382836	382976	382998	383106	383146	383187	383191	383206	383353	383361	383459	383523	383525	383553	383589	383678	383799	384497	385116	385957	385965	386239	386291	386326	386519	386537	386588	386842	386987	386999	387044	387185	387284	387745	388303	388528	389105	389261	389379	389552	389794	389865	389875	390921	391095	391097	391216	391304	391324	391402	391419	391946	392157	392265	392328	392382	392517	392533	392552	392601	393165	393234	393327	393406	393429	393690	393780	394228	394415	394456	394645	395153	395912	396108	396325	397012	397415	397458	397465	397588	397683	397739	397949	398102	398211	398680	398804	398848	398867	398884	398915	398984	399068	399083	399179	399658	399679	399705	400093	400120	400243	400402	400555	400576	400625	401146	401239	401250	401605	401650	401695	401982	402188	402463	402484	402634	402760	403027	403269	403554	403611	403969	404265	404469	404664	404859	404931	405019	405118	405502	405685	405715	405808	406261	406637	406833	407013	407088	407265	407400	407670	407724	407754	407882	407885	408029	408390	408508	409168	409289	409390	409568	409926	410019	410148	410855	410951	410976	411166	411201	411776	411880	412183	412300	412645	413560	413654	414669	415183	415332	415437	415491	415521	415865	415969	416062	416627	416712	416778	416794	417000	417175	417305	417328	417519	417541	417547	417619	417678	417743	417772	417781	417815	417941	417946	418267	418660	419247	419372	419581	419702	419843	419946	420141	420204	420218	420492	420516	420534	420563	420795	420807	420812	420879	420930	421437	421479	421590	421611	421666	421723	421833	421984	422004	422025	422291	422354	422599	422948	423044	423110	423176	423365	423424	423533	423542	423558	423886	424049	424057	424065	424073	424074	424172	424176	424382	424406	424578	424963	425073	425075	425114	425123	425331	426010	426171	426172	426354	426416	426431	426439	426456	426486	426624	426701	426804	426869	427052	427243	427683	427712	427880	428018	428289	428572	429098	429364	429384	429421	429577	429591	429628	429811	430509	430965	431013	431045	431573	431729	432173	432245	432314	432467	432540	432989	433025	433178	433295	433313	433902	434142	434402	434420	434468	434480	434532	434759	434777	434781	434963	434966	435056	435137	435239	435338	435362	435470	436018	436486	437087	437185	437299	437324	437944	437945	437947	437949	438628	438952	439107	439401	439434	439596	439608	439990	440121	440166	440335	440360	440528	441574	441607	441628	441634	441703	441853	441886	442492	442514	442633	442881	442974	442983	443104	443282	443492	443832	444014	444026	444459	444507	444753	444999	445008	445140	445404	445599	445620	445689	445713	445738	445745	445759	445893	446458	446545	446556	446568	446831	447154	447508	447844	447963	448033	448156	448179	448311	448340	448405	448479	448517	448771	449002	449016	449132	449281	449389	449437	449446	449952	450061	450119	450254	451286	451367	451843	451965	451969	452134	452602	452620	453091	453127	453222	453327	453348	453444	453494	454024	454126	454503	455326	455413	455571	455580	455673	456082	456431	456454	456490	456510	456646	456713	456723	456733	456796	456827	457020	457161	457508	457561	457609	457756	457781	457829	457955	457996	458445	458733	458805	458812	458927	459342	459515	459936	460186	460260	460419	460471	460500	460644	460898	461113	461441	461848	461907	462052	462207	462246	462453	462651	462776	462840	463671	464048	464310	464601	465234	465417	465459	465496	466094	466241	466776	466924	467055	467307	467413	467470	467667	467938	468180	468550	468763	468800	468869	468883	469138	469162	469294	469315	469340	469560	469672	471547	471656	471718	471721	471952	472031	472240	472445	472449	472549	472551	472684	472708	472967	472993	473113	473119	473123	473284	473423	473462	473645	473896	473909	474159	474387	474492	474528	474583	475144	475147	475378	476131	476679	476685	477250	477267	477310	477371	477395	477563	477613	477888	477903	478073	478288	479140	479407	479970	480216	480423	480756	480777	481309	481496	481554	481674	482316	482371	482661	483196	483380	483433	483591	483609	483612	483654	483700	483739	483775	483898	483923	484758	484835	485119	485173	485444	485494	485675	486026	486073	486154	486193	486262	486289	486560	486577	486609	486685	486787	486922	487166	487171	487183	487184	487207	487337	487395	487701	487733	487740	487798	487987	488089	488130	488135	488136	488195	488223	488299	488310	488347	488473	488475	488481	488497	488520	488621	488761	489236	489740	490481	490522	490523	490625	490832	490910	490985	491658	491740	493100	493373	493379	493574	493604	493649	493901	494495	494582	494825	494858	496018	496356	496543	496618	496669	496926	496936	497303	497358	497443	497650	497757	498291	498816	499015	499190	499236	499239	499356	499368	499569	499591	499669	499822	499950	500046	500249	500279	500686	500721	501970	502128	503513	503663	503692	503720	504715	504785	504829	504937	505124	506085	506680	506854	506891	506922	506928	506931	506941	507056	507084	507098	507238	507270	507287	507384	507442	507482	507501	507609	507772	508003	508075	508557	508782	508789	508800	508813	508820	508859	508932	509542	509650	509816	509892	510080	510314	510334	510359	510379	510590	510755	510821	510855	510892	510952	510959	511150	511189	511465	511605	511651	511698	511738	513841	514193	514203	514279	514343	514404	514413	514455	514902	515098	515265	515455	515581	515797	515821	515992	516250	516514	516620	516874	516934	517532	517533	517572	517715	517871	518044	518045	518131	518155	518220	518223	518240	518352	518404	518409	518572	518676	518681	518733	518758	518835	518845	518906	518915	519080	519083	519413	520626	520659	520818	520924	521010	521067	521076	521092	521144	521208	521259	521300	521366	521440	521491	521508	521534	521676	521678	521685	521723	522048	522165	522324	522474	522588	522615	522675	522693	522723	522786	523054	523110	523174	523230	523237	523442	523481	523518	523552	523571	523756	524323	524594	524609	524681	524750	524906	524958	525339	525529	525583	525625	525812	525865	526123	526438	526828	527006	527097	527324	527359	527382	527515	527628	527791	527939	527980	528078	528189	528243	528255	528345	528438	528522	528552	528799	529047	529614	529770	529771	529920	530070	530243	530278	530397	530542	530886	530888	532108	532734	532755	532854	532971	533471	533720	533774	533863	533969	534296	534345	534515	534772	534807	535536	536187	536199	536241	536535	536556	536565	536682	536814	536884	536943	537133	537297	537759	537832	537907	538036	538044	538086	538239	538572	539070	539216	539370	539430	539580	540003	540296	540483	540555	542763	542780	542898	542913	542920	543021	543026	543036	543127	543144	543183	543819	543951	544002	544167	544878	544903	545271	545722	545723	546027	546412	546957	547107	547123	547231	547240	547319	547400	547918	548035	548048	548126	548137	548147	548159	548211	548416	548438	548480	548594	548710	548735	548841	549811	550774	550814	551255	551397	551420	551601	551632	551789	551846	552351	552458	552488	552757	553261	553389	553395	553524	553799	553929	553935	554118	554326	554719	554940	555117	555333	555461	555522	555528	555763	555970	556024	556543	558883	559573	559688	559728	559867	560114	560792	560834	561289	561328	561779	562256	562262	562387	562426	562548	562604	562956	563298	563475	564765	566117	566129	566264	566627	566870	567323	567356	567401	568020	568278	568462	568655	568710	568797	569004	569141	569810	570170	570319	571232	571510	571597	571693	572134	572278	572383	572569	572575	572635	572811	572862	572898	573314	573662	573887	574010	574206	574460	574635	574724	574863	575229	575373	575544	576486	576540	576570	577209	577215	577345	577410	578674	579254	579287	579450	579458	579469	579513	579666	580003	580698	580978	581013	581152	581154	581268	581303	581562	581593	581680	581745	581779	581923	582379	582543	582673	582732	582886	583007	583267	583318	583357	583690	583699	583890	584144	584302	584369	584462	584531	584672	584740	584813	585005	585104	585295	585718	585827	585852	586176	586420	586687	586780	586880	586931	586937	586946	586982	587002	587027	587044	587062	587063	587146	587430	587610	587739	588157	588172	588272	588360	588475	588616	588709	588717	588816	588904	588917	588954	588968	589035	589122	589419	589531	589753	589884	589895	589934	589961	589989	590045	590090	590131	590133	590184	591093	591101	591169	591207	591558	591648	591697	591783	591817	591849	591915	592174	592409	592451	592457	592764	592796	592861	593562	594379	594621	594803	594806	594922	594935	596461	596950	596980	597121	597271	597799	598064	598116	598391	598496	598537	598573	598589	598633	598672	598818	598825	598895	599015	599111	599269	599271	599452	599489	599491	599902	600169	600280	600292	600399	600428	600470	600494	601012	601013	601630	601926	602705	602728	602761	602822	602878	602976	603004	603026	603067	603077	603140	603302	603333	603420	603425	603428	603464	603613	603638	603646	603665	603678	603679	603722	603736	603770	603775	603783	604027	604041	604051	604069	604075	604111	604162	604174	604186	604189	604234	604363	604481	604543	604552	604807	604814	604846	604861	604876	604906	605021	605031	605140	605188	605224	605284	605296	605309	605452	605510	605515	605687	605708	605768	605788	605905	605918	605954	605996	606263	606345	606361	606370	606385	606542	606749	607029	607269	607319	607336	607562	607613	607662	607694	607803	608007	608082	608912	609134	609239	610522	610708	610721	610769	610877	610931	610972	611096	611325	611487	611491	611607	611687	611794	612320	612552	612672	612772	612877	613047	613084	613153	613170	613635	613695	613833	613928	614183	614197	614309	614471	614682	614735	614826	614843	615181	615209	615288	615306	615326	615376	615385	615686	616169	616170	616199	616334	616481	616482	616910	616924	617278	617428	617510	618031	618571	618589	618690	620133	620693	620991	620997	621082	621308	621461	621579	622057	622106	622318	623902	624281	624372	624403	624460	626415	626727	626762	626905	627296	627314	627419	629268	629418	629421	629817	630251	630268	630408	630606	630949	630995	631092	631164	631202	631220	631253	631297	631308	631388	631414	631462	631849	632040	632227	632312	632330	632638	632766	632902	633216	633432	633486	633552	633819	634599	635103	635142	635262	635268	635367	635451	636006	636444	637210	637434	637511	637555	637664	637849	637879	637937	638014	638341	638549	638745	639112	639208	639310	639386	639713	640145	640237	640315	640423	640571	640805	641347	641492	642385	642642	643314	643760	643773	644295	644320	644629	645539	646794	647340	647724	648366	648412	648488	648734	648800	649140	649757	650130	650172	650173	650565	650624	650934	651003	651166	651728	652221	652312	652385	652448	652456	652675	652853	653048	653075	653087	653495	653651	654942	654990	655031	655289	655404	655805	655888	656063	656389	656503	657317	657448	657475	657478	657621	657625	657626	657639	657674	657683	658500	658522	658533	658601	658662	658677	658732	658769	658872	658933	659194	659683	659875	659884	660210	660352	660480	660492	660565	660670	660707	660790	660812	660825	660846	660850	660856	660895	660910	660917	660988	660991	661021	661027	661044	661210	661284	662017	663118	663554	663731	663888	663965	663983	664009	664092	664296	664673	665461	665938	666094	667084	667339	667597	667608	667623	667672	667788	668062	668074	668423	668488	668559	668764	668862	668898	668965	669067	669170	669244	669310	669396	669406	669562	669567	669639	669742	669743	669826	670056	670087	670212	670225	670236	670246	670279	670293	670298	670301	670325	670331	670388	671257	671454	672128	672223	672263	672271	672737	672773	672782	672791	674271	674279	674506	674615	674661	674791	674918	674969	675276	675314	675560	675722	676031	676223	676252	676778	676955	677727	677877	678045	678210	678804	678870	679221	679512	679932	679959	680232	680266	680644	680773	681604	681667	682350	682580	682728	682981	683144	683149	683647	684043	684109	684556	684673	685165	685225	685431	685441	685663	685863	686029	686083	686101	686116	686155	686285	686462	686677	686836	687137	687168	687289	687312	687828	688795	689352	689404	689617	689776	689957	690255	690674	692284	692471	692482	692492	692725	692735	693332	693470	693533	693550	693660	693700	694487	694875	694937	694991	695291	695674	696257	696393	696852	697122	697681	697957	698164	699163	699240	699489	699894	699915	699977	700003	700235	700346	700704	700784	700874	701201	701449	701528	701906	701991	702041	702092	702389	702509	702820	702950	702992	703039	703826	704001	704052	704074	704092	704170	704393	704398	704401	704422	704423	704500	704502	704579	704615	704746	704823	704835	704841	704844	704912	704924	704961	705104	705876	707033	707559	707948	708510	708544	708546	708751	708845	709338	709527	709800	710038	710760	710844	710959	711031	711191	711253	711280	711591	711720	711871	712474	712521	712669	712862	712872	713097	713247	713332	714261	714485	714795	715151	716253	716331	716427	716487	716880	716952	717138	717252	717510	717525	718014	718155	718209	718542	718677	719037	719064	719262	719664	719916	720180	720289	720324	721215	721248	721321	721368	721851	722229	722706	722952	723654	724703	725784	726003	726138	726162	727035	727176	727306	727314	727357	727365	727369	727464	727694	728046	728141	728142	728609	728775	728892	728958	728960	729006	729057	729309	729328	729412	729735	729737	729812	730170	730448	730502	730616	730730	730830	731008	731032	731229	731234	731453	731619	732063	732149	732170	732253	732296	732406	732443	732515	732605	732740	733850	733881	733931	733968	734224	734291	734596	734661	734790	735141	735273	735570	735594	735604	735700	735749	735827	736173	736786	736854	737986	738115	738133	738139	738151	738170	738218	738404	738451	738635	738726	739016	739232	739619	739926	739985	739986	740434	740744	740822	740931	741404	741780	742517	742658	743138	743171	743824	744879	745225	745261	746248	746645	747012	747094	747110	747326	747698	747708	747825	747849	747969	748030	748047	748198	748332	748376	748627	748675	750694	750712	750751	750948	750966	751075	751101	751111	751115	751119	751196	751425	751505	751727	751763	751851	751858	752167	752385	752487	752722	752946	753522	753546	753649	754018	754161	754429	754456	754483	754511	754569	754697	754741	754747	754756	754819	754867	754870	755199	755534	755961	755974	755990	757366	757480	757483	757486	757882	758019	758298	758503	758642	759933	759987	760008	760374	760892	761414	761675	762083	762671	762672	762713	762945	763519	763559	763625	763854	764015	764043	764178	764209	764265	764509	764642	765148	765151	765323	765333	766207	766224	766378	766543	766657	766900	767201	767669	767736	767825	768190	768428	768476	768699	769038	770509	770615	770627	770720	770780	771043	771107	771160	771425	771550	771581	771845	771857	771947	772197	772208	772812	772901	773294	773297	773837	773915	774106	774494	774546	774700	775149	775673	775724	775767	775907	775919	776292	776726	776748	777624	778047	778146	778269	778965	779058	779304	781022	781724	782205	782395	783057	783135	783174	783312	784014	786396	787701	790550	791549	791684	791778	791820	791825	792004	792164	792549	792598	793010	793160	793232	795388	795512	796352	796435	797369	798164	798371	798445	798455	798460	799404	799445	800227	800758	800843	800874	801337	801367	801922	803178	803602	803788	803877	803940	804070	804121	804138	804415	804570	804573	804804	805671	805677	805995	806667	806856	806892	806908	806981	807306	807363	807429	807516	807927	808128	808233	809065	809140	809163	809308	809342	809571	809573	809620	810073	810115	810325	810329	810668	811019	811196	811208	811232	811289	811565	811568	812216	812329	812395	812917	813319	813878	814082	814162	814187	814278	814421	815090	815324	815462	815570	815615	815666	815672	815714	816017	816032	816068	816354	816605	816877	816913	817217	817235	817288	817303	817315	817425	817434	817503	817959	818007	818298	818304	818361	818547	818625	818661	818811	818852	818937	818979	819084	819285	819333	819540	819618	819790	819792	819834	819894	819918	820064	820204	820266	820273	820274	820299	820302	820359	820374	820379	820442	820461	820593	820650	820681	820780	820852	821029	821185	821228	821538	821547	821800	821916	822213	822224	822240	822281	822301	822599	822615	822659	822728	822748	823197	823213	823256	823291	823334	823342	823346	823594	823648	823674	823788	823909	824012	824042	824059	824220	824274	824320	824359	824374	824392	824397	824453	824458	824490	825193	825225	825333	825447	825561	826052	826091	826127	826161	826301	826404	826661	826703	826739	826807	826995	827015	827075	827158	827214	827391	827427	827577	827767	828055	828066	828360	828374	828522	828677	828729	828831	828941	828949	829112	829324	829348	829399	829427	829459	829513	829530	829532	829548	829572	829665	829784	829855	830002	830019	830121	830174	830345	830716	830801	831141	831452	831686	831901	831971	832118	832202	832223	832833	833631	834020	834135	834390	834394	834732	835127	835197	835354	835612	835669	835750	836048	836077	836746	836860	838841	840061	840175	840226	842501	842533	842643	842868	842892	843017	843028	843207	843282	844377	844467	844567	844656	844743	844776	844977	845242	845262	845625	845718	846113	846297	846872	847247	847281	847284	847728	847989	848143	849180	849958	850321	850522	850954	851269	851374	851476	851527	851746	851779	851896	852429	852581	852678	852885	853012	853240	853504	853797	854713	854756	854868	854924	855377	855382	855583	856070	856346	856472	856541	856601	856891	857188	857222	857651	857658	857864	857984	858006	858015	858120	858578	858809	858910	859114	859498	859709	859998	860167	860288	860337	860668	861694	861861	862322	862490	862797	862827	862844	862882	862921	862943	862966	863045	863083	863440	863708	863837	863883	864002	864046	864356	865012	865461	865646	866896	867145	867325	867404	867460	867588	867594	867679	867703	867711	867791	868004	868064	869243	869844	870947	871137	871153	871160	871277	871605	872236	872312	872895	872916	873267	873431	873455	873613	874231	874750	874990	875017	875403	875511	875515	875613	876281	876518	876519	876520	876546	876561	876753	876809	877159	877351	877597	877717	878050	878524	878571	878983	879604	879730	879814	879850	879856	879892	879943	880056	880126	880129	880189	880195	880207	880279	880327	880423	880430	880459	880463	880534	880593	880606	880627	880639	880702	880729	880750	880885	881020	881070	881072	881181	881249	881339	881429	881480	881570	881792	881810	882032	882077	882119	882173	882218	882230	882233	882299	882323	882428	882476	882714	882739	882757	882759	882779	882816	882846	882900	882955	882956	882995	882999	883006	883100	883116	883130	883134	883135	883138	883199	883203	883251	883272	883292	883319	883324	883329	883339	883344	883351	883391	883394	883567	883583	883595	883597	883598	883616	883618	883620	883632	883649	883661	883663	883677	883686	883766	883784	883801	883804	883818	883856	883857	883876	883878	883932	883967	883969	883978	884022	884034	884036	884121	884163	884164	884177	884211	884232	884278	884352	884365	884397	884448	884461	884466	884467	884472	884483	884511	884527	884601	884607	884630	884631	884643	884644	884647	884677	884753	884759	884867	884869	884876	884884	884938	884950	884991	884995	885102	885125	885255	885268	885323	885408	885420	885426	885462	885465	885475	885537	885547	885557	885601	885611	885621	885630	885649	885653	885689	885718	885719	885734	885756	885789	885805	885902	885908	885990	886001	886247	886285	886311	886365	886391	886485	886494	886517	886543	886548	886581	886618	886659	886665	887927	888216	888336	888439	888450	888519	888614	888765	888802	889140	889242	889390	889396	889402	889416	889427	890097	890345	890666	890693	890871	890884	891495	891531	891540	891549	891620	891662	891707	891747	891774	891801	891981	892005	892008	892077	892089	892106	892142	892238	892290	892307	892351	892414	892431	892572	892574	892581	892586	892590	892600	892632	892643	892740	892766	892771	892796	893492	893776	893946	893953	893990	894135	894370	894523	894709	894734	895194	895327	895812	895926	896061	896183	896185	896305	896539	896568	896576	896700	896739	896748	897060	897321	897523	897618	897648	897699	897705	897780	897783	897849	897882	898056	898141	898188	898194	898200	898218	898240	898256	898343	898382	898396	898688	898718	898817	898832	898835	898951	898958	899084	899126	899150	899168	899216	899246	899252	899255	899345	899387	899462	899827	900026	900368	900691	901028	902012	902211	902227	902342	902961	903448	903504	904566	904617	904620	904879	905196	905757	906106	906121	906165	906285	906500	906739	906763	907015	907255	907393	907573	907613	907738	907828	908220	909657	909681	909900	910655	910697	911015	911194	911537	911579	911669	911781	911814	911912	911942	911976	912143	912230	912393	912791	913299	913402	914117	914318	914546	914748	914772	915001	915195	915219	915697	915980	916052	916135	916146	916398	916469	916536	916540	916552	916562	917102	917503	917903	917927	917938	917977	918108	918196	918432	918735	919049	919135	919357	919388	919588	919995	920115	2329	2422	2485	2577	2618	2979	3056	3059	3122	3238	3294	3413	3475	3526	3622	3793	3832	3944	3983	4008	4018	4029	4097	4221	4239	4345	4351	4603	4632	4708	4732	5035	5119	5207	5221	5385	5415	5427	5649	5683	5718	5729	5739	5790	5795	5846	5861	5919	6026	6077	6209	6212	6339	6388	6415	6467	6504	6518	6532	6604	6646	6665	6683	6730	6802	6883	7009	7138	7164	7181	7185	7263	7413	7480	7697	7745	7849	7912	7966	7982	8132	8160	8211	8266	8369	8459	8465	8500	8573	8589	8601	8610	8654	8669	8701	8840	8849	9041	9088	9132	9231	9280	9291	9311	9342	9401	10158	10270	10295	10296	10313	10393	10397	10523	11791	11803	11882	11889	12001	12029	12035	12085	12124	12160	12209	12282	12303	12338	12416	12473	12607	12618	12786	13049	13123	13248	13251	13322	13445	13586	13837	13887	13944	14643	14714	14941	14971	15384	15403	15598	15696	15756	15891	15924	16218	16261	16371	16497	16527	16929	17061	17075	17076	17160	17304	17329	17363	19339	19873	20186	20187	20204	20220	20236	20401	20474	20788	21104	21163	21223	21379	21531	21786	22009	22779	22835	23298	23611	23649	23698	24886	24949	24976	25045	25102	25225	25281	25371	25642	25794	25881	25890	26082	26170	26181	27203	27340	27393	27438	27580	27581	27626	27641	27655	27657	27685	27725	27736	27799	27846	27874	27918	27949	27982	28010	28015	28016	28053	28054	28116	28123	28129	28135	28150	28154	28178	28195	28246	28302	28303	28309	28329	28343	28397	28410	28426	28427	28466	28482	28492	28558	28569	28579	28619	28621	28627	28636	28654	28661	28679	28692	28693	28714	28735	28740	28746	28788	28793	28800	28805	28809	28819	28823	28826	28845	28862	28891	28926	30634	30652	30714	30772	30808	30858	30916	30936	30952	30963	31006	31476	31501	31759	31780	31801	31885	32208	32256	32345	33383	33397	33416	33432	33471	33555	33622	33625	33628	33673	33694	33736	33792	33804	33848	33851	33862	34087	34099	34103	34167	34179	34196	34227	34231	34302	34385	34403	34411	34451	34457	34462	34488	34510	34709	34827	34896	35067	35166	35271	35636	35745	35787	36084	36230	36436	36539	36567	36668	36982	37007	37054	37107	37185	37216	37276	37496	37635	37689	37765	37766	37804	38154	38264	38402	38446	38499	38691	38991	39558	39877	40061	40244	40458	40471	40524	40783	40888	40991	41127	41600	41832	41902	42097	42156	42248	42292	42487	42596	42625	42752	42919	42956	43364	43546	43557	43579	43656	43682	43832	43930	45586	47000	47012	47215	47247	47262	47278	47337	47406	47896	47916	47937	47946	48087	48095	48096	48105	48115	48228	48288	48361	48438	48444	48447	48453	48593	48682	48811	48850	48859	48878	48897	48998	49033	49061	49254	49375	49405	49490	49830	49996	50152	50427	51425	51444	51478	51535	51806	51857	51873	52025	52075	52545	52764	52930	52943	53079	53372	53622	53716	53788	54235	54439	54738	55231	55322	55423	55424	55451	55612	55647	55747	56059	56264	56558	56594	56607	56973	57153	57213	57311	57446	57652	58065	58401	58686	58949	59112	59780	60018	60111	60291	60293	60342	60753	61110	61341	61407	61611	61646	62122	62462	63696	63730	63794	64457	64577	64610	64626	64742	64771	64831	64919	64939	66300	66391	66410	66726	66856	66880	66943	67102	67347	67596	67737	67799	68053	68124	68238	68481	68652	68709	68872	69183	69245	69726	70044	70047	70289	70293	70313	70370	70479	70491	70990	71102	71950	71962	72085	72130	72214	72703	72920	73046	73050	73072	73132	73597	73620	73659	73759	73817	74090	74144	74155	74270	74638	75437	75575	75728	75894	75905	76255	76316	76354	76355	76691	76767	77860	77890	78250	78595	79476	79597	79736	80080	81522	81669	81942	82065	82345	82685	82760	82923	83112	83314	83539	83646	84686	85224	85394	85997	86465	86612	87188	87302	87337	87471	87614	87816	88119	88953	88995	89352	89481	89552	89595	89665	90419	90494	90752	91283	91333	91729	91747	91809	91810	91916	92913	92973	93579	93690	94063	94426	94450	94466	94470	94484	94506	94543	94548	94663	94687	94738	94777	95011	95274	95287	95422	95623	95836	95845	96304	96478	96751	96861	97085	97086	97163	97336	97365	97554	97899	98109	99217	100044	100971	101031	101288	101580	102012	102039	102382	102389	103227	103393	103495	103536	104325	104402	104663	104713	104772	104789	104802	104822	104837	105306	105309	105446	105616	105940	106343	106945	107539	108307	108859	109093	109113	109469	109495	109669	109786	110087	110132	110150	110246	110321	110396	110807	110816	110927	110942	111001	111192	112123	112205	112316	112718	112800	113519	113528	113567	113575	113669	113716	114104	114467	114502	114568	114571	115086	115748	115798	115983	116077	116097	116135	116175	116221	116223	116544	116781	117327	117379	117421	117454	117466	117497	117923	118016	118076	118274	119202	119212	119491	119645	119822	120290	120313	120475	120655	120696	120754	120895	121043	121288	121649	121692	121825	122231	122250	122268	122286	123019	123271	123286	123379	123472	123558	123692	123731	123741	123793	123970	124006	124050	124197	124260	124406	124555	124561	124735	124948	124976	124996	125118	125160	125188	125208	125315	125324	125418	125429	125596	125642	125774	125794	125857	126078	126128	126256	126268	126295	126337	126439	126643	126803	126949	126998	127273	127447	127450	127459	127474	127490	127527	127537	127842	127866	127935	127947	128055	128106	128403	128466	128495	128537	128612	128651	128720	128758	128863	128956	128994	129048	129317	130013	130031	130188	130551	130569	130575	130618	130649	130656	130660	130662	130732	130900	131051	131054	131149	131155	131162	131281	131295	131384	131516	131652	131661	131823	131923	131986	132130	132355	132499	132676	132700	132904	133061	133269	133283	133445	133508	133554	133778	133852	134071	134287	134390	134536	134569	134813	134819	134822	134893	134902	135077	135193	135324	135374	135539	135786	135985	136114	136264	136351	136491	136493	136670	136705	136877	136925	136926	136991	137071	137407	137463	137676	137821	138111	138174	138193	138222	138421	138505	138682	138750	138782	138789	139073	139148	139243	139289	139328	139344	139513	139529	139545	139656	139781	139912	140218	140247	140277	140355	140385	140602	140604	140922	140952	141026	141168	141386	141426	141538	141579	141590	141825	142169	142400	142467	142481	143327	143351	143660	143665	143754	143787	143863	143874	143980	144009	144094	144119	144187	144276	144299	144531	144546	144612	144696	144777	144868	144915	144943	145001	145002	145199	145596	146414	146929	146981	147050	147186	147505	147835	147954	148316	148626	148657	148738	148743	149483	149832	149833	149957	149958	149959	149960	149961	150744	150888	151151	151431	151447	151530	151641	151686	151728	152173	152229	152288	153224	153523	153710	153855	154102	154264	155084	155259	155272	155347	155427	155518	156146	156174	156196	156380	156403	156830	157557	157639	158082	158394	158798	158962	159255	159867	159984	160119	160860	160971	161151	161294	161529	162092	162253	162276	162396	162528	162704	162725	162840	162855	162932	163051	163069	163562	164420	164422	164434	164482	164496	164545	164556	164635	164691	164737	164887	164900	165160	165211	165220	165387	165408	165430	165655	165809	165868	165959	166680	167719	168111	168114	168810	169455	169606	169677	169705	170082	170347	170572	170702	170735	170891	171087	171110	171235	171490	171744	171829	171848	171857	173202	173379	173548	173811	174193	174302	174408	174619	174811	175202	175445	175856	175858	176029	176176	176205	176774	176977	177194	177638	177787	177860	177964	177995	178020	178212	178302	178446	178659	178846	179091	179495	179605	179720	179862	179970	180101	180282	180308	181152	181209	181250	181615	181768	182059	182073	182087	182238	182299	182377	182421	182536	182755	182891	183184	183187	183547	184309	184367	184383	184390	184402	184659	184958	185617	185687	185735	186025	186277	186318	186328	186454	186462	186500	186684	186923	186925	187201	187203	187512	187744	187773	187797	188203	188422	188437	188441	188457	188518	188526	188530	188932	189313	189447	189603	191353	191399	192737	192741	192851	192941	193211	193511	194049	194127	194313	194607	194610	194618	194879	195053	195213	195215	195219	195442	196386	196553	197381	197516	198014	198056	198156	198917	198977	199071	199307	199439	199754	200675	200705	200941	200964	200973	200974	201246	201252	201334	201460	201562	201566	202036	202069	202336	202684	202753	202933	202980	203026	203323	203530	204754	204986	205557	205841	206231	206273	206450	206549	206570	206870	207062	207318	207407	207427	207497	207606	207669	207965	207968	208024	208673	208679	209064	209066	209179	209180	209184	209366	209965	209996	210107	210516	210635	210732	210801	210814	211320	211459	211510	211688	211703	211818	211960	212007	212053	212543	212828	213152	214004	214043	214200	214271	214295	214439	214497	214741	214784	214965	215020	215548	215660	215812	216605	216955	217027	217150	217536	218047	218140	218404	218523	218587	218794	218923	219169	219220	219441	219629	219684	219896	219915	219938	220173	221824	221853	221994	222644	222795	222957	223058	223777	224202	224481	224533	224820	225469	225693	225742	225867	226271	226379	226525	226594	226598	226630	226731	226765	226767	226920	226926	227003	227284	227560	227670	228051	228249	228483	228723	228931	229116	229178	229248	229332	229415	229585	230356	230536	230830	230863	231417	231781	232330	232570	233685	234288	234433	234799	234822	235460	235608	235843	235935	235983	236148	236382	237122	237904	238106	238235	238720	239081	239091	239096	240059	240060	241588	241744	242956	243214	243252	243383	244240	244585	245426	245485	246095	246935	247325	249514	249697	249793	249841	249970	250749	251317	251760	252166	253025	253059	253245	253388	253412	253413	253989	254069	254229	254237	254384	254562	254771	254786	254920	254933	255090	255118	255408	255434	255542	255575	255845	255881	255911	256009	256240	256833	257029	257454	257896	258177	259626	260029	260070	260180	260238	260478	260823	261373	261665	261861	262319	262351	262553	263228	263239	263569	263691	263900	264310	265173	265338	265536	265719	265913	266762	266812	267032	267119	267220	268249	268398	268592	268802	268982	269242	270087	270123	270655	270954	271229	271514	271789	272032	272102	272558	273079	273391	273397	273411	273438	273563	273821	274092	274447	274496	274665	274965	275149	275434	275504	275541	275591	275670	275748	275776	275995	276028	276895	276914	277304	277420	277455	277463	277630	277882	278162	278407	279727	281380	281885	281954	282122	282235	282490	282646	282657	283107	283370	283581	283834	283837	284049	284687	285138	285354	285790	285858	287475	287480	287535	287544	287862	287936	288273	288582	289134	289188	289201	289380	289482	289824	290040	290055	290154	290172	290395	290399	290442	290686	291036	291370	291760	291799	291890	292029	292317	292398	292512	293045	293088	293468	293565	293642	293854	294064	294069	294180	294258	294362	294771	295172	295192	295641	295698	295950	296033	296109	296188	296367	296487	296502	297027	297113	297312	297389	297562	297658	298001	298021	298027	298545	299370	299592	299919	300030	300221	300313	300471	300785	301181	301409	301421	301510	301621	301658	301673	301820	301938	301996	302003	302916	302950	303052	303059	303227	303784	303793	304059	304173	304272	304285	304336	304442	304515	304893	304964	305193	305366	305494	305808	305941	305976	306052	306217	306320	306334	306339	306471	306599	306646	306738	306978	307071	307091	307096	308198	308525	308997	309473	309582	309866	310187	310673	310691	311428	311849	311981	311999	312133	312536	313425	313595	314174	314269	314955	315027	315425	315780	315790	315909	316279	316709	316766	317145	317186	317212	317285	317318	317320	317331	317332	317442	317554	317597	317696	318013	318029	318173	318244	318676	318943	319089	319095	319128	319255	319672	319697	320137	320610	321214	322037	322173	322182	322186	322826	322915	323512	323651	323759	324116	324692	325625	326030	326240	326379	326501	326514	326769	326775	326822	326829	327625	327780	327868	328331	328363	328750	328948	328964	329112	329155	329283	329378	329692	329707	330058	330435	330527	330535	330792	330994	331258	331259	331289	331356	331423	331486	331505	331752	331838	331868	332129	332190	332227	332256	332327	332332	332473	332622	332697	332778	332885	333145	333347	334177	334252	334311	334414	334494	334594	334609	334679	334817	334880	334919	334961	334985	335004	335033	335125	335439	335456	335516	335721	335808	335895	335961	335985	336400	336825	336924	337002	337279	337645	337844	338099	338862	339343	339380	339391	339426	339469	339673	339687	339926	340375	340392	340482	340581	341028	341124	341336	341523	341613	341748	341897	341959	342023	342588	342984	343136	343200	343527	343662	343689	343737	344028	344159	344565	344634	345025	345551	345557	345597	345718	346288	346795	347172	347543	348035	348333	348713	348909	350194	350432	350641	350678	350761	351847	351853	351927	352041	352460	352953	353127	353202	353250	353472	353678	353714	354101	354158	354199	354234	354369	354641	354676	354836	355043	355060	355151	355305	355554	355827	355885	356100	356127	356260	356399	356417	356476	356550	356642	356713	356714	356777	356991	357018	357200	357374	357763	358004	358152	358208	358226	358255	358271	358291	358348	358355	358360	358369	358374	358385	358431	358482	358490	358506	358517	358521	358525	358550	358564	358635	358661	358838	358873	358965	359008	359069	359077	359125	359157	359162	359167	359177	359336	359466	359582	359612	359812	359971	360023	360050	360179	360220	360300	360333	360520	360891	361249	361354	361419	361454	361473	361615	361645	362355	362362	362814	363038	363043	363054	363257	363277	363361	363423	363482	363486	363823	363889	363987	364073	364202	364420	364429	364446	364696	365014	365295	365311	365452	365557	365613	365727	365737	366018	366043	366072	366270	366346	366381	366405	366483	366575	366792	366953	366975	367023	367116	367281	367327	367409	367631	367635	367696	367822	367834	368026	368142	368205	368267	368693	368843	369122	369290	369335	369431	369689	369951	370128	370167	370212	370587	370769	370795	371069	371204	371562	371567	371576	371582	371594	371600	371636	371664	371687	371696	371744	371763	371765	371777	371837	371839	371846	371862	371910	371918	372005	372026	372068	372161	372170	372173	372179	372218	372224	372236	372308	372317	372356	372362	372365	372368	372374	372413	372422	372431	372440	372449	372453	372476	372485	372500	372524	372543	372546	372551	372557	372644	372653	372662	372671	372689	372695	372737	372752	372755	372758	372764	372788	372810	372812	372821	372842	372851	372857	372866	372920	372965	372999	373007	373040	373043	373121	373187	373193	373217	373355	373376	373550	373628	373685	373688	373823	373844	373859	373865	373946	373961	373967	373994	374037	374066	374091	374120	374159	374270	374285	374300	374309	374333	374348	374353	374366	374369	374375	374378	374408	374423	374456	374483	374537	374546	374555	374585	374648	374696	374861	374877	374882	374885	374888	375077	375125	375236	375242	375269	375321	375434	375443	375641	375648	375803	375809	375812	375830	375836	375842	375869	375893	375923	375971	375989	376010	376016	376058	376076	376139	376148	376193	376203	376313	376380	376476	376480	376482	376483	376499	376500	376504	376505	376506	376508	376514	376548	376552	376563	376595	376609	376619	376732	376785	376846	376901	376984	376990	377016	377017	377036	377190	377520	377949	378483	378661	379349	379424	379484	379565	379607	379608	379722	379762	379768	379792	379798	379820	380286	380305	380383	380502	380602	380636	380694	380750	380753	380816	380834	380841	380952	381441	381550	382123	382243	382738	383477	384761	385090	385105	385114	385513	385627	385836	385849	385894	386059	386188	386494	386719	388000	388014	388026	388053	388409	388411	388600	388911	389240	389424	389690	389966	390175	390191	390698	390738	390771	392398	392881	393139	393147	393356	393399	393964	394225	394666	394716	394873	395237	395436	395876	396233	396461	396519	396549	396934	396958	397357	397732	397831	397870	397876	398309	398687	398950	398981	399042	399079	399102	399152	399427	399521	399595	399656	400119	400215	400221	400277	400434	400766	401038	401111	401313	401335	402103	402192	402727	403033	403177	403408	403638	403732	403789	403848	403878	404665	404716	404745	405197	405376	405487	405768	405811	405892	405983	405987	406112	406534	406619	406620	406825	407477	407748	407998	407999	408386	408936	409011	409152	409233	410263	410278	410436	411066	411082	411209	411285	411345	411485	411663	411805	411839	412019	412107	412279	412440	412445	412513	412615	412640	412648	413100	413905	414053	414390	414399	414525	415314	415330	415358	415361	415386	415387	415806	415898	416027	416111	416132	416349	416375	416382	416453	416459	416509	416697	416710	416730	416741	416753	416826	416900	416902	417029	417047	417050	417087	417091	417147	417194	417293	417296	417300	417338	417351	417362	417366	417380	417425	417497	417599	417612	417638	417653	417671	417736	417860	418025	418031	418059	418121	418128	418139	418189	418199	418241	418272	418469	418488	418510	418525	418609	418690	418717	418753	418941	418948	418966	419092	419215	419217	419251	419264	419418	419427	419428	419690	419730	419733	419754	419772	419847	419877	420018	420102	420318	420330	420339	420387	420466	420552	420573	420675	420702	420717	420780	420825	420876	420957	420978	421180	421356	421374	421543	421546	421578	421592	421608	422040	422044	423166	423252	423267	423283	423296	423297	423366	423386	423410	423417	423495	423496	423608	423674	423770	423800	424052	424110	424295	424494	424628	424718	424796	424829	424844	424871	424874	424901	424907	424932	425024	425060	425090	425229	425231	425247	425339	425344	425382	425567	425574	425576	425580	425581	425602	425604	425759	425776	425793	425794	425880	425911	426001	426004	426148	426181	426305	426312	426313	426340	426364	426433	426484	426526	426610	426629	426829	426847	426898	426995	427002	427047	427048	427210	427228	427274	427279	427285	427450	427465	427489	427522	427621	427674	427699	427727	427734	427969	428035	428053	428107	428182	428458	428533	428671	428716	428809	428845	428953	428992	429013	429043	429067	429136	429202	429296	429433	429451	429658	429685	429727	429766	429832	429888	429913	430051	430145	430277	430299	430328	430424	430687	430996	431020	431137	431344	431518	431560	431626	431662	431746	431837	431917	431922	431951	432105	432195	432221	432314	432446	432467	432482	432551	432712	432865	432961	432988	433342	433354	433390	433433	433450	433575	433659	433703	433723	433744	433774	433789	433833	433852	433879	433996	433999	434056	434115	434133	434142	434178	434202	434271	434292	434367	434453	434538	434595	434657	434667	434691	434739	434766	434847	434864	434874	434944	434961	434969	435074	435124	435132	435168	435213	435240	435288	435312	435480	435482	435553	435639	435783	435798	435942	435966	435991	436022	436046	436068	436080	436091	436104	436163	436169	436240	436251	436259	436289	436366	436379	436428	436449	436459	436539	436665	436675	436704	436826	436841	437232	437336	437339	437408	437482	437663	437668	437677	437693	437720	437779	437780	437870	437951	437975	438188	438260	438311	438356	438494	438605	438689	438810	439034	439049	439078	439148	439154	439159	439294	439328	439385	439415	439454	439538	439754	439796	439823	439868	439892	439961	440045	440048	440081	440150	440303	440347	440474	440519	440541	440752	440819	440822	440839	440862	440936	441023	441029	441136	441218	441224	441227	441386	441432	441485	441519	441557	441605	441654	441668	441686	441854	441900	442038	442181	442424	442675	442686	442801	442885	442922	442929	442971	443062	443104	443233	443810	443904	444158	444260	444735	444824	444867	445082	445307	446186	446536	446597	446603	446743	447041	447270	447581	448028	448217	448511	448514	448628	450086	450231	450404	450452	450560	450578	451208	451278	451310	451331	451461	451499	451534	451560	451601	451681	451682	451690	451746	451780	451843	452021	452023	452119	452153	452256	452299	452428	452822	453179	453220	453319	453539	453580	453712	453771	453776	453782	453784	453786	453809	453828	453896	453907	454008	454064	454148	454271	454351	454731	454762	455068	455137	455296	455324	455336	455344	455474	455537	455549	455558	455856	455902	455922	456018	456080	456241	456352	456365	456404	456487	456572	456605	456703	456727	456773	456797	456798	456936	457009	457031	457036	457163	457199	457262	457466	457586	457601	457642	457675	457695	457953	458067	458086	458228	458235	458261	458334	458363	458386	458443	458463	458525	458551	458677	459193	459237	459519	459625	459706	459750	460168	460312	460449	461070	461142	461609	461645	462058	462113	462361	462373	462972	463232	463352	464822	465355	465601	465925	466397	466413	467093	467234	467677	467853	468173	468482	468499	468890	469913	470078	470870	471062	471571	471620	472075	472119	472177	472192	472478	472591	472643	472690	472969	473023	473026	473167	473168	473170	473286	473365	473494	473659	473766	473782	473783	473809	474108	474131	474143	474146	474155	474178	474751	475397	475545	475552	475756	475781	475910	476224	476538	476646	476668	476705	476769	476812	477242	477262	477334	477475	477574	477598	477604	477720	477880	478148	478168	478204	478273	478363	478394	478534	478580	478610	478627	478795	478902	478918	478920	479062	479213	479435	479564	479652	479846	479918	480146	480302	480542	480626	480785	480830	480998	481633	481849	482000	482138	482306	482317	482808	483113	483180	483306	483351	483492	483735	484113	484143	484325	484436	484437	484486	485393	485678	485957	485969	486041	486161	486399	486489	486579	486589	486590	486672	486716	486732	487044	487088	487203	487619	487623	487722	487743	487783	487799	487802	487839	487901	488162	488165	488240	488499	488508	488643	488721	488931	489014	489080	489149	489263	489489	489534	489687	489957	490005	490254	490520	490549	490609	490653	490767	490773	490801	490803	490854	490868	490878	490894	492240	492283	492405	492464	492494	492668	492835	493040	493091	493214	493295	493424	493664	493889	493910	494019	494038	494077	494080	494122	494140	494161	494570	494575	494798	494864	494993	495077	495175	495186	495301	495397	495430	495527	495629	495736	495792	495795	495832	495834	495943	496987	496990	497100	497116	497234	497294	497334	497681	497764	497768	497786	498031	498155	498170	498218	498299	498359	498387	498563	498628	498633	498866	499088	500106	500265	500534	500574	500594	500619	500684	500685	500819	500913	501079	501270	501291	501302	501398	501710	501716	501818	501926	501986	502037	502166	502197	502226	502241	502699	502932	503013	503156	503341	503350	503560	503584	503659	503715	503796	503869	503878	503943	504097	504107	504480	504490	504496	504591	504967	505132	505135	505368	505401	505403	505545	505958	506006	506030	506084	506261	506264	506307	506378	506478	506573	506664	506666	506708	507155	507488	507626	507644	507651	507710	508001	508031	508050	508052	508124	508388	508391	508692	508713	508774	508840	508936	509120	509164	509484	509510	509604	509657	510318	510567	510575	510772	510984	510999	511056	511164	511187	511221	511256	511304	511317	511369	511436	511529	511730	511795	511847	511886	511942	511993	512000	512039	512046	512068	512075	512208	512388	512441	512451	512685	512751	512778	512808	512829	512865	513088	513117	513409	513522	513538	513583	514150	514249	514279	514360	514366	514549	514642	514762	514955	514966	514984	515244	515255	515281	515288	515299	515306	515393	515415	515526	516187	516703	516802	516820	518110	518209	518266	518311	518416	518440	518788	518917	519164	519329	519358	521069	521183	521578	521656	521748	521778	522161	522183	522364	522371	523118	523154	524435	524448	524489	525335	526229	526757	526835	526891	528113	528313	528568	528574	528967	529680	529736	529851	530013	530106	530312	530328	530369	530473	530555	530565	530689	530694	530708	530747	530776	530802	530884	530969	530999	531038	531317	531467	531586	531716	531938	531947	531991	532022	532282	532785	532947	533207	533242	533411	533432	533569	533968	533975	533984	534246	535531	536218	536225	536847	537330	537363	537495	537600	537601	537711	537768	537784	538278	538644	538871	538953	538969	538988	538996	539048	539091	539114	539559	539792	539899	540083	540097	540109	540921	541250	541730	542270	542278	544086	544179	544233	544520	544714	544804	544814	544906	545484	545857	545908	546088	546676	546703	546865	547255	548239	548582	548612	548816	548876	548957	549430	550178	551107	551201	551736	551766	552561	552618	552676	552695	552858	552870	552876	553248	553313	553434	553436	553474	553501	553789	554146	554260	554302	554322	554323	554641	554758	554848	554955	555136	555295	555437	556692	556912	557032	557152	558134	558512	559399	559506	559681	559774	560385	560568	560839	560946	561496	561549	561617	561701	561835	562113	562492	563319	563665	564247	564355	564415	564538	564716	565024	565196	566295	567096	567365	567370	567643	567661	567781	567853	568078	568114	568276	568793	569019	569198	569882	569960	570071	570695	571029	571061	571250	571577	572126	572201	572225	572231	572461	572500	572559	572569	572570	572608	572780	572897	572943	572968	573802	573865	573869	573918	573943	574305	574346	574371	574645	574725	574756	574889	574922	574995	575003	575505	575553	575626	575875	576070	576399	576485	576620	576685	576752	576800	576974	576980	577029	577079	577101	577248	577286	577298	577347	577361	577366	577376	577450	577480	577685	577719	577809	577817	577818	577857	578029	578152	578547	578618	578673	578676	578772	578820	578991	579024	579050	579147	579185	579210	579260	579273	579278	579302	579303	579369	579377	579435	579477	579488	579497	579532	579623	579675	579825	579870	579907	579918	579960	579981	580001	580008	580017	580050	580113	580116	580141	580173	580179	580206	580236	580277	580281	580482	580534	580577	580602	580724	580732	580745	580778	580846	580860	580899	581270	581607	581645	581715	581719	581726	581949	581956	582052	582109	582186	582375	582547	582549	582603	583016	583409	583776	583822	583826	583927	583955	584082	584110	584258	584352	584398	584409	584454	584487	584521	584726	584910	584965	585044	585175	585310	585431	585877	586073	586274	586745	586851	587017	587204	587453	587486	587498	587508	587670	588308	588468	588474	588491	588901	589042	589231	589549	589552	589749	589910	589918	590311	590357	590404	590500	590523	590566	590732	590745	590768	590994	591012	591021	591048	591080	591124	591295	591439	591991	592029	592129	592243	592303	592843	592853	593457	593475	593544	593839	593874	594118	594368	594370	594419	594782	595117	595354	595423	595548	595815	595836	595841	595846	595931	595933	595999	596272	596299	596308	596362	596392	596506	596836	596943	597415	597778	598031	598157	598441	598578	599012	599015	599084	599195	599205	599228	599702	600056	600080	600149	600494	600515	600674	600677	600701	600941	600956	600961	600966	601045	601064	601066	601108	601109	601271	601301	601383	601437	601527	601743	601792	601890	601971	601997	602165	602295	602466	602483	602658	603021	603066	603450	603543	603612	603633	603678	603918	604128	604461	604623	604677	604821	604875	605181	605208	605475	605582	605666	605672	605798	605810	605978	606035	606080	606095	606239	606253	606300	606332	606595	606781	607024	607206	607244	607251	607303	607761	607917	607939	608004	608181	608208	608229	608313	608358	608488	608592	608676	608700	608739	608808	608994	609003	609163	609265	609328	609453	609481	609709	609766	609971	610073	610105	610346	610425	610629	610711	611194	611223	612118	612150	612242	612272	612413	612424	612460	612538	612766	612919	612940	613362	613512	613597	613648	613744	614225	614266	614923	615138	615185	615344	615448	615500	615941	616199	616253	616439	616487	617043	617349	618380	618455	618670	618709	618724	618895	619241	619275	619351	619457	619490	619808	619814	620060	620303	620678	621086	621152	621196	621260	621320	621729	621984	622583	622773	622818	622931	623012	623112	623295	623307	624307	624536	624560	624848	625474	625506	625743	626818	626946	627093	627175	627414	627494	627867	628327	628374	628411	628606	628780	628860	630076	630127	630479	630530	630619	630668	630745	631343	631465	631607	632028	632432	632509	632700	633738	633888	633959	634080	634093	634236	634672	634779	635072	635671	636339	636386	636690	636730	636887	637043	637324	637475	638289	638386	638574	638737	638760	638826	639301	639321	639558	639743	639747	639810	639939	640236	640258	640322	640548	640932	640974	641379	641592	641601	641658	641745	641787	641922	641961	641994	642249	642279	642495	642729	643154	643407	643414	643493	643571	643665	643736	643871	643883	643898	643899	644067	644214	644446	644497	644773	644929	644957	645648	645651	645915	645985	646072	646109	646193	646298	646325	646362	646375	646676	646877	647072	647152	647680	647943	648244	649032	649512	649734	649959	650628	650642	650693	650810	650860	651229	651320	651385	652369	652396	652536	652696	652897	652940	653082	653151	653225	653245	653357	653688	653703	653891	653933	654029	655090	655140	655143	656804	656807	656930	657122	657349	657690	657703	657721	657947	657957	658027	658352	658415	658691	658727	659117	659276	659794	659847	660088	660092	660213	660254	660341	660343	660713	660782	661643	662092	662125	662170	662281	662308	662332	662386	662443	662479	662763	662863	662909	662996	663691	663751	664382	664621	664748	664801	664807	665539	665780	665974	666152	666304	666416	666847	666981	667294	667463	667684	668256	668388	668441	668763	669149	669353	669530	669677	669818	670004	670048	670156	670546	670674	670792	670830	670899	670973	671033	671087	671266	671430	672405	672566	672628	672754	672786	672897	672912	672954	673515	673747	673794	673911	673960	674022	674033	674247	674270	674303	674315	674503	674728	674731	674964	675009	675185	675344	675375	675464	675539	675711	675780	675876	675937	675950	676278	676533	676552	676571	677613	677817	677859	678279	678596	678611	678967	679071	679283	679391	679441	680177	680193	680402	680494	680625	680644	680759	680881	680885	681076	681233	681743	681839	682082	682672	682739	682988	683077	683131	683223	683244	683268	683320	683469	683624	683721	683817	683889	684011	684057	684195	684344	684528	684627	684849	684927	685068	685487	685542	685788	686314	686679	686885	687063	687242	687383	687428	688014	688064	688070	688095	688158	688260	688280	688334	688356	688988	689373	689378	689420	689703	689708	689735	689822	689913	690143	690173	690237	690263	690363	690408	690501	690699	691086	691180	691465	691636	691837	691855	692167	692329	692593	692974	693990	693994	693995	694320	694388	694547	695015	695101	695221	695373	695467	695764	696851	696854	696884	696901	696976	697581	697791	698922	699057	699174	699246	699438	699471	699825	699971	700003	700029	700055	700139	700144	700187	700238	700383	700688	701870	701986	701992	702023	702265	702272	702339	702586	702603	702735	702871	702990	703109	703378	703561	703570	703783	703883	703922	704140	704150	704523	704655	704673	704748	705096	705302	705345	705383	705493	705584	705641	706058	706184	706293	706544	706815	707043	707220	707271	707306	707704	708116	708206	709542	709765	709960	710220	710392	710566	710875	711140	711400	711704	711797	712103	712172	712891	713093	713246	713639	713691	713694	713726	714263	714432	714568	714575	714744	714752	715252	715479	715482	715648	715827	715978	716130	716143	716342	716348	716632	716971	716995	717171	717203	717232	717767	718034	718256	718588	718965	719227	719228	719360	719452	719471	719710	720276	720939	720951	721309	721361	721367	721483	721581	721672	721828	721836	721842	721885	722135	722360	722398	722510	722534	722726	722961	722977	723063	723123	723297	723393	723660	723852	723968	724119	724209	724528	725165	725213	726062	726461	726579	727186	727344	727575	727670	727774	727827	727858	728075	728095	728221	728242	728266	728283	728473	728745	728760	728865	728870	728884	728906	729445	729611	729625	729718	729832	729833	729858	729870	730024	730549	730614	731137	731773	731825	732899	732974	734392	734950	735331	735487	736294	736453	736627	737227	737265	737353	738045	738102	738126	738153	738631	738949	739314	740258	740369	740390	740488	741022	741262	741427	741467	741541	742148	742384	742586	743081	743127	743149	743258	743346	743372	743577	743637	744243	744987	745098	745279	745489	745625	745649	745661	745670	745871	745911	746236	746238	746250	746262	746310	746514	746931	747012	747036	748029	748073	748291	748454	748476	748575	748596	748741	748755	748894	748910	749018	749046	749408	749661	749803	750475	750489	750748	750886	751015	751256	751259	751402	751540	751608	751821	752184	752544	752632	752776	752816	752826	752844	752905	753536	753728	753748	753924	754058	754119	754125	754177	754342	754647	755098	755487	755541	755667	756076	756174	757072	757273	757938	758751	759393	761303	761393	761456	761471	761480	761543	761567	761792	761844	762266	762587	762825	762833	763008	763358	763448	763513	763518	763520	763522	763758	764238	764691	765713	765740	765775	765846	766160	766191	766521	766747	766812	766857	766871	767018	767064	767100	767188	767440	767525	767918	768044	768077	768601	768662	768960	769098	769562	769626	769767	769940	770330	770395	770733	770771	770830	770948	771176	771222	771303	771338	771349	771544	771559	771570	771989	772230	772380	772406	772421	772715	773021	773570	773683	773877	773928	774318	774373	774519	774580	774635	775292	775303	775441	775798	775811	775815	775969	776449	776747	776892	776906	777553	777576	777593	778546	778684	778723	779200	779236	779602	779857	780227	780506	780607	780646	780652	780846	780885	781013	781141	781442	781505	781553	781595	781655	781794	781823	781872	781875	781921	782509	782565	782590	782617	782854	782857	782936	782954	783634	783805	784140	784472	785436	785592	785947	786029	786049	786052	786073	786154	786364	786397	786436	786547	786577	786910	787087	787103	787164	787199	787239	787729	787787	787879	787969	787993	788128	788210	788326	788572	788635	788797	789205	789208	789397	789495	789673	789811	789853	790298	790510	790573	790678	791025	791270	791459	791492	791690	791810	792194	792205	792703	793090	793091	793128	793282	793284	793302	793431	793495	793633	793694	794347	794429	794478	794495	794642	794663	794696	794754	794884	795147	795150	795215	795282	795444	796121	796286	796357	796409	796938	797028	797030	797270	797578	797765	797768	797915	798149	798220	798502	798516	798859	799024	799192	799210	799306	799321	799378	799399	799411	799543	799591	799876	800228	800640	800641	801066	801324	801432	801767	801859	801958	802594	802917	803366	803804	803874	803902	803950	804293	804707	804720	804804	805128	805170	805413	805635	805650	805901	805939	805954	806031	806055	806112	806315	806317	806346	806409	806453	806552	806554	806604	806790	807138	807262	807274	807474	807636	807723	807803	807898	807954	808373	808374	808436	808496	809046	809372	809519	809675	809853	810269	810320	810504	810864	810951	811011	811067	811092	811111	811443	811546	811837	811884	812687	812945	812985	813193	813294	814855	815333	815438	815748	815900	815957	816411	816833	817076	817169	817467	817673	817813	817823	817880	817919	818296	818479	818501	818597	818760	818960	819066	819078	819127	819145	819317	819357	819697	819725	819769	819814	820207	820543	820592	820626	820771	820865	820925	821051	821505	821997	822096	822511	822610	822637	822657	822726	822743	823012	823018	823066	823110	823166	823169	823176	823196	823226	823320	823390	823991	824334	824533	824596	824738	824783	824901	824940	824991	825287	826008	826089	826346	826517	827060	828739	828741	828936	829325	829845	830035	830057	830107	830149	831453	831797	831878	831971	832349	832621	832806	832993	833408	833814	834066	834281	834511	834882	834898	835039	835077	835091	835132	835520	835531	835642	835721	835759	836179	836271	836298	836372	836458	836513	836757	836929	836956	837056	837216	837299	837373	837652	837665	837800	837869	837987	838017	838039	838047	838174	838859	839012	839249	839485	839515	839574	839984	840210	840350	840409	840590	840679	840841	840918	840953	840985	841229	841268	841416	841464	841514	841590	841596	841764	841778	841896	841929	842187	842433	843075	843189	843309	844148	844166	844209	844287	845077	845450	845553	845758	845833	845865	846073	846558	846732	847743	847989	848004	848517	848806	849090	849703	849804	849857	849955	850012	850162	850316	850864	850998	851021	851270	851482	851536	851877	851878	851985	852035	852122	852148	852172	852240	852318	852501	852808	853145	853601	854129	854383	855508	855546	855637	855790	855847	855889	855997	856177	856549	856898	857133	857457	857785	858015	858152	858201	858288	858489	858954	859050	859210	859213	859665	859685	859747	860020	860072	860220	860457	860565	861132	861168	861366	861444	861450	861461	861462	861501	861507	861572	861612	861624	861630	861642	861698	861701	862017	862059	862073	862101	862137	862322	862363	862382	862383	862384	862398	862401	862411	862431	862471	862473	862483	863515	863993	864016	864684	864726	864967	865167	865293	865441	865475	865515	866090	866527	866927	867048	867081	867491	867553	867845	868352	868466	868592	868625	868767	868784	869057	869231	869375	869376	869900	869942	870057	870371	870602	871203	871217	871236	871563	872353	872460	872533	872703	872817	872872	872953	872976	873039	873075	874014	874305	875175	876102	876147	876300	876422	876432	876473	876615	876839	876993	877094	877351	877357	877784	878015	879305	879601	879613	879663	879664	879712	879838	879925	879933	880141	880876	881182	881276	881294	881376	881379	882118	882334	882337	882634	882937	883351	883607	883951	884086	884371	884485	884635	884686	884735	885079	886159	886195	886342	887375	887519	887520	887524	887527	887529	887530	887531	887533	887593	887624	887633	887673	887705	887948	888246	888254	888628	888761	888868	889229	889256	889297	889668	890231	891179	891698	892011	892095	892388	892555	892698	893742	894387	894750	894789	894951	895089	895139	895272	895292	895301	895348	895371	895407	896687	897240	898020	898027	898275	898838	899033	899138	899225	899237	899617	900031	900208	900287	901869	902415	902672	902708	902771	902834	902948	903015	903327	904169	906066	906402	906960	907053	907063	907420	907446	907504	907725	907851	907901	908199	908266	908649	909474	909577	909660	909665	909777	910168	910318	910320	910357	910397	910456	910724	910781	910844	911006	911165	911177	911222	911387	911534	911619	911643	911660	911840	912017	912084	912299	913487	913655	913964	914336	914421	914748	916351	916641	916821	916923	916941	916986	917029	918409	918782	918818	919420	919564	919585	919630	920776	920792	920801	921051	921325	921391	921627	921653	921656	921678	921868	921906	921919	922893	923251	923414	924173	924204	924677	924925	924978	925045	925192	925391	925858	926029	926968	926980	927095	927139	927788	928288	928447	929764	929890	930150	930586	930625	930903	931278	931964	932940	934020	934305	934763	935660	936194	936608	936709	936848	937508	937516	937644	937740	937765	938601	938871	938879	938880	939044	939202	939849	940410	940821	940907	941198	941362	941446	941926	942052	942059	942149	942430	942507	942548	942551	942618	942690	942699	942723	942725	942785	943004	943103	943146	943204	943222	943223	943309	943409	943419	943515	943591	943632	943670	943710	943747	943821	943836	943839	943844	943861	943870	943883	943885	943896	943901	943906	944011	944050	944122	944126	944196	944261	944305	944312	944319	944348	944371	944374	944395	944429	944438	944467	944521	944570	944596	944612	944643	944743	944759	944768	944849	944965	944968	945001	945011	945067	945086	945181	945211	945310	945382	945594	945673	945688	945733	945799	945875	945883	945958	945994	946069	946081	946082	946096	946118	946230	946240	946267	946282	946285	946288	946306	946318	946415	946459	946480	946499	946507	946785	946843	946878	946906	946921	946945	947060	947077	947087	947215	947298	947440	947911	948286	948501	948502	948708	948710	948749	948751	948766	948767	948774	948832	948872	949012	949013	949031	949177	949178	949207	949211	949267	949353	949355	949398	949405	949412	949437	949531	949538	949571	949573	949848	949881	949931	949990	950016	950035	950067	950188	950461	950506	950539	950563	950962	950980	951072	951088	951193	951412	951424	951426	951479	951511	951514	951660	951666	951673	951699	951716	951832	951962	952080	952086	952095	952100	952103	952127	952239	952242	952291	952305	952316	952317	952321	952386	952452	952511	952515	952576	952656	952836	952883	952965	952995	953041	953050	953110	953134	953135	953172	953182	953203	953243	953250	953265	953319	953354	953358	953367	953386	953389	953422	953431	953435	953436	953485	953510	953567	953600	953624	953643	953675	953716	953729	953735	953783	953813	953838	953843	953999	954090	954188	954253	954266	954418	954464	954653	954657	954819	954911	955019	955021	955072	955156	955197	955264	955476	955513	955524	955664	955730	956240	956241	956269	956288	956295	956300	956327	956579	956768	956780	956849	956879	956888	956940	957026	957085	957096	957206	957474	957551	957611	957768	957855	958068	958107	958203	958211	958279	958345	958816	958936	959176	959513	959549	959857	960085	960389	960555	960556	960664	960898	960946	961204	961639	961709	961802	961824	961834	961840	961909	961929	961953	962076	962361	962632	962637	962752	962802	963250	963434	963738	963839	963933	963964	963973	964010	964397	964501	964584	964599	964643	964864	965086	965273	965353	965360	965510	965846	965909	965926	965952	966071	966076	966107	966518	966625	967002	967004	967022	967121	967312	967457	967460	967494	967535	967620	967662	967667	967691	968142	968217	968337	968427	968643	968832	968898	968997	969037	969120	969146	969176	969257	969314	969399	969851	969872	969911	970040	970246	970283	970308	970323	970357	970429	970517	970552	970766	971003	971144	971270	971273	971308	971552	971676	971772	972052	972196	972251	972254	972323	972539	973013	973022	973026	973277	973520	973700	973706	973781	973835	973997	974312	974321	974961	974981	975772	975780	975827	975878	975884	975986	976252	976336	976508	976587	976664	976667	976888	977017	977126	977258	977273	977431	978138	978247	978465	978756	979071	979169	979800	979840	979844	979884	979907	980212	980543	980927	981041	981400	981559	981562	981598	981793	981827	982351	982465	982483	982807	983116	983273	983287	983479	983680	983682	983725	983935	983977	984025	984263	984299	984735	984883	984936	985141	985380	985454	986297	986408	986585	986591	986599	986649	986694	986730	987107	987276	987351	987489	988081	988135	988561	989089	989533	989643	989663	989747	991258	991584	991707	992259	992766	993021	993096	993111	993834	994086	995490	995856	995931	996105	996579	996606	996639	997180	997222	997260	997655	1004520	1004777	1005087	1006121	1007089	1007094	1007131	1007148	1007427	1007569	1008244	1008751	1008872	1009048	1009323	1009431	1009445	1009477	1009642	1009922	1010107	1010149	1010222	1010574	1010791	1010817	1011306	1011814	1011961	1012024	1012223	1012294	1012357	1012363	1012499	1012501	1012658	1012755	1013203	1013317	1013332	1013989	1014236	1014664	1015270	1015280	1015298	1015312	1016237	1016301	1016540	1016619	1016752	1016917	1017321	1017376	1017589	1018260	1018786	1018956	1018957	1018975	1019041	1019294	1019341	1019694	1019889	1020538	1020605	1020670	1021447	1021603	1021903	1022032	1022131	1022221	1022596	1022677	1022836	1022842	1023370	1023397	1023775	1023804	1023831	1023912	1023993	1024119	1024213	1024337	1024377	1024378	1024383	1024384	1024385	1024516	1024641	1024659	1024732	1025014	1025192	1025290	1025570	1026402	1026837	1027697	1027992	1028102	1028915	1029044	1029074	1029117	1029267	1029683	1029689	1029755	1030238	1030472	1030513	1031012	1031809	1032213	1033285	1033353	1033415	1033481	1033531	1033660	1033735	1033804	1034041	1034100	1034721	1035006	1035288	1035335	1035612	1036222	1036486	1036804	1037697	1037827	1037992	1038029	1038328	1039154	1039576	1039664	1040083	1040160	1040179	1040516	1040869	1040921	1041064	1042013	1042564	1043873	1044061	1044457	1044747	1045095	1045647	1046724	1047108	1047273	1047294	1047409	1047421	1047834	1048306	1048381	1048972	1049221	1049449	1049990	1050009	1050162	1050247	1050290	1050395	1050711	1051286	1051308	1051347	1051454	1051469	1051547	1051644	1051857	1052245	1052428	1053085	1053233	1053263	1053431	1053475	1053497	1053535	1053559	1053572	1053693	1053768	1054433	1055268	1055434	1055480	1055562	1057093	1059024	1059142	1059568	1059703	1059863	1060039	1060647	1060736	1061170	1062937	1063031	1063114	1063306	1063506	1063867	1064086	1064147	1064318	1064550	1064621	1064723	1065837	1066102	1066315	1066420	1066599	1067489	1067507	1067674	1067858	1068056	1068153	1068487	1068745	1069256	1069274	1069504	1069794	1069995	1070392	1070728	1070986	1071656	1072010	1072054	1072097	1072481	1072533	1072678	1072687	1072807	1073065	1073170	1073212	1073317	1073394	1073395	1073425	1073578	1073792	1073905	1073945	1073981	1073998	1074025	1074031	1074048	1074072	1074083	1074114	1074119	1074133	1074166	1074185	1074274	1074307	1074347	1074393	1074401	1074411	1074439	1074465	1074471	1074476	1074520	1074559	1074563	1074573	1074591	1074614	1074630	1074643	1074683	1074693	1074718	1074720	1074739	1074793	1074805	1074821	1074828	1074831	1074832	1074887	1074945	1074947	1074948	1074975	1075080	1075118	1075146	1075161	1075173	1075174	1075179	1075192	1075227	1075232	1075239	1075296	1075307	1075338	1075366	1075404	1075412	1075424	1075441	1075454	1075458	1075463	1075546	1075596	1075647	1075716	1075732	1075752	1075855	1075874	1075907	1075943	1075994	1076056	1076132	1076171	1076306	1076318	1076542	1076546	1076687	1076783	1076933	1077044	1077577	1077657	1077777	1077790	1077808	1077820	1077927	1077965	1078325	1078371	1078381	1078445	1078455	1078502	1078518	1078575	1078685	1078710	1078798	1078822	1078825	1078829	1078900	1078910	1078943	1079056	1079085	1079343	1079798	1079955	1080103	1080106	1080727	1080750	1080760	1080985	1081058	1081082	1081879	1082002	1082041	1082089	1082099	1082128	1082549	1082920	1082941	1083122	1083140	1083149	1083275	1083380	1083425	1083642	1083741	1083745	1083878	1083956	1084029	1084071	1084087	1084112	1084230	1084236	1084275	1084315	1084320	1084374	1084465	1084570	1084592	1084593	1084653	1084713	1085010	1085374	1085765	1085827	1085967	1086003	1086092	1086230	1086233	1086237	1086326	1086360	1086412	1086774	1086921	1087023	1087071	1087299	1087342	1087379	1087384	1087439	1087580	1087899	1087905	1087908	1088560	1088675	1088982	1088993	1089111	1089301	1089307	1089335	1089470	1089477	1089528	1089571	1089603	1089684	1089685	1089738	1089764	1089797	1089953	1089967	1090023	1090061	1090136	1090339	1090387	1090460	1090489	1090602	1090683	1090781	1090856	1090923	1090946	1091074	1091075	1091099	1091108	1091114	1091162	1091171	1091195	1091423	1091741	1091864	1092386	1092434	1092500	1092581	1092648	1092779	1092815	1092816	1092878	1092896	1092986	1093077	1093115	1093156	1093211	1093224	1093280	1093420	1093465	1093480	1093539	1093659	1093829	1093833	1093840	1093859	1093906	1093934	1093995	1094055	1094143	1094149	1094165	1094168	1094185	1094243	1094266	1094275	1094279	1094294	1094355	1094531	1094556	1094588	1094612	1094659	1094668	1094738	1094796	1094898	1094907	1094967	1095057	1095124	1095125	1095176	1095204	1095297	1095337	1095345	1095428	1095467	1095516	1095538	1095556	1095568	1095626	1095710	1095725	1095731	1095873	1095947	1096005	1096101	1096159	1096225	1096287	1096387	1096577	1096715	1097089	1097092	1097143	1097521	1097807	1097828	1097848	1098044	1098056	1098302	1098334	1098483	1098484	1098488	1098502	1098593	1098633	1098775	1098861	1098862	1098863	1098906	1098944	1101111	1101197	1103045	1103070	1103076	1103125	1103151	1103184	1103242	20009	20012	20016	20029	20035	20050	20055	20131	20245	20262	20275	20317	20328	20366	20542	20587	20876	20960	20984	21041	21185	21218	21266	21287	21308	21392	21590	21629	21704	21734	21737	21767	21844	21885	21910	21921	21931	21952	21980	22119	22124	22152	22337	22383	22392	22494	22539	22544	22554	22563	22662	22673	22749	22782	22848	22873	23360	23382	23383	23403	23441	23508	23565	23628	23637	23676	23680	23708	23721	23763	23803	23896	23906	24113	24712	24762	27535	27619	27793	27809	27819	27829	27958	28027	28047	28098	28162	28180	28183	28225	28273	28309	28378	28387	28402	28417	28513	28521	28533	28550	28558	28561	28631	28643	28648	28653	28661	28693	28716	28758	28763	28792	28814	28816	28841	28858	29024	31098	31692	31767	31777	31815	31918	31935	31939	31974	32024	32042	32070	32075	32124	32132	32161	32199	32205	32208	32211	32217	32799	33009	33027	33030	33162	33207	33237	33350	33369	33384	33390	33417	33423	33435	33438	33441	33471	33486	33495	33525	33537	33540	33543	33561	33576	33579	33591	33600	33604	33612	33618	33645	38754	38764	38787	38893	38896	38905	38916	38925	38983	38984	39012	39027	39030	39047	39138	39161	39327	39330	39476	39502	39632	39721	39736	39977	40105	40195	40235	40237	40345	40387	40534	40539	40577	40624	40707	40744	40745	40805	40834	40842	40844	40867	40880	40888	40934	41090	41171	41229	41240	41326	41352	41376	41413	41440	41470	41545	41552	41557	41578	41596	41637	41645	41662	41665	41686	41692	41770	41812	41844	41878	41890	41907	41928	42004	42043	42067	42150	42203	42210	42796	42856	42858	42863	42979	43345	43570	43658	43697	43902	43956	44018	44029	44053	44075	44110	44236	44262	44335	44374	44499	44548	44767	44810	44834	45488	45533	45752	45944	46001	46271	46326	46450	46456	46581	46594	46606	46624	46741	46889	46892	46901	46911	46935	46939	47122	47391	47393	47492	47565	47598	47607	47681	47815	47869	48047	48087	48150	48670	48914	48970	49414	50256	50560	50735	50816	50824	50836	50846	50866	50876	50918	50946	50953	50969	51010	51088	51271	51367	51472	51496	51529	51536	51559	51733	51844	51912	52022	52194	52217	52247	52368	52617	52618	52676	52699	52812	52945	52951	52956	53093	53258	53555	53657	53726	53802	54012	54203	54221	54224	54243	55159	55206	55310	55400	55405	55438	55440	55526	55596	55622	55680	55994	56177	56195	56216	56254	56309	56498	56597	56609	56708	56745	56870	56966	57309	57342	57626	57737	57754	57857	57865	57896	57944	58719	58763	58863	58894	58903	58911	58920	58922	58936	58950	59014	59051	59115	59118	59125	59145	59209	59248	59430	59436	59615	59620	59838	59919	60029	60041	60081	60083	60229	60261	60360	60368	60372	60383	60841	60903	61201	61345	61390	61447	61537	61573	61600	61840	62065	62131	62923	62956	63088	63148	63799	63863	64489	65246	65665	65828	65845	66100	66170	66380	66872	67126	67150	67324	67358	67426	67445	68189	68194	68212	68282	68637	68790	69524	70004	70104	70175	70256	70312	70565	71131	72272	72285	72731	73292	73499	74346	74490	75279	75498	75523	75817	75883	76486	76492	76661	76709	76716	77369	77373	77454	77463	77484	77853	77925	77927	77934	78084	78501	78507	78746	79591	79735	80203	80902	80934	81179	81193	81197	81403	81517	81527	81655	81659	81766	81924	81984	82015	82034	82065	82066	82067	82100	82153	82288	82305	82375	82653	82758	83007	83010	83043	83082	83154	83648	83883	83928	83929	84210	84276	84347	84466	84850	84894	85056	85564	85744	85894	86002	86272	86390	86395	86413	86731	86796	86996	87187	87261	87301	87580	87769	87814	88366	88603	88686	88721	88735	88792	88826	88884	88909	88949	89063	89073	89091	89129	89195	89259	89482	89556	89820	90000	90005	90144	90185	90602	91259	91367	91649	91895	92077	92391	92733	92936	92945	93348	93352	93383	93639	93677	94385	94406	94669	94670	94712	94775	94976	95020	95113	95167	95384	95993	96187	96188	96212	96297	96350	96392	96420	96693	96969	96979	97013	97111	97172	97191	97243	97321	97402	97435	97447	97596	97645	97655	97810	98202	98203	98327	98576	98711	99583	99722	99923	100034	100080	100095	100237	100274	100295	100304	100311	100358	100390	100398	100590	101142	101186	101326	101389	101527	101634	101641	101689	101710	101830	101841	101956	102088	102109	102774	102921	103623	103920	104062	104252	104260	104304	104306	104323	104327	104337	104568	104576	104799	104839	105103	105157	105994	106355	106480	106732	106750	106804	106873	107093	107096	107202	107229	107298	107648	107724	108066	108180	108189	108219	108378	108402	108558	109157	109234	109359	109435	110146	110222	110295	110367	110370	110493	110889	111060	111087	111204	111381	111417	112046	112140	112164	112182	112238	112759	113056	113453	113756	113772	113883	114206	114361	114828	114917	114983	115168	115264	115512	115513	115567	115879	116171	116194	116489	116626	117217	118740	119142	119190	119517	119940	120266	120277	120285	120323	120468	120476	120501	120506	120594	120771	121402	121636	121985	121991	122140	122174	122213	122372	122549	123283	123288	123291	123587	123645	123687	123859	124050	125468	125486	125556	125622	126729	126861	126867	127157	127294	127610	127710	127842	127939	128212	128331	128728	128787	129036	129055	129074	129265	129510	129577	129618	129779	129932	130020	130446	131038	131420	131495	131560	132272	132413	132514	132552	132578	132757	132809	132879	132917	133152	133194	133217	133221	133481	133732	133824	133835	133849	133867	133892	133922	134153	134264	134567	134623	134716	134995	135200	135419	136039	136130	136192	136346	136417	136448	137044	137293	137367	137399	137518	137519	137680	137983	138053	138444	138600	138611	138663	138729	138737	138747	138748	138749	138759	138762	138783	138801	139190	139308	139359	139442	139448	139516	139544	139579	140062	140065	140094	140098	140101	140133	140170	140260	140266	140280	140284	140307	140338	140350	140487	140490	140501	140509	140515	140518	140569	140581	140584	140587	140620	140635	140641	140642	140652	140677	140689	141097	141154	141169	141175	141199	141221	141226	141273	141413	141609	142547	142582	142776	142847	143109	143145	143156	143225	143280	143284	143383	143428	143487	143510	143533	143540	143582	143646	143794	143894	144107	144176	144311	144515	144647	144785	144821	144862	144950	145141	145232	145301	145311	145385	145451	145730	145835	145919	145964	145974	145982	146102	146108	146127	146411	146544	146556	146723	147074	147077	147131	147218	147263	147287	147413	147432	147473	147499	147500	147521	147536	147574	147579	147667	147818	147839	147843	147865	147876	147878	147892	147899	147968	148004	148185	148199	148250	148260	148340	148376	148573	148829	148842	148868	149065	149068	149172	149196	149284	154329	154357	154361	154375	154395	154761	154834	154841	154857	154867	154872	154939	154946	155152	155175	155191	155194	155321	155726	155738	155853	155861	155936	155942	155949	155987	156008	156018	156022	156105	156195	156200	156354	156404	156810	156887	156956	157037	157145	157391	157457	157533	157539	157582	157692	158030	158128	158180	158393	158537	158585	158636	158666	158966	158978	158993	159339	159368	159496	159504	159519	160064	160084	160130	160134	160186	160276	160397	160510	160702	162021	162243	162408	163172	163323	164505	164553	164556	164557	164619	164631	165552	165916	165947	166153	166774	166782	166929	166936	167058	167076	167131	167141	167205	167331	167518	168336	168926	169307	169429	169779	169817	169971	170041	170068	170177	170253	170254	170268	170271	170295	170805	171063	171378	171489	171720	171750	171888	172050	172332	172613	172710	172719	172744	172748	172797	172830	172899	173086	173480	173626	173928	174399	174492	174776	174810	174827	174835	174840	174881	174950	175011	175221	175229	175320	175400	175438	175445	175446	175451	175485	175491	175563	175623	175659	175671	175686	175728	175731	175766	175770	175869	175876	175938	175941	175956	175968	175977	175980	176013	176055	176060	176116	176125	176136	176166	176286	176310	176372	176373	176391	176394	176405	176409	176417	176422	176436	176463	176464	176470	176493	176501	176517	176544	176545	176568	176598	176604	176631	176640	176641	176658	176664	176671	176679	176776	176783	176824	176871	176883	176889	176892	176893	176938	176972	176973	176985	176991	178501	178530	178549	178565	178580	178762	179018	179126	179183	179187	179188	179192	179220	179235	179243	179246	179264	179299	179371	179372	179390	179446	179450	179630	179721	179738	179744	179764	179900	180188	180266	180393	180397	180441	180527	180540	180549	180682	181033	181063	181094	181108	181133	181240	181274	181316	181320	181321	181324	181334	181339	181341	181386	181417	181459	181528	181886	181899	182401	182461	182507	182566	182758	182769	183303	183317	184026	184524	184631	184662	184693	184710	184740	184827	184839	184863	184864	185105	189039	189055	189064	191686	191698	191700	191725	191743	191763	191853	191854	191863	191887	191908	191917	191929	191937	191938	191980	191998	192000	192016	192037	192041	192043	192046	192052	192054	192055	192086	192124	192166	192184	192189	192196	192205	192223	192232	192241	192270	192303	192331	192337	192352	192368	192381	192391	192398	192427	192433	192442	192454	192464	192478	192490	192493	192505	192512	192537	192574	193577	194158	194433	194469	194474	194634	194742	194904	194933	195469	195501	195534	196347	197359	197413	197671	197746	197761	197809	197817	197854	197896	197968	197975	198022	198067	198088	198106	198163	198373	198394	198562	199027	199210	199651	199933	200026	200344	200661	200812	200829	201006	201007	201039	201228	201496	202063	202087	202114	202174	202198	202246	202255	202279	202360	202495	202641	202645	202651	202687	202744	203430	203432	203437	203446	203457	203472	203561	203659	203660	203668	203675	203694	203696	203698	203699	203709	203769	203770	203783	203909	204100	204169	204217	204226	204262	204274	204289	204319	204343	204487	204720	204727	204784	204853	204889	204982	205072	205108	205141	205410	205473	205839	205841	205872	206295	206373	206454	206466	206475	206898	206931	207024	207083	207649	207680	207805	207864	208255	208320	208578	208617	208668	208703	209014	209091	209376	209430	209520	209600	209676	209681	209715	209883	209938	209980	210073	210096	210097	210105	210126	210136	210203	210312	210326	210347	210386	210400	210401	210446	210626	210634	211037	211241	211383	211471	211526	211549	211862	211996	212279	212300	212320	212333	212354	212444	212515	212657	212665	212666	212668	212674	212675	212760	212968	212973	212980	213016	213028	213361	213373	213459	213533	213634	213644	213671	213677	213680	213704	213711	213716	213844	213847	213868	213902	213910	213913	213923	213927	213931	213964	213967	214283	214300	214308	214316	214324	214329	214333	214355	214363	214379	214387	214390	214393	214430	214432	214441	214444	214573	214651	214771	214807	214894	214903	215635	215692	215749	215750	215770	215786	215796	215888	215920	216016	216224	216228	216395	216401	216523	216589	216916	216929	217135	217214	217303	217478	217517	217616	217622	217627	217799	217817	217883	217901	217938	217943	218038	218048	218133	218163	218178	218179	218254	218794	218885	218894	219006	219039	219047	219053	219077	219137	219215	219230	219303	220097	220139	220147	220226	220241	220292	220349	220521	220673	220805	221146	221156	221195	221378	221699	221885	221888	221944	222164	222236	222260	222298	222362	222422	222555	222560	222614	222650	222758	222870	222872	222954	222976	223010	223025	223040	223079	223334	223455	223472	223485	223743	223883	223897	223944	223987	224022	224023	224029	224060	224074	224094	224110	224119	224147	224198	224251	224305	224365	224371	224410	224455	224560	224563	224632	224656	224821	224883	224893	224899	224968	225019	225044	225097	225120	225166	225187	225220	225265	225319	225348	225355	225389	225398	225756	225789	225831	226025	226419	226476	226609	226869	226896	226926	226932	227225	227236	227389	227402	227427	227500	227580	227631	227649	227727	227820	227838	227840	227868	227940	227942	228135	228318	228432	228433	228436	228454	228460	228472	228511	228525	228529	228597	228598	228628	228629	228665	228693	228699	228733	228842	228913	228929	228943	228976	229008	229019	229071	229211	229216	229225	229237	229239	229243	229323	229599	229692	229718	229738	229740	229764	229800	229845	229917	230124	230568	230569	230643	230665	230719	230727	230735	230761	230765	230811	230829	230888	230907	230920	230963	231006	231052	231060	231064	231085	231175	231198	231225	231249	231255	231271	231315	231371	231574	231655	231658	231830	231976	232032	232062	232095	232253	232301	232343	232404	232472	232809	233019	233376	233553	233679	233816	234132	234621	234642	234705	234723	234939	235249	235257	235419	235491	235527	235539	235584	235642	236271	236274	236400	236597	236866	236884	236922	237014	237144	237166	237352	237491	237958	238012	238341	238373	238380	238383	238503	238640	238644	238687	238762	239010	239073	239324	239574	239922	240030	240129	240640	240724	240753	240810	240870	240914	241161	241325	241399	241607	242048	242359	242563	242832	242999	243047	243656	244058	244322	244539	244670	245120	245429	245858	245885	246069	246080	246413	246446	246476	247156	247163	247179	247200	247245	247246	247654	247747	247966	248053	248056	248248	248263	248278	248287	248833	248914	248917	248929	248935	248947	248983	249004	249022	249031	249034	249037	249184	249881	249966	249987	250023	250103	250104	250125	250131	250145	250182	250185	250197	250205	250208	250212	250227	250233	250257	250263	250265	250268	250269	250278	250293	250306	250322	250332	250368	250395	250401	250416	250425	250545	250557	250812	250821	250839	250869	250923	250945	251085	251190	251208	251325	251362	251485	251866	251888	251979	252000	252455	252507	252624	252641	252963	253011	253020	253341	253530	253604	253641	254127	254368	254406	254417	254460	254536	255062	255098	255146	255195	255225	255246	255249	255321	255327	255331	255573	255576	255594	255681	255747	255750	255786	255819	255846	255918	256332	256419	256503	256531	256646	257186	257205	257445	257490	257922	257949	257991	258084	258162	258174	258384	258387	258394	258494	258594	259158	259209	259269	259290	260031	260283	260481	260622	261137	261160	261303	261493	261505	261527	261672	262334	262503	262653	262657	262723	262753	262807	263038	263248	263335	263585	263586	263602	263634	263879	263986	264055	264060	264088	264099	264138	264240	264345	264381	264497	264528	264543	264693	264767	264792	264846	264894	264897	264905	264993	265575	265596	265785	266715	266865	266867	267068	267417	267453	267455	267615	267622	267657	267681	267978	268595	269041	269212	269506	269717	270281	270300	270327	270855	271080	271182	271455	271599	271617	271665	271679	272238	272301	272960	273562	273754	274363	275229	275384	275445	275556	275612	275771	275972	276185	276186	276625	277015	277184	277439	277564	277596	277720	278056	278212	278278	278454	278456	278462	278593	278632	278650	278707	278719	278842	279085	279121	279472	279478	280102	280567	280669	280850	281036	281047	282232	282544	282610	282778	282808	282820	283073	283543	283651	283657	283696	283744	283795	283924	283942	283948	284026	284071	284074	284200	284209	284381	284398	284446	284447	284458	284475	284516	284533	284566	284592	284601	284604	284606	284652	284658	288305	288337	288348	288370	288374	288404	288538	288541	288553	288562	288583	288634	288640	288649	288653	288661	288682	288686	288687	288748	288781	288784	288799	288803	288804	288806	288824	288835	288852	288877	288892	288916	288926	288928	288935	288940	288944	288952	288967	288980	288982	288994	289015	289048	289066	289070	289135	289138	289174	289183	289192	289233	289234	289237	289258	289267	289275	289283	289306	289352	289354	289357	289387	289411	289585	289597	289622	289693	289696	289718	289723	289766	289802	289918	289924	289988	290041	290059	290063	290065	290113	290141	290275	290338	290371	291500	292465	292478	292522	292948	292952	293009	293055	293247	293275	293593	293636	293772	293795	293819	293831	293891	294114	295271	295275	295698	295731	296530	296882	297190	297612	297839	297942	297996	298227	298491	298525	299175	299184	299196	299307	299429	299438	299523	299677	299739	299817	299840	299976	299985	300069	300113	300114	300227	300265	300267	301005	301073	301851	302058	302382	302439	302440	302463	302470	302763	302769	303099	303303	303327	304187	304485	304530	304554	304563	304599	304608	304629	304850	305160	305280	305627	305628	305787	306808	307166	307451	307477	307484	307511	307523	307723	307852	310164	310371	310809	311208	311682	311817	312012	312482	312490	312878	312887	313082	313414	313476	313614	313635	313697	313758	313773	313880	313895	314056	314680	314704	315779	315903	316203	316221	316244	316307	316529	317359	317489	317780	317956	319280	319289	319322	319361	320210	320540	320626	321243	321552	321675	321792	322110	322764	322776	322815	323006	323074	323578	323640	323725	323730	323745	323901	323955	324084	324345	324357	324804	325514	325604	325754	325937	326151	326381	328113	328227	328490	328554	329598	329609	329798	329929	330154	330224	330338	330389	330400	330575	330887	330942	330945	331190	331193	331546	332360	332435	332438	332489	332690	332792	333107	333368	333702	333767	333917	334148	334244	334389	334646	334649	334664	334680	334773	334790	335050	335116	335689	335769	335772	335776	335812	335831	335945	335948	336027	336062	336117	336124	336326	336822	336828	336831	336841	336851	336999	337138	337151	341915	342050	342090	342969	342977	343202	344164	344350	344578	344785	345076	345079	345115	345805	345883	345919	346055	346156	346243	346612	346652	346658	346706	346843	346897	347194	349867	349988	350320	350447	351083	351115	351422	352293	352360	352439	352456	352982	353003	353014	353119	353174	353504	353525	353904	353920	354875	354893	355201	355631	355975	356019	356028	357208	357220	357262	357355	357363	357511	357522	357634	358807	359206	359697	359709	359757	359763	359814	360154	360225	360229	360339	360888	361060	361323	361414	361424	362567	362604	363498	363510	364716	364806	365109	365349	365451	365583	365727	366301	366426	366443	366471	366535	366564	366857	366997	367087	367334	367571	368226	368290	368338	368359	368476	368507	368533	368796	369030	369052	369074	369246	369253	377630	377818	377953	378077	378859	379115	379551	380327	380370	380385	380395	380423	380457	381262	381545	381565	381718	381878	382319	382449	382768	382888	382926	382952	383359	383412	383599	383673	383715	384011	384026	384176	384224	384228	384564	384614	384617	384708	384832	385235	385303	385342	385357	385486	385815	385906	385994	386002	386052	386124	386512	386515	386532	386964	387237	387290	387299	387549	387551	387574	387629	387697	387730	387956	387988	388457	388657	388921	389125	389179	391801	391848	391985	391988	392962	393043	395620	395731	395771	395840	395858	395981	396040	396265	396341	396346	396352	396623	396644	397140	397864	397926	398063	398078	398216	398262	398485	398575	398604	398794	398882	398893	399136	399265	399574	399652	400300	400807	400870	401175	401197	401261	401844	401865	402073	402142	402260	402409	402503	402568	402893	403087	403153	403473	403518	403576	403672	403754	403810	404057	404080	404104	404133	404472	404663	404676	405042	405384	405483	405876	406161	406413	407097	407303	407424	408935	408963	409031	409271	409515	409569	409902	410046	410244	410349	410400	410758	411120	411462	411588	412493	413227	413242	413920	414442	414815	414850	414893	414955	415048	415075	415580	415647	415723	415782	415838	415862	416039	416315	416365	416628	416719	417512	417552	417584	417659	417683	417713	417973	418213	418314	418515	418566	418584	418769	418818	418942	419159	419171	419310	419376	419410	419458	419649	419768	419861	421072	421779	421826	422220	422550	422575	422596	422611	422612	422682	422686	422810	422832	422884	423066	423138	423183	423270	423615	423755	423759	423834	423885	423915	423939	423958	424414	424590	424591	424657	425196	425207	425464	425466	425571	425573	425642	425698	425823	426604	426709	426754	426787	427168	427445	427457	427611	427796	428270	428325	428368	428409	428422	428441	428577	428612	428622	428909	428930	428950	428987	429179	429209	429281	429374	429926	430001	430064	430171	430176	430723	430746	430749	430938	431055	431121	432140	432241	432292	432542	432680	432696	432880	433010	433552	433597	433738	433757	433798	433808	433964	434116	434170	434502	434536	434836	434864	435251	435537	435705	435882	436299	436948	437337	437526	437695	437963	437977	438079	438265	438356	438411	438607	438647	438664	438708	438713	439387	439955	439965	440641	440918	441053	441547	441645	442065	442099	442534	442641	442714	442722	442797	442977	443591	443601	443613	443651	443672	443818	444105	444512	445010	445025	445166	445223	445910	446240	446267	446419	446461	446637	447507	447594	447972	448581	448705	448713	449245	449365	451313	451655	451658	451688	451856	452020	452449	453030	453089	453383	453640	453697	453749	453884	453944	454169	454198	454531	454701	455301	455401	455677	455710	456173	456674	456731	456735	456761	457094	457154	457202	457304	457523	457911	458219	458229	458252	458253	458506	458517	458787	459195	459236	459462	459807	459892	459996	460005	460218	460291	460296	460317	460318	460616	460714	460869	460942	461235	461647	461713	461815	462671	463074	463251	463506	463524	463703	463725	464025	464050	464133	464224	464498	464605	464606	466050	466293	466416	466647	467387	467559	467689	467741	468138	468147	468172	468308	468473	468884	468970	469454	469476	469480	469606	469770	470300	471030	471056	471635	472006	473073	473214	473224	473248	473366	473599	474354	474431	475194	475617	475801	475819	475859	475948	475972	476005	476266	476336	476415	476481	477274	477410	477414	480397	480952	481291	481382	481421	481528	481653	481684	481745	481778	481895	482319	482466	482571	482793	482823	482853	482934	483249	483325	484162	485086	485569	485734	485933	487220	487365	487388	488103	488405	490347	490365	490380	490625	490701	490770	490821	491404	491776	492082	492161	492436	492845	492963	493569	494059	494360	494520	494957	495657	495763	496391	497360	497539	498025	498334	498501	498856	498859	499303	499405	499429	499589	499927	499958	499968	500107	500338	500350	501061	501155	501488	501523	501674	501701	501718	503102	503583	503777	503780	504019	504178	504255	504804	505180	506336	506614	506617	506851	506895	506907	507094	507120	508013	508042	508235	508343	508421	508802	508883	509021	509024	509120	509162	509338	509366	509424	509425	509458	509500	510256	511782	511812	512121	512211	512272	512315	512441	512442	512560	512682	512704	512774	512796	514709	514715	515207	515546	515552	515648	516860	517487	517532	517806	517817	519421	519820	519852	519925	519958	520042	520293	520648	520954	521254	521555	522323	522537	522769	523244	523338	524221	524224	524251	524425	524456	524526	524822	525087	525792	526391	527087	527295	527424	527691	527698	527782	528055	528372	528913	529562	529607	530014	530030	536590	536837	537720	537998	538190	538194	538205	538593	538857	539017	539103	539120	539270	539295	539361	539405	539453	539476	539522	539540	539754	539807	539846	540166	540329	540663	540907	541115	541297	541315	541363	541384	541410	541480	542178	542287	542293	542568	542640	542667	542716	542758	542821	542822	542902	543363	543662	543674	543812	543860	543872	543967	544616	544629	544742	544935	545348	545366	545595	545762	545788	546373	546549	546654	547302	547467	547959	548057	548140	548651	548684	548702	549134	549491	549803	549974	550049	550154	550173	550660	551612	551658	551935	551961	552331	552570	552995	553063	553579	553600	555732	555754	555812	555871	555982	556694	556805	556807	557337	557437	557865	558287	558621	558627	558660	559070	559238	559256	559307	559386	559430	559432	559443	559669	559694	559712	559817	560125	560354	560820	562254	562335	562416	562430	562536	562821	563059	563287	563316	563749	564637	564645	564687	564716	564748	564758	564935	565211	565316	566330	566776	567863	567887	567906	567985	568139	568332	568396	568513	568528	568594	568893	569000	569328	569454	569577	569805	569817	570594	570605	570708	570909	570915	570948	570961	571432	571515	572543	572602	572791	573260	573334	573375	573388	573698	573852	573871	573884	574156	574220	574221	574503	575468	575958	576419	576433	576586	577230	577539	578161	578167	578194	578347	578506	578887	579082	579889	580816	581628	581767	581778	581796	581807	581867	582237	582645	582747	582777	583118	583345	583411	583921	583961	584153	584301	584303	584400	584517	584838	585012	586000	586185	586356	586365	586621	586722	586980	587085	587154	587584	587702	587954	588464	588468	588552	588553	588587	588598	588611	588675	588689	588790	588810	588990	588995	589041	590210	590711	590985	591054	591321	591358	591601	591910	592785	592815	592917	592951	592959	593010	593193	593196	593536	593729	593767	594066	594328	594406	594732	595418	595431	595559	595589	596316	596430	597049	597084	597102	597152	597171	597177	597314	597366	597446	597460	597495	597579	597618	598434	598527	598530	599076	599082	599128	599203	599328	599382	599580	599595	599776	599889	599937	599988	600033	600055	600385	600447	600540	600721	600786	601022	601087	601215	601224	601227	601426	601443	601629	601704	601740	601966	601977	602826	602883	602904	603616	603672	603810	604028	604193	604785	604854	604980	605160	605709	606079	606082	606286	606991	607400	608369	608447	608600	608603	608891	609644	609797	609956	611186	611229	611358	611608	611733	611838	611934	611985	612157	612330	612409	612426	612495	612835	612865	612996	613002	613224	613276	613811	614213	614237	614290	614434	615256	615413	615506	615892	616505	617776	617903	619070	619232	619720	620063	620336	620345	620651	621281	621307	621553	621575	621890	621965	622022	622109	622698	622962	623047	624235	624323	625546	625594	625738	625924	626005	626245	626283	628122	628201	628341	628505	628514	628712	628832	629117	629888	629936	630891	630939	630963	630970	631115	631117	631118	631590	631598	631710	632813	633053	633164	633233	633266	633862	633864	634018	634070	634097	634286	634420	634443	635121	636323	636359	636366	636376	636380	636498	636534	636854	636917	637085	637099	638848	638903	639302	639358	639379	640083	640163	640245	640254	641374	641405	642080	642110	642176	642278	642317	642318	642360	643084	643388	643394	643399	643617	643719	643740	643965	644092	644200	644268	644283	644295	644319	644355	644378	644406	644442	644523	644673	644676	644677	644927	644999	645352	645530	645531	645702	645735	645750	645789	645825	645851	645941	646079	646413	646514	646832	646931	646944	646949	646950	646953	646974	647001	647030	647044	647051	647072	647082	647101	647183	647189	647231	647234	647246	647264	647267	647378	647491	647573	647927	648164	648188	648254	648484	648537	648542	648580	648680	648855	648899	649274	649289	649326	649373	649409	649448	649505	649594	649916	649925	650015	650042	650099	650129	650153	650187	650375	650387	650542	650642	650665	651477	651493	651542	651577	651662	651713	651791	652000	652193	652205	652280	652331	652345	652445	652535	652547	652566	652577	652580	652634	653042	653130	653180	653282	653306	653370	653378	653396	653422	653467	653529	653555	653627	653687	653754	653789	653798	653803	653903	653918	653927	653946	653948	653951	654369	654410	654418	654425	654433	654471	654604	654609	654618	654655	656092	656122	656278	656811	657063	657304	658489	658774	658930	659524	659647	659785	659798	659805	659826	659831	659944	659956	660120	660181	660244	660314	660449	660617	661063	661448	661686	661699	662037	662040	662453	664871	665051	665351	665550	665621	665769	665852	666022	666119	666684	667313	667616	668383	668389	668890	668997	668999	669246	669529	669530	669879	670221	670311	670371	670407	670448	670494	670495	670796	670930	672053	672154	672177	672367	672672	673239	673256	673257	673334	673345	674080	674227	674229	674317	674343	674652	674883	675313	675437	675712	675737	675746	675803	675823	675888	675893	676008	676336	676392	676443	676739	676808	676809	676814	677265	677266	677562	677683	678119	678272	678294	678328	678354	678366	678431	678550	678880	678918	679045	679204	679276	679312	679402	679561	679633	680361	680377	680505	680646	680789	681132	681324	681559	681658	681730	682655	682916	682938	683122	683670	684093	684627	684777	684780	684907	685051	685355	685395	685402	685461	685481	685502	685507	686292	686408	686411	686651	686666	686939	686944	687234	687921	687986	688529	688532	688631	688632	689216	689690	690097	690188	690401	690407	690747	690758	691343	691394	691508	691512	691574	691583	691631	692065	692129	692180	692297	692388	693063	693091	693485	693506	693590	693654	693685	693868	693899	693922	694054	694055	694192	694255	694258	694261	694552	694672	694673	694675	694749	694838	694860	694863	695929	695960	696099	696248	696281	696302	696308	696509	697094	697111	697135	697142	697297	697311	697312	697320	697322	697324	697334	697403	697404	697481	697579	697589	697649	697659	697689	697754	697755	697975	698031	698221	698434	698464	698533	698584	699031	699347	700183	700207	700364	700447	700537	700624	700709	700879	700975	701051	701326	701428	701681	701797	702121	702232	702457	702480	702723	703161	703263	704142	704152	704305	704340	704343	704397	704457	705873	706429	706458	707011	707283	707692	708335	708387	708426	708490	708833	708839	709001	709169	709427	709853	709877	710097	710114	710237	710248	710371	711550	711557	712300	712696	712972	713042	713134	713185	713251	713328	713452	713542	713566	713677	713688	714201	714215	714556	714573	714627	714670	714822	714840	715062	715494	715550	715584	715641	715878	715926	715947	716064	716298	716361	716960	717396	717409	717609	717730	718274	718509	718697	719710	719800	720004	720052	720070	720089	720106	720139	720270	720346	720395	720471	720731	720939	721457	721698	721756	721800	721854	721913	721918	722172	722514	722565	723050	723072	723334	723409	723673	723915	723944	724488	724839	724964	724976	725085	725228	725246	725388	726140	726153	726162	726526	726720	727215	727629	727848	727893	727939	727972	728110	728545	728887	729742	730635	731589	731765	731787	731982	732024	732176	733085	733107	733685	733721	734304	734415	734775	735571	735773	735812	735886	735926	736013	736397	736456	736670	736778	737214	737243	737311	737349	737804	737894	737983	737998	738154	738515	738530	738539	738569	738628	738634	739401	739854	739974	740157	740402	740462	740534	741213	741397	741416	741506	741564	741929	742145	742381	742537	742545	742760	742824	743024	743080	743303	743668	743706	744077	744356	744386	744613	744707	744797	745279	745350	745905	745917	745959	746105	746166	746261	746320	746436	746969	748436	748562	748912	749486	749498	749531	749537	750260	750292	750437	750443	750762	750764	750998	751118	751229	751340	751486	751511	751580	751803	751841	751968	751989	752040	752130	752715	752737	752852	753163	753392	754109	754399	754701	754877	754885	754908	755077	755202	755350	755452	755476	755554	755668	755718	755719	755761	755785	755929	755980	756062	757250	757619	757811	757884	757919	757922	757943	757985	758006	758138	758524	758812	759362	759434	759445	759465	759531	759659	759948	759960	760007	760057	760148	762320	762321	762733	762735	762738	762741	762745	767005	767111	767178	767507	767534	767546	767607	767613	767692	767694	767859	767860	767940	767979	768001	768025	768258	768323	768366	768461	768800	768820	768832	768891	768921	768934	768945	769473	769547	769638	769677	770921	771026	771028	771881	771966	772163	772206	772210	772217	773235	773259	773427	773640	773673	774335	774822	774917	774931	774976	775081	775371	775374	775396	775684	775876	776010	777510	777536	777689	777800	777940	778104	778226	778559	778674	779064	779519	779610	780239	780408	780558	780619	780772	780868	781012	781075	781215	781254	781330	781432	781552	781571	781588	781715	781738	781739	781761	781784	781807	781834	782076	782320	782380	782537	782771	783216	783300	783330	783597	783605	783702	784335	784392	784629	784788	784871	785065	785080	785083	785085	785089	785103	785113	785145	785783	785933	785961	786002	786143	786296	786475	786491	786531	786536	786584	786971	786989	787119	787162	787280	787318	787439	787460	787472	787713	788872	788906	788989	789376	790718	790938	791599	791811	792247	792250	792502	793198	793273	793369	793690	793702	793933	794236	794637	794768	794802	795132	795138	795291	795330	795333	795456	795502	795519	795574	795875	796299	796335	796979	797054	797143	797163	797247	797253	797337	797434	797598	797601	797619	797625	797642	797781	797805	797828	797862	798010	798015	798214	798237	798506	798507	798587	798653	798761	798794	798821	798876	798914	799048	799157	799667	799799	799847	799957	800015	800372	800504	800632	800708	800723	800780	801167	801321	801325	801326	801419	801507	801855	802206	802257	802293	802667	802988	802994	803083	803214	803215	803248	803265	803289	803979	804023	804937	804958	805234	805450	805504	805732	806056	806458	807190	807334	808048	808067	808191	808276	808850	808922	808923	809050	809051	809094	809445	809526	809545	809797	810145	811101	811138	811186	811240	811413	811567	811665	811670	811677	811699	811847	812135	812194	812210	812275	812470	812884	813292	813403	813423	813456	813458	813622	813848	813956	813959	814000	814003	814254	814346	814632	814833	815013	815062	815256	815355	815496	816127	816309	816529	816651	817127	817474	817627	817813	817969	818175	818386	818912	819413	819623	820581	820591	821218	821269	821532	822243	822321	822675	822698	822738	822901	823400	823697	824472	824512	824518	824711	824717	824762	825323	825324	825715	827134	827363	827411	827425	827450	827514	827668	827684	828356	828807	828818	829300	833539	833840	833852	834181	834560	834769	834830	835069	835071	835248	835457	835892	836096	836420	836435	836444	836581	836915	836936	837431	837465	837517	837539	837544	838314	838381	838383	838405	838547	838640	838657	838826	838910	839133	840055	841028	841061	841337	841402	841425	841554	841567	841589	841811	842271	842427	842458	842476	842539	842552	843200	843400	843705	843838	844013	844181	844421	844476	844521	844525	844571	844710	844775	844926	844962	845040	845100	845121	845206	846313	846318	846402	846518	846527	846528	846627	846685	846743	846774	846840	847129	847557	847650	847731	847809	848442	849117	849363	849841	849886	850267	850284	850989	851302	851763	851787	851796	851812	852125	852284	852482	852499	852512	852559	852588	852602	852719	853051	853094	853099	853120	853133	853139	853424	853433	853746	853748	853781	853817	853840	853970	854280	854372	854421	854469	855466	855490	855584	855590	855626	856025	856586	856993	857030	857443	858274	858368	858915	858941	858943	863084	863122	863190	863223	863227	863515	863574	863579	863580	863589	863659	863662	863719	863769	864099	865539	865753	865864	865891	865894	866118	866170	866296	866383	866452	866498	866586	866874	867325	867469	867748	868060	868102	868237	868255	868444	868564	869271	869402	869459	869504	869592	869677	870214	870412	870566	870617	870662	870934	870954	871030	871381	871397	871781	872120	872220	872448	872574	872895	872911	872952	872976	873506	873600	874272	874275	874674	874676	874677	874792	874891	874905	874906	875236	876285	876417	876546	876675	876857	877053	877236	877422	878073	878235	878922	879167	879246	879450	879673	879745	879877	880005	880758	881142	881399	881634	881655	881661	881971	881988	882075	882243	882283	882293	882296	882462	882672	882675	882882	882902	883005	883228	883252	883261	883408	883429	883523	883564	883828	883867	883900	883969	883992	884074	884224	884331	884734	884788	884872	885306	885337	885700	886065	886533	886545	886593	886683	886716	887067	887138	887220	887310	887330	887415	887441	887443	887460	887472	887741	888171	888878	888990	889013	889015	889078	889156	889354	889500	889872	890591	890951	891178	891344	891348	891544	891545	891720	891722	891725	891783	891837	891894	891969	892043	892172	892182	892417	892423	892527	892587	892647	892740	893241	893298	893350	893737	894210	894413	895150	895322	895801	896002	896044	896593	896944	897380	897454	897575	897677	897719	897856	897886	897902	898120	898309	898387	898504	898515	898588	898776	898896	898943	898957	899374	899449	899524	899696	900656	901035	901104	901143	901413	901553	901645	901653	901950	901977	901986	901988	902003	902373	902525	903546	903581	903623	903628	903760	903773	903825	903989	904344	904361	904506	904510	904512	904529	904531	904579	904607	904741	904743	904755	904784	904834	904894	904962	905077	905226	905422	905710	905746	905751	905755	905769	905842	905891	906023	906042	906053	906058	906151	906164	906192	906247	906266	906268	906274	906343	906363	906412	906852	906925	907124	907225	907245	907290	907319	907357	907371	907420	907453	907669	907696	907710	908107	908164	908359	908409	908894	909107	909143	909847	909850	909871	909994	910012	910252	910405	910870	910873	910906	911110	911718	912214	912243	912247	912392	912683	912931	912992	913337	913788	913811	914042	914111	914129	914324	914394	914429	914585	914720	914821	915801	915885	915886	917844	917866	918154	918156	918868	918916	919113	919522	919536	919769	919855	919963	919964	919982	920004	920048	920063	920124	920158	920159	920182	920213	920545	920553	920570	920602	920644	920660	920842	920977	921124	921361	921956	921958	921967	921979	922184	922190	922276	922306	922456	922627	922834	922938	923134	923158	923164	923536	923601	923621	923643	924129	924330	924672	924756	924856	924867	924935	924948	925138	925140	925143	925374	925653	925856	926284	926473	926590	926722	926794	927833	927971	928031	928350	928470	928662	929178	929184	929989	930066	930117	930207	930249	930276	930283	930533	930558	930599	930775	930818	930889	930896	931057	931298	931301	931390	932335	932860	932895	932902	932935	933031	933424	933739	933835	933901	933906	933922	934171	934660	934874	934927	935112	935646	935736	935764	935788	935794	935860	935863	935926	936007	936031	936116	936253	936331	936532	936682	936820	937036	937281	937822	938137	938284	938302	938536	938824	938881	939280	939472	939490	939523	940553	940775	941019	941036	941908	942014	942025	942145	942217	942316	942358	942620	942637	942708	943124	943153	943387	943484	944009	944018	944291	944736	944839	944938	945065	945107	945335	945817	946181	946574	946914	947249	947261	947564	948016	948019	948049	948373	948947	949448	949745	950467	951309	951477	951925	952397	952400	952538	952624	953206	953319	953510	954686	955336	956141	956294	956533	956534	956535	957021	957034	957159	957283	957302	957554	957573	957721	958337	959150	959351	959395	959663	959670	959878	959946	960081	960273	961332	961491	961504	961682	961683	961746	962606	962612	962660	962705	962747	962786	962989	963077	963394	963401	963407	963415	963437	963441	963578	963592	963910	964544	964644	964751	964760	965090	965318	965677	965711	966001	966039	966054	966361	966385	966409	966533	966600	966701	966781	967342	967895	968089	968120	968136	968178	968280	968399	968404	968453	968608	968693	968801	968816	968844	968976	970141	971710	973438	973786	973837	974017	974095	974155	974161	974320	974520	974561	975232	975380	976185	976328	976694	976764	976935	977319	977751	977965	978069	978511	978655	978791	978974	978988	978994	979019	979025	979155	979484	979721	979784	979842	979862	980000	980051	980060	980093	980190	980423	980427	980453	980821	981088	981181	981214	981613	981658	981974	982089	982593	983220	983684	985002	985011	985017	985126	985669	985740	985798	987241	987340	989690	989848	989849	989867	989948	989982	989994	990010	990024	990042	990049	990081	990107	990145	990155	991009	991026	991053	991104	991139	991180	991383	991397	991437	991548	991726	991763	992432	992439	992440	992442	992476	992530	992592	992646	992660	992874	992964	992965	993049	993115	993123	993165	993200	993205	993216	993269	993375	993381	993453	993483	993730	993756	993827	993889	993891	994098	994526	994532	994680	994859	994937	994970	995096	995161	995314	995399	995432	995465	995485	995493	995512	995560	995584	995593	995661	995698	995706	995730	995783	995792	995812	995844	995865	995988	996222	996243	996274	996281	996285	999232	999524	999922	999972	1000776	1000946	1001103	1001289	1001303	1001353	1001497	1001617	1001644	1001869	1002208	1002209	1002223	1002701	1002803	1003179	1003345	1003381	1003423	1003753	1004403	1005136	1005484	1005636	1006218	1006326	1006365	1006626	1006851	1007019	1007904	1008072	1008075	1008928	1008937	1010242	1010247	1010252	1010267	1010278	1011256	1011603	1011753	1011907	1011963	1012003	1012988	1013747	1013972	1014240	1014465	1014603	1014843	1014918	1015057	1015991	1016660	1017236	1017600	1018478	1018664	1020239	1020302	1020485	1020617	1020668	1020718	1020731	1020947	1021124	1021292	1021615	1021745	1022153	1022834	1022869	1022903	1023268	1023334	1023445	1023806	1023821	1023957	1024357	1025006	1025248	1025578	1026191	1026458	1027773	1028794	1031933	1031979	1032044	1032153	1034063	1035362	1035539	1035716	1036022	1036039	1036828	1037867	1038102	1038767	1038920	1039976	1040018	1040021	1040036	1040430	1040624	1041138	1041140	1041169	1041191	1041242	1041591	1041610	1042172	1042282	1042364	1042412	1042568	1042757	1042814	1043150	1044377	1044593	1044689	1044969	1045486	1045550	1045571	1045586	1045614	1045729	1045853	1045928	1046160	1046162	1046363	1046548	1046554	1046672	1046858	1047189	1047247	1047271	1047430	1047715	1047876	1047898	1047942	1047955	1048093	1048545	1050863	1050893	1050924	1050980	1050987	1051062	1051067	1051070	1051118	1051173	1051187	1051247	1051268	1051286	1051289	1051319	1051364	1051389	1051427	1051448	1051514	1051532	1051541	1051553	1051560	1051595	1051596	1051658	1051659	1051682	1051712	1051756	1051764	1051811	1051833	1051844	1051847	1051848	1051849	1051850	1051862	1051876	1051886	1051892	1051916	1051919	1051937	1051943	1051961	1051967	1052061	1052069	1052111	1052114	1052132	1052144	1052154	1052171	1052175	1052177	1052225	1052414	1052438	1052441	1052444	1052465	1052483	1052492	1052510	1052525	1052550	1052576	1052579	1052597	1052645	1052648	1052664	1052669	1052678	1052684	1052690	1052693	1052696	1052699	1052735	1052738	1052771	1052783	1052798	1052810	1052819	1052834	1052867	1052882	1052888	1052891	1052902	1052909	1052918	1052924	1052927	1052933	1052963	1052969	1052981	1053009	1053012	1053013	1053014	1053015	1053017	1053035	1053140	1053144	1053146	1053155	1053179	1053180	1053182	1053196	1053203	1053242	1053247	1053251	1053254	1053260	1053263	1053269	1053428	1053443	1053446	1053455	1053458	1053467	1053488	1053497	1053507	1053512	1053542	1053560	1053566	1053569	1053572	1053581	1053617	1053650	1053674	1053687	1053695	1053701	1053703	1053707	1053722	1053734	1053737	1053743	1053818	1053848	1053849	1053851	1053869	1054489	1054490	1054496	1054508	1054514	1054518	1054544	1054598	1054601	1054613	1054616	1054625	1054628	1054635	1054656	1054658	1054685	1054688	1054700	1054706	1054766	1054778	1054781	1054784	1054793	1054850	1054855	1054899	1054904	1054914	1054934	1054952	1054961	1054972	1054976	1054991	1055035	1055040	1055116	1055140	1055141	1055142	1055180	1055191	1055196	1055230	1055520	1055621	1055626	1055631	1055640	1055643	1055681	1055695	1055718	1055725	1055733	1055743	1055788	1059891	1060064	1060156	1060786	1061133	1061295	1061304	1061514	1062103	1062352	1063105	1063168	1063844	1063855	1063972	1064181	1064421	1064576	1065090	1065152	1065261	1065290	1065350	1065802	1065965	1066007	1066043	1066402	1067245	1067662	1067898	1068169	1068217	1068227	1068237	1076115	1076128	1076275	1076327	1076850	1077148	1078276	1078318	1078582	1078678	1079104	1079112	1079191	1079386	1079467	1080169	1080200	1080591	1080625	1081416	1081499	1081616	1081686	1081898	1082051	1082054	1082061	1082066	1082129	1082196	1082236	1082262	1082268	1082587	1082588	1082635	1082683	1082692	1082696	1082705	1083050	1083675	1084869	1085212	1085316	1085573	1085574	1085576	1085721	1085789	1086511	1086586	1086655	1086739	1086958	1087180	1087276	1087651	1087801	1088507	1088520	1088593	1088824	1089038	1089602	1089689	1089844	1089858	1090015	1090051	1090775	1090924	1092108	1092304	1092754	1093003	1093111	1093354	1093707	1093840	1093903	1094053	1094737	1094744	1094787	1094826	1095253	1095314	1095825	1095925	1096794	1097385	1097969	1097989	1098000	1098034	1098051	1098091	1098582	1099175	1099327	1099368	1099429	1099764	1099940	1100745	1100753	1100978	1100984	1101147	1101151	1101155	1101205	1101297	1101454	1101464	1101521	1101564	1101602	1101643	1101658	1101747	1101803	1101815	1101826	1101832	1101852	1101853	1101869	1101883	1101931	1101958	1101988	1102070	1102098	1102189	1102190	1102208	1102222	1102240	1102261	1102272	1102343	1102416	1102443	1102453	1102561	1102566	1102569	1102572	1102577	1102732	1102761	1102766	1102769	1102809	1102835	1102868	1102871	1102887	1102902	1102905	1102920	1102939	1102994	1103042	1103075	1103079	1103092	1103128	1103130	1103162	1103214	1103285	1103293	1103347	1103488	1103512	1103566	1103684	1103731	1103962	1104007	1104022	1104062	1104215	1104307	1104328	1104392	1104646	1104700	1104736	1104742	1104811	1104875	1104898	1104952	1104958	1104982	1105123	1105135	1105213	1105231	1105312	1105345	1105354	1105411	1105465	1105492	1105741	1105801	1105804	1105852	1105867	1105931	1105942	1106128	1106186	1106203	1106272	1106361	1106407	1106449	1106473	1106479	1106539	1106548	1106560	1106671	1106705	1106770	1106803	1106824	1106885	1106969	1107047	1107049	1107064	1107109	1107142	1107151	1107199	1107295	1107296	1107427	1107503	1107514	1107655	1107685	1107691	1107911	1108006	1108015	1108022	1108138	1108213	1108260	1108361	1108419	1108422	1108455	1108476	1108575	1108674	1108718	1108740	1108788	1108814	1108962	1108965	1109043	1109073	1109153	1109205	1109256	1109319	1109421	1109528	1109568	1109575	1109601	1109682	1109697	1109874	1109991	1110042	1110183	1110213	1110246	1110297	1110363	1110715	1110744	1110882	1111002	1111186	1111187	1111431	1111475	1111495	1111719	1112017	1112086	1112181	1112579	1112738	1113035	1113053	1113256	1113297	1113668	1114475	1114550	1115126	1115416	1116163	1116356	1116389	1116576	1116777	1116903	1117065	1117130	1117252	1117387	1117541	1117555	1117790	1117955	1118198	1118801	1118846	1118898	1118904	1119248	1119253	1119281	1119760	1119770	1120140	1120376	1120767	1121224	1121230	1121248	1121257	1121267	1121846	1122025	1122142	1122223	1122306	1122346	1122589	1122716	1122736	1122779	1122784	1122810	1122812	1122828	1122863	1122921	1122996	1123077	1123079	1123226	1123253	1123256	1123343	1123411	1123412	1123511	1123513	1123532	1123543	1123588	1123686	1123715	1123826	1123827	1123836	1123967	1123977	1124084	1124091	1124269	1124695	1124703	1124704	1124706	1124708	1124709	1124720	1124723	1124816	1124960	1126325	1126999	1127179	1127202	1127889	1127967	1128161	1128218	1128247	1128384	1128675	1128703	1128824	1129145	1129148	1129319	1130048	1130186	1130765	1130788	1131113	1132313	1132316	1132922	1132926	1132931	1132940	1133361	1133457	1133469	1133963	1134026	1134086	1134205	1134335	1134338	1134587	1134623	1135608	1135615	1135929	1135962	1136112	1136157	1136274	1136314	1136427	1136571	1136613	1137013	1137251	1137350	1137374	1137537	1137545	1137649	1137874	1137895	1137899	1138162	1138235	1138881	1138891	1139284	1139323	1139386	1139651	1139713	1139780	1140624	1141063	1142196	1142468	1142512	1142515	1142987	1143011	1143388	1143498	1143749	1143770	1143827	1144145	1144425	1144433	1144644	1144765	1144853	1144861	1145021	1145075	1145263	1145423	1145629	1145861	1146136	1146145	1146268	1146540	1146738	1146985	1147022	1147065	1147294	1147303	1147333	1147521	1148088	1148430	1148517	1149006	1149018	1149195	1149301	1150010	1150652	1150679	1150703	1151027	1151086	1151279	1151285	1151294	1151603	1151920	1152017	1152393	1152447	1152464	1152642	1152726	1152961	1153266	1153751	1154257	1154292	1154926	1155027	1155237	1155932	1156085	1156419	1156437	1156509	1156601	1156749	1156854	1157016	1157625	1157719	1157779	1157911	1157979	1158091	1158504	1158529	1158552	1158554	1158656	1158684	1158698	1158729	1158830	1158881	1159031	1159073	1159781	1160228	1160309	1160320	1160482	1160505	1160642	1160736	1160786	1161122	1161434	1161497	1161774	1161869	1162508	1162634	1162967	1163061	1163079	1163187	1163603	1163648	1163929	1164180	1164364	1164387	1164437	1165528	1165781	1165826	1166208	1166249	1166261	1166315	1166876	1166959	1167111	1167139	1167307	1167426	1167504	1167631	1167724	1167781	1167789	1168107	1168114	1168312	1168436	1168498	1168801	1168804	1168826	1169081	1169134	1169167	1169174	1169264	1169567	1169789	1169811	1169848	1169986	1170033	1170069	1170078	1170332	1170662	1170939	1171954	1171979	1172114	1172216	1172348	1172374	1172666	1172807	1173221	1173590	1173599	1173619	1173621	1173623	1173715	1173970	1173977	1173988	1174030	1174305	1174383	1174401	1174481	1174566	1174578	1174596	1174737	1175013	1175028	1175544	1175545	1175799	1175816	1175922	1176297	1176408	1176424	1176492	1176529	1177180	1177432	1177462	1177752	1177843	1177894	1178238	1178470	1178911	1179046	1179136	1179623	1179659	1179945	1180535	1180576	1180645	1180681	1180752	1181044	1181053	1181290	1181756	1181801	1182091	1182095	1182541	1182615	1182803	1183085	1183265	1183463	1183469	1183513	1184407	1184418	1184669	1184990	1185466	1185557	1185565	1185758	1186350	1186403	1186510	1186640	1186646	1186769	1187180	1187237	1187261	1187458	1187510	1187609	1187630	1187756	1187912	1188032	1188356	1188415	1188890	1189010	1189013	1190085	1190199	1190293	1190328	1190621	1190622	1190723	1191038	1191088	1191165	1191212	1191343	1191642	1193057	1193368	1193494	1193531	1193669	1193754	1193773	1193783	1193825	1194152	1194212	1194247	1194746	1194884	1194944	1195013	1195026	1195041	1195075	1195133	1195173	1195261	1195276	1195303	1195329	1195392	1195421	1195583	1195657	1195780	1196095	1196902	1197627	1197845	1198226	1199115	1199148	1199379	1199431	1199514	1200112	1201191	1203071	1203129	1203144	1203372	1203636	1203647	1203653	1203657	1203710	1203805	1203995	1204087	1204093	1204104	1204301	1204383	1204810	1205147	1205683	1206076	1206229	1206451	1207161	1207312	1207383	1207499	1207502	1207537	1207644	1207703	1207742	1208315	1209244	1209952	1210023	1210793	1210800	1210816	1211138	1211639	1213138	1214678	1214720	1214802	1215840	1216032	1216305	1216688	1216909	1217763	1218078	1219537	1219605	1219617	1219819	1219821	1219951	1219969	1220955	1221325	1221328	1221899	1222141	1222678	1223747	1223775	1224773	1224900	1224918	1225053	1225511	1226154	1226155	1226159	1226204	1226215	1226227	1226242	1226332	1226356	1226403	1226416	1226421	1226461	1226551	1226556	1226638	1226642	1226655	1228022	1228094	1229967	1229986	1230494	1230571	1230585	1231048	1231204	1231256	1231438	1231448	1231574	1231762	1231971	1231982	1232010	1232011	1232124	1232204	1232252	1232492	1232533	1232582	1232597	1232616	1232769	1232827	1233014	1233072	1233098	1233134	1233194	1233199	1233204	1233276	1233279	1233280	1233342	1233417	1233436	1233450	1233540	1233545	1233559	1233564	1233582	1233600	1233643	1233708	1233710	1233822	1233830	1233865	1233883	1233888	1233916	1233919	1233926	1233933	1233983	1234009	1234086	1234111	1234130	1234142	1234162	1234192	1234243	1234250	1234321	1234429	1234460	1234462	1234518	1234528	1234554	1234571	1234577	1234583	1234631	1234663	1234675	1234693	1234716	1234727	1234737	1234803	1234820	1234862	1234865	1234909	1234928	1234960	1234984	1235056	1235085	1235100	1235101	1235102	1235103	1235157	1235343	1235344	1235354	1235357	1235388	1235415	1235418	1235421	1235469	1235496	1235521	1235530	1235541	1235550	1235553	1235570	1235580	1235592	1235641	1235666	1235696	1235780	1235809	1235821	1235824	1235843	1235847	1235856	1235903	1235914	1235956	1235962	1236020	1236029	1236068	1236086	1236097	1236100	1236105	1236106	1236133	1236145	1236146	1236147	1236197	1236238	1236310	1236330	1236480	1236509	1236592	1236631	1236648	1236659	1236713	1236715	1236723	1236738	1236756	1236762	1236782	1236826	1236875	1236892	1236933	1236942	1237094	1237117	1237128	1237139	1237217	1237235	1237273	1237286	1237330	1237360	1237432	1237482	1237489	1237539	1237547	1237611	1237616	1237644	1237659	1237666	1237668	1237676	1237725	1237761	1237818	1237832	1237855	1237856	1237863	1237896	1237926	1237958	1237973	1237976	1238088	1238102	1238125	1238147	1238150	1238211	1238215	1238230	1238259	1238260	1238282	1238294	1238299	1238305	1238309	1238314	1238386	1238420	1238446	1238501	1238566	1238577	1238579	1238589	1238662	1238663	1238674	1238682	1238754	1238804	1238823	1238829	1238847	1238867	1238948	1238975	1238982	1239010	1239135	1239185	1239307	1239308	1239331	1239336	1239337	1239351	1239355	1239358	1239407	1239580	1239645	1239721	1239727	1239784	1239799	1239904	1239907	1239936	1239976	1240001	1240018	1240042	1240060	1240095	1240127	1240156	1240220	1240235	1240237	1240287	1240309	1240327	1240372	1240388	1240393	1240435	9552	9570	9601	9605	9635	9724	9726	9735	9775	9776	9788	10700	10777	10789	10793	10868	10877	10904	10946	10958	10987	10991	11051	11052	11063	11065	11066	11074	11231	11240	11363	11561	11789	11845	11855	11882	12071	12074	12215	12431	12593	12621	12734	12790	12794	12897	12919	13019	13028	13193	13199	13222	13250	13334	13388	13764	13775	14285	14499	15016	15063	15143	16845	17696	17961	18379	19480	19574	21797	22049	22072	22190	22250	22394	23954	24094	24672	25012	25568	25571	25584	25843	26206	26224	26289	26337	26512	26598	27766	28093	28480	29521	29605	29703	29776	30109	30558	31009	31115	31150	31916	32256	32344	32592	32691	32760	34364	34814	34867	34960	35176	36056	36232	36387	37765	38750	38793	38910	39127	41330	41514	41531	41876	42260	42855	43188	43314	43338	43623	43686	43749	43950	44639	44664	45180	45471	46068	46113	46380	47337	47471	47625	47688	47745	48596	48757	49324	49414	49423	51613	51813	51826	52026	52050	52075	52230	52253	52257	52433	52529	52532	52549	52555	53505	53515	53625	53705	53739	54460	54751	54799	54856	55061	55212	55223	55446	55670	55795	55801	56125	56395	56897	56951	57054	57065	57255	57294	57317	58864	59339	59526	59549	59557	59795	59967	60074	60763	60772	60802	60969	61473	61914	62680	63212	63569	63590	64151	64341	64406	65012	65102	65162	65243	65383	65389	65577	65657	65880	65905	66091	66237	66352	66612	66772	66865	67255	67330	67404	67551	67631	67697	67829	67855	68064	68253	68575	68646	69300	69351	69510	69703	70621	70659	70702	70830	70842	70880	70891	70963	71092	71116	71830	72013	72454	72468	72484	72493	72585	72591	72726	74088	74139	74149	74575	74693	75130	75385	77221	77708	77865	78041	78043	78068	78074	78107	78144	78720	78873	78960	79043	79376	79484	79973	80001	80004	80019	80020	80021	80649	80700	81301	81497	81511	81519	81534	81752	81915	82045	82719	82840	82914	82995	83180	83182	83194	83368	83813	84032	84102	84214	84229	84434	84764	84802	84806	84895	85702	85951	85996	86177	86185	86214	86466	86571	86646	87156	87340	87730	87837	87933	88083	88155	88167	88179	88310	88539	88630	88872	89203	89509	89515	89519	89610	89650	89664	89797	89904	89934	89958	90159	90180	90249	90444	90479	90571	90628	90639	90993	91584	91716	92172	92310	92586	92681	92795	93071	93109	93219	93284	93719	93790	93798	93812	93828	94019	94273	94276	94713	94747	94759	94769	94872	94890	94897	95059	95073	95081	95139	95147	95172	95182	95185	95186	95231	95313	95368	95440	95565	95567	95573	95584	95585	95605	95615	95616	95618	95630	95634	95638	95661	95664	95735	95817	95897	95904	96008	96360	96599	96668	96691	96801	97128	97181	97430	97673	99123	99219	99312	99880	99904	100192	100207	100801	100863	101713	101823	102130	102209	102702	102991	103402	103491	103686	103692	104049	104128	104267	104677	105162	105176	105217	105582	105689	105874	105918	105980	106067	106115	106277	106697	106888	107044	107174	107299	107540	107615	107708	107750	107962	108008	108020	108098	108159	108957	109159	109197	109395	109558	109569	109777	109834	109883	110038	110251	110546	110668	111176	111177	111188	111215	111237	111373	111607	111665	111680	111790	111793	111800	111817	111890	112017	112309	112325	112430	112442	112707	112734	112773	113112	113133	113154	113292	113361	113432	113835	113885	114143	114623	114881	114941	115024	115106	115193	115419	115669	115791	116209	117529	117550	117651	117775	117844	118024	118030	118405	118414	118460	118832	118974	119072	119247	119288	119371	119380	119408	119449	119517	119728	119820	119902	119950	120229	120311	120709	120784	121336	121615	121759	121879	121899	122112	122118	122387	122507	122520	122531	122801	122837	122979	123017	123120	123928	123995	124585	124610	124747	124792	125170	125212	125272	125794	126128	126570	127205	127286	127403	127430	127667	128173	128260	128268	128587	128794	128931	129451	129502	129900	130173	130225	130753	131287	131310	131640	131832	131856	132000	132507	132511	132565	132951	132952	133040	133130	133216	133229	133350	133385	133630	133757	133777	133911	134087	134099	134139	134154	134248	134274	134328	134489	134616	134964	135021	135237	135328	135349	135394	135470	135475	135516	135545	136252	136263	136264	136269	136529	137163	137206	137363	137660	137749	137934	138004	138006	138046	138247	138754	138767	139318	139375	139440	139449	139734	140175	140220	140982	141139	141252	141571	141685	141978	141995	142197	142338	142842	142869	143101	143170	143575	143986	144261	144306	144311	144359	144661	145753	146729	146999	147149	147208	147209	147564	147831	147851	148052	148294	148349	148717	148787	148863	148979	149047	149217	149225	149549	149599	149799	149851	149893	150082	150971	151133	151159	151183	151259	151323	151374	151379	151591	151599	151825	151918	151957	152044	152122	152177	152188	152691	152808	152853	153173	153405	153453	153531	153783	153849	153887	153912	153972	154076	154270	154357	154369	154829	155207	155255	155902	156364	157093	157165	157378	157424	157751	158122	158995	159211	159222	160140	160175	160229	160478	160527	160544	160585	160790	160881	160924	161038	161347	161617	161653	162027	162078	162198	162217	162220	162226	162232	162240	162244	162250	162253	162277	162286	162513	162549	162570	162584	162586	162594	162619	162633	162636	162640	162649	162652	162655	162688	162777	162946	163013	163024	163025	163033	163095	163123	163126	163135	163140	163153	163198	163200	163230	163239	163267	163294	163327	163341	163348	163351	163360	163366	163429	163477	163618	163672	163675	163678	163685	163688	163690	163693	163705	163727	163796	163990	164005	164028	164051	164147	164162	164422	164436	164465	164469	164547	164557	164626	164751	164798	164872	166114	166272	166431	166539	167058	167061	167101	167104	167178	167181	167190	167263	167307	167428	167632	168415	168534	168548	168682	168700	168704	168721	168828	168836	168887	169043	169101	169250	169331	169451	169486	169622	169733	169825	170290	170444	170480	170495	170979	171122	171395	172499	173261	173669	175118	175124	175157	176022	176071	177873	178541	178562	178733	179021	179246	179255	179351	179363	179370	179546	179954	180108	180113	180297	180667	180677	180782	181028	181121	181271	181807	181869	181880	181908	183351	183741	183761	183891	184177	184188	184202	184554	184933	184979	185119	186010	186163	186169	186643	186697	186886	186955	187047	187083	187168	187195	188001	188107	188380	188631	188638	188655	188997	189300	189312	189574	189819	190353	190361	190402	190417	190612	190624	190762	190925	190930	190986	191044	191210	191396	191453	191463	191592	191594	191614	191883	191885	191894	192083	192296	192990	193093	193195	193836	194138	194700	194706	194732	194871	194880	195048	195403	195571	195585	195942	196708	197050	197493	197548	197694	197700	198436	198508	198616	198628	198856	199057	199384	199396	199435	199472	199516	199609	199768	199823	200253	200466	201239	201421	201672	201681	201768	201845	201909	202585	202651	203311	203356	203662	204994	205136	205186	205966	206732	206783	207368	207547	207553	207573	207619	207688	208627	208648	209162	209286	209451	209738	209854	210457	210604	210710	210777	211449	211854	211927	212010	212073	212162	213018	213040	213289	213816	214766	214908	214938	214988	215059	215160	215205	215228	215321	215377	215476	215678	216058	216284	216385	216393	216650	216904	216944	217022	217031	217041	217121	217582	217634	217648	218386	218411	218596	218844	219196	219620	219756	219772	219870	219905	219974	219995	220069	220137	220536	220707	220715	221248	222096	222230	222241	222931	223005	223200	224033	224229	224259	224454	224478	224511	224637	224886	224895	224922	225093	225162	225174	225186	225361	225377	225501	225525	225576	225609	225627	225686	225735	225856	226014	226110	226215	226335	226481	226638	226917	226918	227020	227142	227509	227607	227700	227901	228045	228051	228069	228570	228602	228650	228740	228889	228989	228995	229030	229320	229321	229327	229800	229903	230023	230161	230326	230757	230984	230985	231597	231602	231676	231766	232058	232457	232877	233161	233291	234415	234714	234903	235232	235542	235767	236352	236655	236925	237717	237850	238764	238821	238839	240269	240277	240375	240554	240779	240986	241154	241349	241380	241583	242156	242222	243030	243477	243519	243720	244287	244877	244915	244966	244967	245083	245195	245494	245566	245845	246174	246243	246263	246324	246837	246861	246870	246896	247240	247283	247714	247765	247903	247966	248020	248335	248959	249007	249277	249307	249354	249356	249469	249646	249770	250091	250291	250395	250802	251069	251095	251096	251337	251338	251503	251881	252001	252399	252439	252675	252679	252705	252849	252862	252947	252951	252995	253326	253387	253688	253740	253755	253770	254048	254201	254239	254339	254347	254383	254406	254489	254594	254630	254776	254931	254959	254971	254972	254976	255108	255161	255231	255232	255236	255691	255707	255748	255763	255784	255801	255802	255808	256082	256506	256527	256756	256803	256816	256856	257258	257497	257506	257794	258078	258158	258185	258728	258941	259165	259853	260112	261043	261316	261686	262002	262868	263633	263690	263730	263825	264395	264416	264441	265862	266474	266648	267077	267570	267720	268047	268581	268764	269257	270320	270679	270682	270745	270813	270841	270862	270901	270940	270958	271079	271090	271393	271399	271564	271599	271648	271666	271810	271864	271990	271999	272011	272072	272083	272191	272246	272293	272449	273031	273792	274625	274641	274887	274944	274959	275454	275746	275776	275803	275948	276063	276266	276274	276316	276537	276806	276821	276849	276865	276984	277590	277804	277898	278444	278672	278780	278994	287183	287316	287403	287544	287646	287993	288027	288237	288258	288442	288657	288670	289104	289207	289261	289272	289320	289326	289418	289480	289540	289612	289770	289886	290010	290143	290265	290348	290397	290736	290892	290980	291033	291684	291820	291903	292419	292638	292846	293293	293482	293599	293826	293920	295152	295428	295602	295811	296190	296300	296363	296701	298442	298981	298990	299153	300203	300245	300452	300670	300815	300905	300917	301091	301121	301181	301233	301331	301477	301575	301687	301690	301788	301830	301912	302031	302040	302100	302156	302180	302295	302529	302598	302619	302667	302971	302991	303002	303398	304076	304283	304293	304297	306443	306908	308051	308221	309004	309093	309239	309396	309740	310488	311533	311776	312007	312166	313639	313907	313935	314271	315082	315493	315636	315807	315930	315933	316105	316243	316387	316636	316804	316987	317251	317727	318163	318176	318260	318466	318513	318570	319053	320979	321138	321196	321878	321975	322759	324288	324713	325457	325925	326122	326587	327009	327065	327098	327126	327739	327906	328015	328032	328096	328517	328869	329566	331252	331694	331754	331994	332132	332237	332639	333074	333377	333427	334048	334103	334644	335616	335887	336729	337102	337316	338087	338208	338382	338448	338456	338515	338577	338697	338722	338734	338815	338899	338900	339049	339704	340032	340183	340247	340270	341863	341893	341910	342169	342369	342533	342971	343728	344397	344573	345011	345140	345485	345604	345681	345735	345770	345817	345828	345970	345997	346061	346179	346345	346346	346358	346359	346369	346470	347459	347732	347849	347865	348039	348059	348173	348299	348377	349012	349028	350182	350465	350786	351411	351688	352397	352899	353694	354159	354177	354234	354273	354345	354598	354922	355378	355625	355740	356316	356505	356777	356898	356993	357029	357042	357049	357058	358199	358434	358516	358899	359885	359903	360831	361108	361162	362355	363397	363452	363487	363624	363912	364001	364049	368326	368729	368746	370071	370335	371127	371257	371365	371377	371507	371753	371816	371891	372060	372368	372639	372897	373554	373597	373602	374145	374225	374616	377044	378124	378581	379225	379330	379347	379357	380267	380294	380843	380851	380878	381310	382722	383259	384315	384699	385033	385251	385830	386424	387252	387273	387354	387436	387718	387783	387831	387875	388443	388555	389335	390136	390325	390461	390651	390681	390780	390957	391919	392142	392396	392735	393304	393481	394916	394997	395511	395512	395782	397868	398459	398853	399395	400158	400170	400255	400282	400304	400498	400654	400688	400830	400842	400970	401183	401205	401246	401333	401364	401394	401540	401656	401704	401900	402026	402030	402204	402240	402316	402458	402651	402850	403369	403378	403412	403570	403877	403960	404026	404176	404185	404464	404745	404824	405347	405605	405712	405890	405897	405948	405989	406244	406501	406571	406681	406726	407338	407570	407752	407850	408130	408340	408382	408673	408838	409103	409111	409123	409136	409240	409296	409342	409440	409458	409680	409892	410221	410225	410267	410429	410803	411093	411286	411412	411705	411717	411880	411913	412251	412346	412672	413200	413537	413892	414479	414489	414772	415156	415161	415474	415502	415587	415843	415851	415873	415931	415997	416100	416241	416634	416994	417132	417198	417330	417453	417752	417866	417933	417980	418038	418306	418314	418319	418428	418681	418786	419089	419383	419707	420067	420192	420271	420345	420382	420908	420944	421319	421334	421742	421817	421943	422109	422465	422533	422544	422753	422807	422812	423091	423221	423915	424329	424499	424886	425030	425031	425046	425075	425094	425169	425187	425274	425736	425937	425987	426154	426254	426299	426389	426419	426617	426851	427017	427223	427420	427599	427709	427760	427838	427904	428014	428042	428123	428134	428155	428326	428528	428567	428773	428862	428939	428962	429026	429191	429212	429270	429474	429497	429687	429820	429866	429939	430104	430297	430368	431021	431057	431324	431366	431390	431504	431726	431870	432050	432231	432272	432350	432737	433146	433205	433395	433397	433435	433508	433837	433860	433989	434063	434070	434095	434174	434317	434427	434458	434523	434542	434572	434703	434769	434801	434803	434817	434856	434914	434933	435021	435236	435358	435400	435526	435599	435687	435711	435719	435722	435762	435774	435900	436105	436410	436411	436457	436517	436537	436596	436598	436738	436747	436798	436802	436839	436845	436859	436975	437022	437054	437093	437146	437356	437368	437409	437410	437416	437568	437602	437620	437686	437893	437997	438085	438097	438115	438133	438224	438337	438563	438715	438761	438837	438924	439051	439484	439573	439645	439654	439869	439956	440019	440046	440242	440302	440374	440551	441073	441097	441151	441471	441505	441507	441529	441626	441759	441940	441950	442194	442524	442744	442949	443067	443811	444210	444671	444791	444795	445125	445140	445311	445675	445701	445805	445937	446300	446534	446942	446999	447142	447172	447325	447397	447457	447714	447931	448022	448054	448103	448199	448233	448356	448578	448893	448923	449895	450789	450855	451758	451884	451959	452179	452352	452693	452886	453095	453096	453132	453315	453632	455027	455733	455979	456357	456516	456696	458762	459010	459101	459311	459488	459501	460175	460193	460271	460357	460634	460773	460786	461071	461075	461104	461242	461614	461982	462096	462099	462149	463215	463557	463997	464238	464489	464654	465030	465344	465743	465818	466331	466519	466665	466800	467538	467801	468163	468505	468758	469055	469392	469842	470865	471635	471715	471817	472089	472725	472740	472963	473028	473481	473606	474018	474938	474953	475230	475882	475924	475945	476035	476068	476491	476695	477319	477495	477514	477650	477683	477688	477916	477930	477935	477984	478174	478292	479276	480511	480836	481781	481992	482333	482618	482633	483002	483082	483514	483578	484015	484069	484387	485116	485122	485216	485230	485713	486144	486750	486849	487168	487344	487543	488014	488088	488479	488506	489694	489724	490092	490317	490438	490442	490454	490573	490744	491038	491451	491533	491669	491754	491779	491880	492007	492607	492907	493743	493831	494198	494345	494464	494483	494489	494495	494508	494748	494949	494955	494983	495256	495277	495285	495325	495444	495528	495672	495680	495919	496154	496252	496274	496489	496563	496845	496856	496944	496965	497154	497271	497330	497815	498579	498626	498666	498672	498767	498869	499820	499847	500294	500702	501081	501735	501742	501745	501746	502868	503388	504492	504555	504867	505262	505530	505829	506370	506514	507988	509680	509688	509815	509925	510046	510368	510934	511090	511390	511575	512203	512328	512332	512435	512442	512514	512674	512833	512848	512944	513023	513409	513538	513673	513799	514157	514158	514308	514587	514617	514743	514874	515334	515336	515755	516195	516321	516331	516611	517127	517199	517256	517567	517833	518042	518274	518335	518400	518437	518566	518782	518985	519014	519032	519079	519110	519111	519115	519151	519158	519166	519583	519679	520245	520349	520415	520509	520511	520516	520642	520827	521044	521080	521190	521279	521433	521452	521469	521540	521645	521771	521900	521914	521952	522020	522140	522808	522824	522979	523366	523409	523495	524335	524428	524623	524693	524906	524960	525020	525071	525126	525143	525177	525183	526472	526720	526739	527371	527523	528020	528032	528762	528989	528999	529106	529177	529240	529241	529415	530022	530250	530358	530497	530655	530718	531628	531835	531877	531894	532426	532427	532458	532505	532697	532713	532749	532937	532967	533072	533198	533430	533583	533786	534206	534797	535019	535060	535166	535178	535238	535253	535586	536074	536304	536600	536659	536854	536870	537019	537632	537822	537883	537885	537933	537956	538218	538289	538362	538546	538614	538845	539104	539191	539269	539635	539788	539914	540267	540281	540359	540399	540444	540934	541124	541384	541624	541810	541999	542013	542078	542160	542283	542389	542435	542497	542507	542822	543442	543655	543698	543869	544365	544579	544742	544835	544853	545105	545279	545648	545669	545710	545924	545944	546122	546410	546872	546929	547577	548010	548096	548242	548253	548266	548480	548537	548661	548678	548715	549092	549133	549259	549749	549769	549849	550076	550136	550254	550518	550529	550892	551388	552222	552399	552632	552824	553700	553709	553773	553841	553895	553914	553956	554262	554286	554850	554976	554988	555095	555891	555948	555994	556519	558472	558849	559139	559201	559749	559777	559853	559916	560490	560574	560673	560676	560715	561166	561199	561210	561616	561623	561927	562102	562126	562351	562482	562529	562620	562726	562762	562795	563034	563044	563127	563167	563425	563546	563603	563672	564094	564236	564350	564816	564854	565155	565398	565434	565551	565584	565682	565803	565828	565893	565973	566055	566267	566486	566534	566691	566746	566831	566885	566912	567182	567215	567304	567461	567477	567557	567581	567840	568068	568288	568555	568777	569257	569263	569455	569774	570383	570436	570515	570601	570772	570778	570858	571116	571160	571295	571415	571444	571844	571862	571898	572612	572630	572633	572916	572992	573969	574058	574073	574258	574270	574412	574463	574636	574639	574739	574791	574827	574882	574895	574903	574924	575008	575041	575224	575257	575296	575458	575731	575783	576332	576356	576405	576470	576488	576503	576518	576750	576798	576942	577041	577289	577293	577347	577427	577467	577732	577794	577945	577974	578226	578253	578541	578649	579106	579213	579261	579353	579390	579396	579426	579447	579482	579569	579705	579999	580000	580305	580437	580645	581098	581172	581224	581248	581600	581644	581740	581757	582007	582076	582457	582982	583075	583132	583248	583408	583414	583425	583505	583535	583698	583710	583836	583905	583980	584040	584181	584277	584917	585320	585341	585591	585736	585779	586499	586889	586965	587182	587394	587506	587711	587822	587886	587930	588286	588373	588529	588565	588627	588634	588643	588818	588919	589039	589680	589706	589719	589750	590375	590879	591134	591579	591837	592464	592812	592887	593520	593673	594035	594065	594241	594593	594733	594948	595078	595088	595126	595357	595428	595669	595867	595908	596086	596173	596256	596328	596447	596781	597228	597482	597609	597686	597727	597757	598004	598142	599148	599160	599205	599319	599647	599711	599784	599939	600495	600942	600958	600966	601010	601421	602148	602595	603091	604151	604264	604381	604953	605478	607243	608702	609758	610008	610255	610286	610345	610351	610354	610516	610624	610825	611019	611260	611476	611566	611590	611956	612201	612303	612411	612477	612531	612546	612708	612720	613374	613386	613600	613686	613781	613812	614391	614616	615728	615867	615971	616015	616315	616602	616625	616698	616951	617339	617492	617609	617624	618143	618320	618384	618524	618678	618879	619178	619248	619302	619562	619715	619729	619755	619977	620063	620182	620360	620566	620578	620778	620837	621036	621058	621079	621174	621191	621228	621519	621563	621618	621646	621762	622149	622152	622170	622215	622571	622576	622585	622654	623061	623134	623140	623164	623275	623323	624040	624077	624094	624167	624201	624558	624774	625179	625333	625368	625769	626129	626360	626565	626577	626717	626788	626876	626929	626942	626950	627076	627115	627143	627153	627162	627164	627295	627327	627333	627389	627505	627628	627661	627672	627853	627892	628192	628258	628618	628621	629059	629126	629162	629252	629272	629324	629342	629462	629786	629837	629975	629978	630068	630230	630236	630359	630409	630443	630488	631655	631799	632187	632243	632345	632570	632942	633206	633217	633332	633425	633551	634631	634745	634852	634853	634856	634863	634881	634892	634937	635003	635035	635081	635193	635195	635213	635231	635278	635299	635325	635329	635368	635385	635397	635775	636147	636983	636991	637030	637545	637716	637787	638125	638131	638136	638145	638150	638211	638374	638408	638472	638511	638586	638662	638691	638712	638760	639082	639133	639196	639340	639376	639391	639474	639498	639505	639516	639527	639994	640071	640081	640105	640107	640162	640180	640186	640188	640204	640214	640229	640262	640290	640297	640353	640358	640378	640400	640435	640440	640449	640490	640492	640494	640545	640555	640588	640605	640676	640688	640718	640785	640786	640826	640844	640889	640893	640910	640921	640922	640943	641171	641202	641548	641686	641983	641987	641994	642019	642046	642121	642174	642214	642329	642359	642378	642395	642420	642502	642529	642622	642649	642685	642737	642905	642921	643022	643170	643429	643917	643920	643935	644287	644352	644396	644402	644431	644452	644547	644627	645774	645782	645785	645874	645884	645970	645992	646002	646027	646292	646297	646333	646366	646675	646738	646765	646804	646834	647029	647047	647053	647116	647311	647320	647337	647353	647374	647380	647410	647637	647674	647839	647847	647856	647965	647979	648031	648034	648089	648239	648298	648320	648380	648470	648783	648809	648821	648880	648974	649030	649371	649516	650362	650363	650399	650444	650447	650455	650471	650501	650596	650693	650779	650783	650887	650978	651044	651376	651406	651431	651437	651468	651478	651521	651599	651736	651744	651745	651762	652290	652355	652397	652413	652479	652691	652701	652714	652724	652810	652841	652868	652869	653033	653084	653200	653223	653245	653255	653456	653634	653707	653764	654307	654386	654511	654768	654874	655135	655272	655279	655453	655494	655663	656086	656113	656182	656188	656273	656353	656524	656536	656686	656689	656737	657314	657365	657437	657616	657643	657703	657948	657950	657954	657955	658123	658206	658282	658283	658355	658435	658514	658550	658580	658634	658683	659099	659175	659208	659212	659324	659473	659762	660062	660074	660077	660081	660112	660290	660408	660610	661066	661233	661252	661264	661390	661430	661448	661551	661585	661662	661736	661756	661762	661783	661791	661844	661953	661966	662008	662027	662142	662254	662263	662325	662363	662425	662488	662500	662517	662987	663072	663191	663196	663223	663316	663439	663695	664354	664400	664412	664718	664798	664995	665475	665627	665897	666315	666869	666905	667233	667355	667679	668138	668190	668226	668437	668467	668627	668816	669206	669304	669389	669464	669585	669787	669803	669825	669895	669966	670176	670193	670246	670880	671199	671335	671703	671741	671762	672286	672385	672434	672632	672990	673105	673127	673130	673133	673158	673202	673301	673510	673856	674235	674575	676204	676216	676239	676259	676314	676328	676607	676695	676788	676834	677427	677750	678313	685788	686211	686280	686378	686386	686389	686601	686611	686633	686642	686649	686685	686704	686725	686741	686755	686759	686767	686780	686791	686797	686802	686814	686835	686848	687125	687132	687140	687156	687158	687163	687219	687265	687270	687280	687283	687290	687343	687355	687372	687395	687497	687627	687638	687761	687908	688121	688230	688743	688956	689899	689907	690713	691754	691853	692837	692952	693382	694330	694835	695796	697863	698009	698813	699174	699239	699248	699367	700834	700943	701140	701326	701383	701394	701441	702142	702519	703425	703735	704551	704986	705368	705428	705539	705549	705662	705875	705884	706130	708204	708241	708449	708461	708596	708659	708698	708886	708980	709040	709243	709761	710412	711039	711078	711484	711812	711907	711925	711936	713785	714533	714560	714761	714805	715223	715348	715719	715765	715889	716004	716135	716152	716300	716582	718426	718549	718628	719033	719293	721061	721451	721869	722139	723545	723866	724454	724814	725374	725936	726385	726589	727387	727817	728179	728221	728281	728491	728855	729053	729092	729323	729991	730318	730323	730351	730416	730441	730490	730496	730732	730746	730870	730932	731077	731264	731341	731567	731914	731971	732070	732121	732385	732449	733244	733346	733589	733694	733736	734001	734806	735236	735605	735647	737510	737601	737706	737719	737961	738348	738732	739320	739377	739395	739901	739964	740144	740206	740700	741045	741142	741223	741360	741887	741966	742449	743228	743270	743271	743425	743468	743501	743615	744147	745138	745164	745288	745477	745588	745693	746021	746184	746497	746555	746626	746802	746811	746958	746980	747436	747452	747595	747827	748391	748538	748726	749359	749406	750260	751511	752369	752597	752731	753376	753520	753646	753743	754045	754300	754421	754635	754711	754838	755153	757229	757780	758500	758968	759529	759786	760395	760479	760827	761199	761246	761506	761790	761832	761835	762034	762035	762079	762210	762244	762265	762298	762530	763517	763574	763697	764283	764342	764412	764445	764807	765305	765599	765776	765930	766066	766225	766324	766717	767533	767835	768099	768692	769090	769456	769941	770287	770917	771530	771582	771583	772101	772236	772416	772446	772741	772742	773183	773843	773949	774080	774191	774220	774807	775082	775086	775102	775951	775971	776137	777741	777780	777915	778230	778527	778770	779896	779975	781328	783032	783114	784190	784416	784812	786146	786291	786652	788726	789089	792983	794870	795245	796577	797216	797228	799513	799943	800101	800323	800329	801292	801475	801502	801503	801521	801784	802021	802532	802599	802731	802739	802767	803914	805872	806020	807415	807516	807740	807748	807754	807822	807973	808005	808354	808693	809072	809077	809351	809387	809675	809984	810184	810189	810232	810315	810346	810391	810395	810402	810406	810429	810439	810471	810535	810592	810598	810605	810624	810700	810731	810741	810752	810895	810946	810965	810971	811028	811198	811409	811418	811597	811850	812005	812153	812258	812270	812321	812371	812440	812448	812453	812683	813201	813283	813435	813481	813484	813543	813612	813656	814034	814414	814467	814639	814710	814957	814998	815140	815764	816037	816154	816306	816430	816520	817024	817799	818364	818922	818972	819267	819290	819320	819499	819794	819948	820192	820228	820275	820454	820793	820919	820981	821077	821218	821384	821625	821690	822046	822064	822346	822418	822463	822528	822661	822703	822719	822722	822765	822846	822868	822881	822898	822998	823063	823077	823834	824125	824382	824419	824465	824588	824719	824911	824912	825520	825967	826160	826278	827251	828084	828310	828362	828436	828520	828645	832654	833080	833185	833732	833788	833848	833854	833973	834132	835123	835189	835221	835230	835839	836841	837061	837155	837330	837363	838144	838153	838168	838615	838622	838709	838727	838756	838860	838983	839032	839145	839584	840353	840381	840461	840479	840629	840863	840872	840999	841233	841488	841569	841798	841824	841883	841943	842820	842960	843091	843128	843424	843585	843713	843910	843998	844034	844058	844108	844128	844141	844168	844201	844472	844734	844858	845334	845341	846013	846130	846385	846430	846497	846533	846717	846987	847014	847082	847773	847936	847938	848238	848716	848792	848794	849019	849288	849837	849975	850513	850869	850912	851239	851279	851345	851475	851478	851652	851653	851656	851694	851727	851794	851798	851808	851879	851911	852297	852314	852341	852509	852692	852909	852917	852948	853466	853553	853697	853784	853847	853880	853946	854087	854126	854426	854648	855507	855573	855875	856383	857055	857574	857676	857841	857864	857881	858538	858662	858719	858962	859029	859330	859557	860397	860511	860717	860739	861018	861327	861332	861348	861487	861585	861801	862245	862308	862432	862788	862805	862830	863047	863372	863663	863908	863935	864011	864560	864587	864911	864959	864987	865029	865038	865208	865280	865366	865654	865664	866142	866272	866372	866686	866910	867142	867308	867320	868666	868858	869125	869213	869541	869690	869892	869972	870015	870172	870273	870369	870396	870415	870454	870464	870609	870654	871143	871188	871201	871263	871305	871320	871822	872371	872498	872663	872918	872990	873268	873332	873366	873381	873417	873914	873950	873993	874073	874290	874515	874539	874543	874694	874787	874848	875654	876455	876835	877050	877130	877189	877427	877505	877515	877644	877663	877687	877840	877861	877900	877913	878078	878095	878209	878259	878284	878558	878609	878616	878748	878772	878780	878870	878965	879008	879116	879118	879149	879294	879306	879328	879381	879672	879957	880049	880100	880214	880801	880817	880934	880940	880985	881093	881558	881911	882164	882240	882832	882835	883054	883215	884187	884328	884451	884550	884705	884721	884914	885333	885617	886864	887558	887593	887665	887680	888885	889725	889829	889908	890006	890026	890068	892310	892355	892871	892955	893999	894081	894086	894253	894357	894443	894705	894819	894866	895690	895990	896005	896529	896664	896850	896967	897087	897239	897367	897378	897379	897455	897539	897761	897875	897878	898333	898358	898362	898638	898664	898792	898849	898979	899189	899194	899204	899234	899250	899285	899302	899550	899641	899879	900001	900130	900304	900343	900371	900380	900445	900487	901048	901072	901140	901195	901211	901402	901410	901547	901676	901709	901901	902045	902050	902062	902099	902260	902552	902704	902794	902944	903313	903352	903744	903883	903892	904082	904121	904154	904194	904256	904403	904436	904565	904700	904898	905024	905128	905350	905371	905520	905687	905918	906047	906196	906207	906212	906334	906445	906917	907054	907714	907761	908993	909102	909210	909337	909866	909988	909999	910786	910939	911161	911293	911728	911746	911873	911884	911887	912133	912499	912512	912588	912623	912690	912695	912822	912908	913197	913367	913544	914150	914262	914365	914491	914510	914644	914694	915041	915085	915233	915242	915245	915500	915566	915737	915777	916040	916053	916276	916306	916388	916433	916511	917275	917284	917567	917585	917624	917834	918035	918371	919238	919309	920162	920180	920291	920870	921019	921288	921359	922158	922307	922378	922458	922461	922670	922760	923092	923222	923309	923449	923601	923927	923960	924428	924692	924878	925103	925389	925682	926057	926063	926370	926437	926443	926466	926488	926492	926502	926517	926523	927041	928202	928296	928690	928807	928875	928900	928979	929354	929366	930161	930740	930857	931092	931162	931545	931600	932068	932106	932160	932202	932693	933001	933594	934544	935575	935595	935670	935873	936182	936340	936363	936692	936717	936811	937232	937902	938076	938077	938169	938692	938840	938899	939101	939152	939452	939624	940128	940272	940371	940514	940535	940835	941047	941411	941855	942107	942231	942519	942542	942841	943398	943455	943790	943866	943941	944048	944078	944203	944299	944517	944715	944732	944884	944892	945006	945088	945141	945255	946288	946846	947910	948027	948091	948108	948141	948348	948681	949504	949587	949655	949910	950096	950253	950516	951467	951485	953441	953657	954108	954634	954756	954777	955592	956615	957083	957117	957287	957604	957650	957755	963151	963331	963614	963687	964254	964259	964489	965012	965246	965315	966762	966895	967056	967068	967113	967114	967211	968036	968105	968197	968680	969000	971157	971271	971394	971487	971652	972267	972504	972579	972640	973319	973877	974126	974189	975050	975152	975173	975368	975705	976070	976425	976803	976986	977074	977163	977522	977740	977910	977914	977953	978081	978245	978404	978845	978968	979130	979146	979311	979312	979434	979435	979792	979817	980176	980335	980383	980458	980539	980569	980905	981525	981577	981622	981625	981684	981711	981885	981936	982776	982962	983865	983968	984045	984056	984300	984337	984484	984999	985078	985133	985388	985607	985700	985718	985739	985757	986189	986292	986337	986399	986432	986587	986633	986646	986665	986761	986880	986882	986994	987267	987492	987783	988254	988419	988624	988701	988922	989025	989172	990872	991620	992020	992758	992807	993301	993455	993485	993524	993555	993573	993637	993639	993705	993736	993794	993899	994141	994514	994603	994635	994951	994995	995411	995677	995811	995943	995991	996101	996125	996140	996264	996436	996449	996464	996503	996596	996670	996713	996725	996797	997088	997575	997690	997763	997776	997849	997867	997875	997957	998008	998051	998063	998358	998423	999409	999588	999726	999774	999804	1000047	1000383	1000710	1001230	1001271	1001489	1001609	1001682	1001879	1002781	1003042	1003141	1003153	1003282	1003344	1003540	1003549	1003593	1003602	1003731	1003742	1003836	1003895	1003941	1004921	1005211	1005544	1006019	1006133	1006356	1007381	1007607	1009375	1009618	1010084	1010264	1011862	1011869	1012734	1013506	1013715	1015071	1015104	1015191	1015325	1015421	1015831	1015865	1015922	1015936	1016708	1016791	1017047	1017434	1017446	1017468	1017831	1018918	1018974	1019173	1019478	1019535	1019698	1020032	1020834	1021020	1021021	1021998	1022595	1022724	1023051	1023126	1023128	1023471	1023609	1023633	1023882	1024592	1024599	1024754	1025186	1025976	1026036	1026385	1026453	1026630	1026696	1027365	1027612	1027817	1028673	1028926	1028991	1029000	1029024	1029220	1029354	1030182	1030247	1030256	1030767	1030950	1031256	1031339	1031946	1031972	1032016	1032093	1032180	1033068	1033072	1033168	1033180	1033657	1034447	1034519	1034861	1034874	1034875	1035178	1035234	1035248	1035263	1035377	1035391	1035700	1036136	1036293	1036303	1036596	1036884	1036901	1036910	1036956	1036972	1037141	1037213	1037239	1037352	1037589	1037731	1037741	1037765	1037819	1037881	1037982	1037993	1038155	1038211	1038314	1038478	1038602	1038752	1038868	1038885	1038903	1038912	1038924	1039001	1039079	1039113	1039330	1039579	1039597	1039743	1039845	1040761	1041026	1041045	1041094	1041238	1041254	1041282	1041319	1041414	1041416	1041454	1041610	1041656	1042645	1042823	1042904	1043009	1043302	1043752	1043768	1044066	1044684	1044838	1045843	1046976	1047115	1047191	1047363	1047367	1047458	1047647	1047818	1047825	1047841	1047886	1047889	1047914	1047965	1047968	1047997	1048270	1048403	1048406	1048435	1048640	1048814	1048847	1048866	1048870	1048881	1049060	1049167	1049359	1049920	1049938	1050317	1051655	1051795	1051852	1051921	1052018	1052283	1052421	1052909	1052984	1053040	1053053	1053198	1053216	1053219	1053361	1053416	1053664	1053681	1053729	1053795	1053894	1053987	1053999	1054050	1054131	1054234	1054383	1054485	1054538	1054803	1054992	1055106	1055166	1055334	1055457	1055619	1055679	1055835	1055862	1055916	1055917	1055962	1056111	1056174	1056218	1056234	1056269	1056294	1056350	1056353	1056360	1056479	1056562	1056744	1056748	1056952	1057015	1057076	1057138	1057324	1057333	1057336	1057509	1057808	1057811	1057816	1057827	1057873	1057955	1057989	1058013	1058035	1058065	1058079	1058358	1058663	1058722	1058869	1058884	1058909	1059205	1059433	1059454	1059793	1059844	1060060	1060393	1060523	1060554	1060803	1060976	1061305	1061447	1061471	1061558	1061572	1061681	1062063	1062064	1062262	1062610	1062612	1062807	1062904	1063032	1063104	1063114	1063210	1063529	1063536	1063594	1064124	1064160	1064415	1064484	1065114	1065288	1065381	1065384	1065393	1065405	1065417	1066238	1067285	1067333	1067490	1067641	1067723	1068296	1068419	1068635	1068668	1068699	1069448	1069640	1069649	1069754	1069883	1071287	1071383	1071960	1072103	1072373	1072574	1072997	1073111	1073157	1073538	1073600	1073696	1073844	1074335	1074518	1074593	1074848	1074908	1075121	1075187	1075531	1075584	1075810	1076050	1076095	1076104	1076149	1076182	1076752	1076773	1076789	1076893	1076940	1077007	1077100	1077106	1079588	1079699	1079886	1079927	1079997	1080705	1081417	1081550	1081660	1081876	1082018	1082437	1082614	1083120	1083260	1083877	1083916	1083952	1084080	1084595	1084900	1084907	1085187	1085327	1085344	1086190	1086232	1086476	1086626	1086703	1086728	1086734	1086825	1086849	1086895	1087048	1087108	1087186	1087591	1087688	1087903	1087912	1088030	1088033	1088040	1088201	1088303	1088322	1088402	1088708	1088711	1088822	1089222	1089243	1089366	1090063	1090294	1090350	1090378	1090464	1091559	1091706	1091863	1092298	1092638	1092676	1092770	1092774	1092920	1093163	1093169	1093185	1093347	1093368	1093443	1093611	1093869	1093949	1094091	1094180	1094597	1094881	1094932	1094992	1095154	1095352	1095406	1095520	1095739	1095766	1096233	1096924	1096939	1097183	1097362	1098559	1099070	1099082	1099088	1099502	1099634	1099858	1099879	1099882	1099883	1100401	1100594	1100778	1100793	1101172	1101180	1101643	1101730	1101806	1101979	1102185	1102662	1103106	1103388	1103595	1103919	1104467	1104584	1104593	1104728	1104770	1105085	1105159	1105813	1105855	1106216	1106669	1106990	1107175	1107204	1107223	1107287	1107340	1107465	1107493	1107597	1107831	1108040	1108056	1108185	1108482	1108490	1108506	1108529	1109079	1109962	1110478	1110889	1111695	1111815	1112187	1112193	1112388	1112479	1112481	1112780	1112812	1112950	1112968	1113248	1113303	1113450	1113540	1113604	1113796	1113838	1113853	1114090	1114097	1114128	1114134	1114324	1114509	1114594	1114894	1114975	1115066	1115152	1115230	1115771	1116458	1116900	1117485	1117788	1117791	1117800	1117851	1117977	1118128	1118320	1118347	1118408	1118435	1118476	1118556	1118877	1119189	1119324	1119472	1119516	1119680	1120195	1120200	1120237	1120238	1120339	1120558	1121523	1121543	1121546	1121587	1121616	1122305	1122394	1122590	1122797	1122884	1122911	1122939	1123331	1123541	1123643	1123682	1124030	1124552	1124564	1124633	1124759	1124784	1124968	1125163	1125868	1125968	1126081	1127116	1127497	1128015	1128637	1128665	1128734	1128776	1128837	1128839	1129037	1129199	1129358	1129361	1129610	1129716	1129748	1129796	1130128	1130147	1130166	1130479	1130503	1130600	1130916	1131411	1131487	1131588	1132057	1132093	1132324	1132546	1132822	1133001	1133066	1133330	1133351	1133564	1133635	1133811	1133995	1134198	1134402	1134702	1134857	1134910	1135230	1135283	1135304	1135431	1136818	1136975	1137799	1138438	1138845	1139204	1139673	1139686	1139695	1139821	1139878	1140017	1140499	1140758	1140885	1141257	1141412	1141992	1142306	1142782	1143112	1143169	1143226	1143805	1144392	1144534	1145316	1145398	1145505	1145869	1146019	1146817	1147096	1148152	1148350	1148865	1149111	1149723	1149948	1150335	1150629	1150639	1150643	1150698	1150977	1151051	1151056	1151395	1151671	1151862	1151972	1152095	1152563	1152693	1152697	1152803	1152857	1153843	1154128	1154191	1154665	1154674	1154885	1155649	1155652	1155861	1156030	1156106	1156282	1156487	1157026	1157110	1157189	1157216	1157260	1157342	1157897	1158035	1158593	1158632	1158707	1158833	1158835	1158873	1158964	1158983	1158992	1158996	1159142	1159156	1159290	1159309	1159546	1159553	1159664	1160568	1160897	1160902	1161054	1161239	1161395	1161427	1161442	1161473	1161530	1161810	1162228	1162753	1162762	1162764	1162837	1162876	1162886	1163180	1163202	1163388	1163774	1164047	1164136	1164317	1164367	1164404	1164446	1164483	1164506	1164507	1164519	1165033	1165444	1165484	1165544	1165572	1165594	1165609	1165821	1166189	1167535	1167604	1167877	1167880	1167891	1167983	1168568	1168580	1169529	1169805	1169877	1169913	1170874	1170888	1172075	1172102	1172530	1174394	1174502	1174589	1174839	1174914	1175053	1175059	1175236	1175595	1179753	1180420	1181179	1181636	1181739	1183436	1183685	1184251	1184470	1184653	1184914	1185043	1185602	1186189	1186480	1186544	1186761	1187195	1187933	1188176	1188262	1188312	1188451	1188458	1189046	1189707	1190136	1190314	1190811	1191228	1191309	1191786	1192481	1192624	1192649	1192656	1192706	1192768	1192881	1192894	1193062	1193316	1193343	1193379	1193390	1193706	1193931	1194762	1195338	1195583	1196415	1196589	1196639	1196955	1196987	1197186	1197193	1197307	1197813	1197832	1197841	1198104	1198111	1198195	1198200	1198336	1198416	1198456	1198493	1198612	1198681	1198887	1199111	1199178	1199357	1199567	1199587	1199639	1199784	1199790	1199797	1199844	1199957	1200109	1200346	1200835	1201541	1201640	1202768	1202867	1202981	1203056	1203086	1203179	1203216	1203224	1203225	1203260	1203386	1203402	1203449	1203555	1203583	1203639	1203850	1203959	1203966	1203984	1203985	1204519	1204575	1204935	1205520	1205667	1205694	1206084	1206207	1206408	1206432	1206582	1206588	1206597	1207048	1207084	1207785	1207938	1207948	1207971	1208174	1208212	1208428	1209043	1209197	1209328	1209423	1210180	1210249	1210250	1210276	1210309	1210561	1210867	1210940	1211270	1211381	1211438	1211597	1212095	1212533	1212772	1213067	1213072	1213083	1213317	1213451	1213887	1214004	1214109	1214682	1214779	1214980	1214985	1215283	1215472	1215626	1215815	1215816	1215858	1216151	1216305	1216367	1216412	1216418	1216922	1216966	1217525	1217736	1218255	1218270	1218681	1219416	1219691	1220611	1220614	1221454	1221550	1221673	1221691	1221879	1222065	1222105	1222459	1222726	1222789	1223178	1223265	1223473	1223734	1223874	1223889	1224407	1224478	1225116	1225177	1225315	1225371	1225527	1225635	1225654	1225733	1225768	1225810	1225965	1226092	1226246	1226522	1227283	1227418	1227587	1227829	1228120	1228553	1228653	1228814	1228815	1228854	1228951	1228986	1228991	1229007	1229044	1229138	1229174	1229575	1229608	1229630	1229652	1229752	1229948	1229976	1229997	1230015	1230064	1230182	1230221	1230238	1230440	1230447	1230455	1230464	1230503	1231149	1231306	1231553	1231698	1231953	1231997	1232041	1232569	1232855	1233015	1233055	1233166	1233169	1233259	1233359	1233594	1233637	1233706	1233760	1233875	1234045	1234594	1234889	1235135	1235353	1235442	1235467	1235539	1235680	1235746	1235959	1236025	1236101	1236429	1236724	1236727	1236936	1237081	1237167	1237276	1237392	1237534	1237801	1237867	1237946	1238029	1238146	1238463	1238544	1238776	1238921	1239034	1239217	1239364	1239493	1239708	1244642	1244772	1244831	1244878	1245565	1245649	1246131	1246250	1246454	1246595	1246619	1246640	1246668	1246676	1246780	1246789	1246806	1246828	1247017	1247485	1247575	1247591	1247875	1247894	1249826	1250015	1250044	1250072	1250501	1250527	1250767	1250998	1251037	1251206	1251247	1251300	1251379	1251410	1251414	1251421	1251599	1251785	1251901	1251917	1251968	1252073	1252517	1253555	1253931	1254032	1254145	1254214	1254235	1254298	1254416	1254911	1255038	1255059	1255121	1255141	1255159	1256291	1256860	1257019	1257069	1257533	1257660	1257840	1258127	1258156	1258555	1259161	1259205	1259495	1259607	1261269	1261655	1261676	1261693	1262013	1262377	1262778	1262811	1262878	1263793	1263817	1263958	1264099	1264805	1265004	1265046	1265087	1265133	1265207	1265208	1265322	1265349	1265378	1265535	1265579	1265681	1265984	1266018	1266991	1267001	1267377	1268127	1268341	1268597	1268701	1268738	1268768	1268779	1268784	1268874	1269231	1269285	1269398	1269454	1269871	1269958	1270018	1270033	1270048	1270129	1270306	1270534	1270666	1270853	1270854	1270955	1271111	1271151	1271213	1271259	1271546	1271578	1271635	1271764	1271844	1271888	1271924	1271971	1272541	1272580	1272754	1272829	1272832	1273024	1273073	1273127	1273161	1273607	1273620	1273705	1273770	1273878	1273898	1274648	1274813	1274824	1275280	1275318	1275355	1275392	1275704	1275708	1276261	1276341	1276555	1276892	1277004	1277150	1277164	1277508	1277649	1277652	1277687	1277855	1278178	1278202	1278242	1278260	1278336	1278414	1278468	1278491	1278499	1278560	1278577	1278581	1278589	1278639	1278674	1278696	1278705	1278749	1278750	1278780	1278781	1278947	1278976	1278984	1279001	1279013	1279103	1279106	1279173	1279183	1279209	1279233	1279242	1279274	1279340	1279341	1279359	1279427	1279453	1280067	1280092	1280142	1280178	1280184	1280238	1280275	1280289	1280388	1280409	1280496	1280517	1280892	1280956	1280957	1281006	1281012	1281028	1281033	1281141	1281154	1281191	1281346	1281377	1281378	1281466	1281469	1281528	1281585	1281614	1281643	1281651	1281672	1281700	1281859	1281896	1281900	1281979	1281981	1282083	1282117	1282120	1282168	1282196	1282200	1282215	1282219	1282303	1282447	1282450	1282492	1282522	1282539	1282546	1282810	1282842	1282861	28101	28262	28265	28406	28580	28666	28695	28796	28808	29064	29532	29554	30120	30352	30358	30650	31115	31205	31426	32596	32599	34166	34266	34349	35226	35610	35751	36119	36279	37976	38990	39599	39658	40303	40669	40828	41611	42242	42495	43439	43718	44041	44275	44542	44824	45040	45678	45690	45726	45939	46200	46305	46785	46790	46917	48019	48958	49869	49896	49925	49950	50204	50341	51190	51265	52627	52759	52949	53184	54106	55679	55684	55894	57092	57131	57213	57277	57311	57469	57517	57642	57954	57986	57987	58001	58041	58229	58517	58934	59486	59645	59691	59940	60492	60792	60967	60971	61012	61021	61519	61788	61813	61837	62056	62195	62832	62848	63039	63098	63361	63373	63673	65089	65269	65335	65667	65678	65838	66048	69036	69420	69777	70062	70128	70523	70752	70907	71199	71434	71691	72381	73005	73020	73029	73856	74537	76163	77092	77368	77542	77598	77657	77772	78512	79408	79736	79884	79970	79999	81542	81845	81876	82176	82345	82347	82388	83060	83340	83482	83789	83973	84212	84596	85127	85457	85871	86070	86226	86318	86340	86375	86378	86406	86463	86615	86675	86689	86695	87005	87460	87531	87601	87760	88068	88472	88631	90847	91258	91342	91387	91687	92128	92334	92672	92811	92984	93420	94448	94488	101144	101172	101195	101529	101542	102183	102269	102389	102494	102951	103395	103698	103824	103971	104633	104658	104788	104790	104889	105032	105096	106510	106513	106684	106819	107508	107523	107526	107542	107720	108034	108104	108894	109243	109485	109960	110607	110967	111124	111152	111542	111726	111953	111972	113215	113399	113954	113962	114150	114274	114385	114505	114644	114655	115929	116288	116319	117007	117985	118390	118456	119053	119290	119532	119895	120350	121290	121334	121335	121374	121541	121620	121921	123052	123234	123792	124014	124653	125138	125208	125550	125619	125889	126183	127497	127572	127591	127832	128119	128350	128710	128809	129186	130022	130501	130553	130626	131010	132815	132880	133313	134724	135165	135717	135960	136086	136206	136911	137448	137568	137723	139412	139416	139422	139627	139747	139811	139861	139863	140046	140369	140540	141253	142843	142879	142880	142893	144286	144313	144316	144424	144480	144503	144707	144718	144760	144817	144823	146114	146191	146765	146874	147275	148517	148649	149770	149894	149965	150380	150415	150421	150457	150756	150900	151439	151486	151615	152169	152521	152547	152652	152871	153067	153112	153385	153723	154730	154994	155002	155592	155928	155936	156335	156393	156507	156666	156737	156764	156819	156920	156937	156996	157034	157104	157117	157235	157290	157365	158141	158308	161118	161871	161954	162684	163380	163905	165243	165326	165622	165641	165648	165735	165744	165751	165766	165780	165838	165858	165870	165895	165969	166020	166059	166207	166248	166269	166296	166348	166361	166392	166416	166515	166520	166545	166570	166606	166614	166662	166674	166698	166716	166843	166884	166894	166905	166920	166989	166992	167103	167136	167274	167321	167354	167358	167459	167573	167928	168088	168288	168382	168499	168701	169115	169560	169698	169699	169721	170247	170380	170448	170635	170642	170655	170700	170909	170979	171075	172955	173094	173487	173535	175301	175472	176495	177323	178813	179014	179051	179073	179294	179354	179387	179449	179562	179573	179780	179951	180029	180038	180074	180113	180341	180644	180781	180807	180864	180927	180952	180953	181112	181172	181220	181262	181295	181303	181463	181508	181706	181757	181766	181893	181898	181962	182102	182125	182189	182276	182288	182383	182384	182396	182414	182516	182567	182603	182915	183110	183193	183215	183311	183321	183354	183372	183436	183440	183462	183463	183477	183518	183539	183614	183620	183637	183701	183713	184226	184374	184391	184412	185183	185266	185272	185980	186262	186604	186641	186871	187267	187300	187545	187575	187647	187680	188102	188481	188770	189187	189274	189948	190627	190761	191085	191536	191541	192429	192616	192688	193519	193645	193728	193810	193825	193941	193952	194091	194094	194817	194900	194954	195032	195047	195325	195339	195712	195955	195992	196076	196491	196581	196719	196970	197244	197628	198171	198407	198695	198944	199358	199433	199508	199517	199551	199678	199839	200060	200090	200099	200144	200243	200253	200303	200309	200383	200416	200441	200903	201458	201597	201890	201961	202142	202163	202259	202275	202331	202406	202583	202607	202721	202727	202931	203051	203127	203132	203181	203389	203455	203474	203540	203669	203935	204082	204130	204271	204283	204571	204583	204601	204742	204964	204997	205016	205093	205129	205132	205162	205489	205558	205573	205579	205707	205729	205741	205747	205756	205759	205804	205876	205950	205996	206227	206344	206377	206389	206428	206512	206539	206592	206608	206610	206626	206959	207060	207063	207064	207085	207170	207190	207220	207336	207390	207620	207651	207705	207732	207984	207996	208014	208208	208390	208391	208410	208461	208462	208472	208743	208810	209123	209139	209772	209777	209810	214488	214504	217428	217455	217488	217529	217537	217774	217780	217789	217859	217936	217942	217961	217980	217998	218023	218027	218081	218392	218458	218607	218631	218642	218644	218688	218708	218727	218750	218763	218764	218857	218926	218953	218960	218965	218985	218988	219023	219025	219040	219044	219060	219119	219752	219755	219760	219765	219773	219793	219839	219871	219895	219898	219905	219906	219934	219935	219951	219953	219967	219968	219969	219996	219998	220030	220045	220053	220054	220058	220060	220072	220107	220110	220122	220132	220238	220241	220248	220264	220274	220317	220326	220336	220369	220475	220492	220547	220561	220567	220609	220631	220640	220645	220677	221199	221246	221273	221275	221284	221309	221366	221401	221408	221462	221480	221492	221549	221590	221619	221855	221901	221942	221955	221957	221981	221999	222050	222149	222373	222627	222735	222798	223033	223044	223053	223114	223160	223166	223220	223485	223494	223496	223498	223509	223544	223573	223590	223591	223592	223598	223607	223629	223694	223752	223880	223918	223984	224008	224049	224080	224143	224149	224245	224274	224401	224410	224544	224551	224578	224605	224606	224638	224658	224683	224756	225073	225100	225164	225348	225417	225421	225600	225634	225647	225691	225692	225726	225935	226178	226204	226205	226208	226209	226219	226303	226452	226578	226632	226689	226713	226842	226856	226929	226995	227001	227060	227109	227181	227220	227308	227526	227538	227554	227576	227631	227702	227774	227862	227901	227910	227947	227975	228042	228043	228049	228064	228078	228172	228261	228315	228362	228370	228414	228427	228455	228460	228494	228583	228606	228614	228725	228791	228859	228873	228879	229055	229063	229193	229252	229282	229283	229335	229425	229433	229566	229674	229722	229764	229965	229993	230019	230034	230097	230391	230427	230442	230493	230559	230759	230832	230859	230887	230968	231068	231134	231879	232170	232416	232884	233598	233607	233629	233780	234146	234674	234788	236951	237277	238258	239353	239586	239602	239822	240829	241621	242117	243408	243418	243611	243614	243685	244024	244393	244423	245610	246122	246224	246737	247253	247314	247326	247403	247937	248323	248354	248798	249299	250043	250235	250317	250477	250638	250789	250877	251206	251655	251685	251694	251744	251761	252191	252526	252720	253436	253649	253928	254009	254067	254145	254180	254231	254259	254801	255082	255370	255382	255391	255502	255574	255739	255846	255859	256049	256061	256139	256665	256690	257217	257247	257304	257396	257478	257499	257632	257658	257707	258083	258251	258526	258586	258624	258717	258814	258926	259166	259379	259418	259475	259488	259774	259787	260295	260616	260682	260748	261299	261392	261993	262098	262248	262275	262316	262398	262674	262725	263241	263470	263608	263866	264341	264567	264696	264987	265098	265205	265407	265837	265945	266325	266346	266388	266472	266529	266548	266664	268685	268805	269670	269742	269865	270378	270596	270868	271276	271720	271750	271751	272245	272407	273396	273397	273643	273820	273947	274212	274470	274504	274707	275050	275427	275466	275592	275640	275709	276585	276746	277243	277244	277282	277824	277835	278965	279075	279137	279221	279229	279298	279431	279566	279570	279628	279659	279904	280176	281061	281323	281330	282168	282255	282314	282849	282852	283131	283349	283790	284150	284338	284501	284879	284990	285063	285203	285251	285427	285488	285875	285992	286100	286519	286761	286804	286824	286932	286979	287173	287751	287938	288416	288650	288697	288943	288944	289344	289862	290474	290840	291422	292378	293019	293036	293180	293351	293689	293889	294271	294288	295098	295122	295698	295743	295797	296230	296279	296306	296405	296728	296914	297133	297259	297273	297430	297495	297531	297574	297732	297758	297829	298348	298597	298610	298625	299488	299815	299841	300319	300687	300700	300731	300744	300830	300878	300921	301001	301091	301549	301572	301823	302519	303272	303392	304364	304366	304553	304667	304793	304946	305087	305680	305939	306896	308198	309771	309876	310119	310710	310738	310845	311304	311442	312021	312151	312449	312782	313116	313190	313626	313710	313913	314216	314642	314991	315713	316793	317004	317196	318021	318516	318523	318816	319002	319161	319410	320092	320174	320949	321145	321386	321403	321657	321990	322014	322252	322339	322636	322770	322838	322924	322975	323314	323434	323468	323536	323554	323583	323821	323992	324100	324121	324497	324766	324951	325019	325458	325721	325860	325884	325916	326109	326201	326310	326439	326526	326530	327459	327552	327559	327583	327596	327988	327994	328012	328136	328171	328366	328531	328849	329071	329200	329234	329347	329660	329897	330223	330325	330763	331071	331368	331389	331861	332082	332603	332679	333274	333342	333391	333484	333882	333967	334002	334021	334194	334915	335428	336280	336391	336856	337564	337852	337999	338457	338703	338919	339065	339273	339285	339372	339519	339636	339803	339822	340182	340348	340939	340971	341003	341605	342477	342573	342771	342780	342849	342935	342937	342951	343011	343023	343155	343170	343493	344163	344215	344412	344535	344544	344646	344880	345465	345654	346102	346845	347176	347270	348688	348703	348804	349116	349146	349225	349402	349494	349538	349540	349903	350413	350725	350763	350820	350914	351014	351056	351875	351972	352069	352225	352240	352351	352785	353109	353112	353128	353699	354136	354231	354567	355252	355380	355671	355926	356058	357165	357282	358123	358243	358454	358630	358756	358957	359065	359140	359742	359744	359784	359805	359826	359859	359940	360132	360135	360234	360267	360290	360309	360359	360369	360399	360424	360546	360588	360600	360717	360731	361143	361305	361560	361654	361713	361955	361977	363025	363056	363187	363584	363997	364131	364316	364487	364907	364919	364925	365079	365228	365321	366563	366791	366879	367206	367259	367364	367763	367981	368908	369093	369152	369504	369628	369814	371174	371236	371419	371436	371643	371702	372102	372299	372624	372735	373362	373402	373455	373812	374312	374797	374913	375894	376617	376679	376876	377355	377523	377620	377872	377981	379207	379247	380243	380509	380515	380523	380531	381054	381359	381664	381699	381706	381934	382132	382652	383668	383719	384466	384564	384672	384681	385011	385385	386571	386675	386796	387280	387456	387927	388537	388851	389499	389676	389989	390321	390378	390723	390756	390864	391179	391196	391512	391641	391883	392682	392912	392931	393500	393579	394018	394106	394231	394267	394336	394444	394452	394478	394732	394890	395152	395300	395732	395851	395861	395997	396038	396805	396939	397070	399050	399518	400368	400479	400671	400677	402220	402359	402948	403461	403546	403640	404261	404373	404378	404582	404623	404684	404903	405062	405188	405203	405212	405236	405320	405348	405546	405612	405849	405867	405873	406103	406113	406167	406236	406356	406683	407136	407259	407520	407602	407762	407838	407915	407924	407925	408080	408094	408152	408188	408287	408318	408345	408366	408482	408494	408672	408677	408749	408754	408824	408828	408886	408998	409300	409387	409916	410663	410941	411187	411197	411337	411368	411464	411974	412304	412497	412782	413093	413563	413590	413904	413922	413946	413996	414954	414980	415019	415063	416100	416142	416669	416683	417784	418745	418841	418916	419506	419534	420540	421130	421487	421596	422222	422229	422649	423154	423612	423649	423732	423780	423800	423856	423886	423910	423943	423949	423994	424077	424078	424203	424292	424317	424361	424367	424376	424436	424537	424540	424553	424696	424759	424779	424786	424817	424873	424890	424968	425064	425087	425108	425187	425199	425229	425270	425336	425343	425344	425347	425398	425401	425457	425808	426310	426387	426423	426568	426576	426619	426780	427177	427427	427611	427637	427646	427910	427949	427997	428181	428359	428363	428575	428664	428695	428703	428736	428743	428744	428858	428893	428924	428967	429133	429293	429297	429507	429553	429800	430019	430144	430655	430726	430763	431302	431502	431565	431737	432590	433295	433643	433744	433766	434004	434013	434047	434072	434080	434198	434289	434298	434308	434395	434515	434519	434527	435154	435534	435559	435572	435617	435622	435636	435642	435799	435886	436064	436089	436122	436319	436368	436624	436652	436718	436866	437165	437434	437576	437945	438230	438260	438275	438293	438362	438572	438599	438620	438674	438853	438972	438986	438998	439022	439036	439050	439320	439362	439394	439672	439691	439706	439783	439803	439811	440268	440442	440496	440580	440772	440955	441036	441093	441171	441231	441351	441357	441378	441393	441506	441607	441610	441777	441819	441855	441857	441992	441996	442033	442035	442068	442103	442193	442234	442766	443128	443238	443278	443289	443382	443475	443509	443883	443931	443940	444151	444176	444249	444318	444324	444437	444457	444741	444774	444873	445098	445137	445170	445269	445545	445584	445869	445886	445901	445904	445919	446133	446178	446180	446189	446808	446831	446856	446857	446894	447081	447102	447188	447224	447239	447271	447326	447373	447442	447479	447519	447608	447679	447680	447707	447732	447791	447838	447935	448003	448052	448061	448073	448100	448104	448211	448235	448244	448265	448313	448316	448376	448412	448565	448574	448598	448614	448667	448974	449025	449229	449247	449262	449305	449360	449524	449564	449582	449638	449649	449708	449789	449848	449857	449866	449875	449936	449989	450203	450220	450292	450473	450593	450632	450656	450692	450713	450716	450719	450761	450827	450851	450869	450902	450923	451040	451052	451090	451138	451165	451169	451189	451190	451203	451240	451256	451280	451293	451296	451310	451311	451352	451420	451445	451707	451764	451788	451845	451894	451901	451959	452024	452034	452073	452081	452088	452106	452118	452132	452136	452144	452298	452310	452343	452355	452472	452483	452499	452512	452514	452530	452543	452617	452660	452669	452686	452702	452745	452753	452839	452854	452858	452868	452881	452899	452927	452989	453106	453181	453187	453253	453355	453391	453397	453415	453416	453442	453460	453479	453481	453490	453613	453648	453661	453671	453766	453780	453782	453794	453801	453803	453813	453820	453823	453829	453834	453840	453863	453864	453885	453961	454016	454017	454065	454066	454070	454141	454145	454159	454162	454174	454192	454196	454209	454212	454214	454227	454238	454245	454255	454284	454302	454309	454396	454401	454420	454472	454522	454526	454532	454535	454553	454554	454585	454601	454602	454613	454629	454633	454638	454645	454654	454676	454695	454702	454728	454819	454836	454841	454889	454900	455022	455055	455071	455082	455098	455106	455133	455143	455182	455185	455206	455235	455268	455346	455358	455426	455457	455478	455481	455487	455496	455533	455558	455609	455622	455655	455711	455743	455793	455817	455835	455857	455870	455871	455892	455949	455970	456083	456084	456092	456104	456106	456130	456138	456153	456154	456193	456205	456261	456290	456291	456293	456329	456365	456429	456449	456467	456478	456480	456487	456588	456620	456762	456766	456783	456817	456821	456829	456868	456913	456940	456946	456982	457044	457056	457111	457164	457206	457208	457221	457226	457297	457361	457417	457430	457442	457445	457451	457607	457639	457715	457817	457847	457910	457961	457979	458237	458557	458620	458668	458730	458933	458945	459078	459096	459159	459197	459281	459438	459525	459543	459564	459612	459698	459735	459737	459850	459929	459953	460086	460127	460279	460520	460658	460691	460923	461275	461329	461407	462029	462040	462250	462334	462487	462502	462565	462649	462706	463010	463183	463273	463391	463556	463582	463795	463960	463972	464531	464542	464581	464826	465657	465695	465901	466035	466056	466125	466185	466231	466414	466420	466433	466594	466604	466609	466751	467009	467129	467133	467528	467609	469190	469397	469427	469454	469709	469847	469934	469979	470093	470846	471564	471573	471589	471640	471679	471837	471843	472523	472574	472581	472600	472615	472631	472752	472754	472807	472824	473278	474125	474667	475943	476003	476015	476069	476252	476458	476649	476821	476975	477349	477495	477837	477902	478070	478307	478529	478734	479127	479542	479660	479773	479890	479930	480805	481298	482708	482748	483123	483415	484988	485126	485162	485180	485483	485672	486096	486183	486374	486405	486416	486474	487166	487430	487498	487783	488388	488419	488595	488597	489065	489120	489261	489275	489276	489299	489691	489842	490115	490117	490469	490473	490614	490803	490949	491246	492137	492253	493124	493244	493451	493928	494003	494257	494329	494390	494415	494465	494478	495161	495334	495340	495419	495434	495569	495638	495686	495689	495743	495923	496421	496619	497137	497602	497949	498009	498327	498565	498588	498783	499437	499539	499813	500171	500173	500540	501247	501268	502275	502349	502574	502671	502742	502754	502768	502790	502796	503382	503393	503406	504420	504543	504644	504957	505328	505655	505866	505970	506094	506275	506583	506850	507009	507207	507258	507747	507852	507912	508017	508210	508256	508306	508750	508867	509161	509410	509956	510431	510543	510560	510780	510816	510820	511418	511523	511990	512530	512734	512983	513130	513584	513650	514087	514290	514420	515375	515377	515412	515647	515676	515702	515848	515898	516039	516054	516505	516538	516693	516783	517125	517183	517324	517333	518081	518140	518436	518516	518559	518784	518882	518932	519192	519199	519304	519430	519565	519577	519580	519589	519598	519670	520162	520520	520659	520867	520894	520903	520956	521106	521152	522049	522134	522392	522523	522632	522749	523184	523262	523373	523520	523939	524206	524340	524394	524746	524867	525061	525314	525448	525649	525952	526595	526672	526681	526844	527015	527024	527114	527234	527236	527588	527837	528243	528452	528595	528671	528761	529052	529093	529094	529152	529708	529771	529822	530002	530365	530389	530584	530924	530960	530990	531706	531797	531804	532067	532102	532530	533095	533678	534164	534721	535213	535766	535771	535829	535960	536259	536304	536307	536488	536688	536796	537603	537639	537960	537993	538845	538884	539085	539277	539448	539610	540779	541145	541257	541560	541836	541854	541941	542472	542564	542618	542870	543431	543730	543931	545445	545500	545860	546016	546372	546439	546718	546802	547137	547447	548169	548561	548835	549942	549956	550459	550736	550748	550812	551294	553035	553101	554161	554352	554447	554492	554993	555230	555299	555374	555696	555899	556349	556658	556772	556806	556810	557071	558601	559020	559888	560051	560059	560141	560169	560428	560449	560523	560629	560747	561239	561945	562074	562103	562165	562267	562372	562378	562640	562670	562712	562722	562807	562838	562911	563006	563066	563155	563195	563248	563584	563741	563857	563921	564302	564374	564377	564398	564401	564764	565085	565088	565274	565674	566739	567000	567477	568218	568224	568689	568773	568821	568824	569110	569226	569274	569705	569742	570278	570349	570355	570619	570905	571328	571742	571808	572046	572629	572906	573232	573245	573539	573828	574426	575070	575154	575345	575792	575837	576134	576209	576252	576332	576398	577191	577381	577530	578003	578437	578767	578860	579100	579186	579321	579475	579946	580303	580318	580477	580684	581014	581189	581366	581395	581551	582161	582465	582893	583129	583148	583150	583368	583916	583985	583991	584010	584110	584260	584440	584482	584767	585678	586005	586032	586033	586063	586438	586827	586828	586907	587044	587116	587125	587246	587764	588496	588598	588695	589067	589144	589383	589395	589503	590184	590390	590419	590938	591040	591593	591730	591739	591999	593635	593687	593788	594053	594288	594386	594504	594544	594555	594725	594748	594953	595127	595321	595334	595565	595644	595861	596251	596254	596345	596836	597269	597457	597766	597781	597988	598088	598273	598420	598664	598755	598834	598906	599110	599142	599456	599568	599612	599639	599656	599693	599710	599736	599848	600541	600598	601406	601498	601726	602325	603007	603021	603117	603171	603618	603665	603747	603894	603926	603936	603974	604019	605312	605343	605415	605416	605422	605426	605428	605508	605594	605596	605599	605610	605617	606645	606874	606939	607095	607266	607934	608258	608429	608618	608634	608834	610155	610488	611018	611067	611134	611168	611470	611509	611908	612055	612700	612955	613199	613300	613438	613452	613469	613663	613751	613765	613825	613859	614225	614276	614572	615029	615162	616405	616451	616461	616521	616687	616716	616876	617287	617448	617626	617627	617872	618478	618567	618590	618724	618820	618877	619051	619326	619832	620264	620405	620438	620951	621380	622080	622254	622837	623370	623376	623514	623748	624105	624469	624579	624636	625015	625194	625270	625309	625341	625402	625561	625810	625819	625873	625885	625903	626113	626208	626293	626560	626599	627382	627426	627533	627535	627635	627719	627789	627824	627838	627927	628417	628456	628486	628522	628540	628579	628588	628589	628639	628672	628978	628993	629126	629192	629194	629230	629254	629263	629275	629354	629398	629413	629467	629568	629783	629802	630254	630303	631125	631320	631593	631757	631779	631888	631892	631931	631991	632111	632113	632147	632167	632217	632279	632343	632360	632384	632519	632523	632587	632818	632910	632999	633202	633818	633891	634027	634353	634362	634371	634413	634521	634536	634545	634698	634730	634737	634818	634884	634902	634907	635192	635211	635248	635496	635845	636014	636200	636245	636440	636960	637030	637175	637213	637534	637687	637891	637905	637909	637924	638418	638420	638459	638479	638511	638553	638616	638892	639156	639172	639405	639525	639681	639702	640099	640259	640261	640430	640632	640769	641099	641229	641264	641441	641472	642033	642349	642401	642474	642585	642869	642971	643186	644048	644306	644564	644646	645168	645624	646066	646181	646584	646599	646684	647050	648084	648327	648375	648585	649055	649331	649904	650120	650633	650641	651323	652481	652820	653078	653624	653954	654099	654572	654671	654953	654984	655214	655247	655318	655327	655385	655740	655955	656105	656507	656603	657433	657568	657781	658273	658624	658941	659289	659546	659574	660223	660479	660497	660518	661127	661219	661519	661698	662371	662387	663121	663161	663259	663268	663922	664702	664843	664871	665159	665781	666215	667070	667342	667658	667727	667811	667997	668091	668093	668152	668176	668234	668424	669048	669177	669804	669871	669915	669930	670186	671034	671041	671285	671289	671305	671435	671594	672172	672856	673834	674555	674832	675697	675889	676480	676498	677015	677216	677304	677685	677782	678457	678490	678604	678643	678912	678922	678928	679170	679574	679610	679618	680049	680066	680132	680380	680743	681132	681223	681253	681775	681787	681825	681977	681979	681990	681998	682326	682631	682671	683592	683871	683943	684797	684971	685390	685467	685951	686048	686254	686495	687646	687794	688210	688513	688934	689127	689168	689236	689300	689402	689621	689622	689803	689819	689945	689946	690121	690153	690287	690444	690501	690590	690598	690797	690945	691204	691333	691355	691412	691568	691641	691668	692136	692187	693113	693879	693901	694114	694185	694310	694311	694316	694364	694734	696139	696149	697021	697377	697537	697973	698029	699890	700417	700573	701197	701986	702237	702364	702811	702989	703246	703390	703720	704915	705895	706235	706301	707008	707042	707789	708580	709465	709728	710046	710435	710726	711190	713365	713833	714274	714436	715088	715316	715964	716209	716294	716785	717114	717884	718536	718663	718976	719157	719232	719795	719828	719837	720341	720435	720502	720636	721074	721161	721916	721994	722549	723586	724170	724583	724875	725271	725349	725539	725680	725955	726619	726793	727573	728131	728149	728344	728548	728797	729153	729361	729405	729493	729699	730206	730296	730308	730320	730432	730777	731013	731935	732544	732559	733436	734411	734539	734558	734766	734799	735462	736299	736388	736932	737532	737659	737835	738192	738356	738611	738681	738700	738757	738946	739019	739268	739502	739967	740015	740069	740195	740310	740425	740540	740633	740857	740997	741005	741179	741469	741759	741954	742121	742478	742566	742592	742946	743160	743201	743240	743344	743741	744155	744207	744239	744317	744423	744713	745617	745949	746103	746351	746465	746510	746818	747121	747366	747472	747704	747706	747712	747906	748471	748495	748510	748957	749047	749209	749799	749841	750693	751808	752859	753225	753230	753264	753380	753385	753600	753603	753942	754027	755026	755608	756180	756530	756621	756749	757415	757554	757836	758375	758700	758866	759535	759718	759763	760252	761293	761408	761440	761446	761521	761568	761876	761915	762007	762172	762231	762405	762456	762467	762484	762620	764586	764898	765149	765155	765174	765208	765353	765369	765590	765640	766045	766342	766815	766869	766951	767145	768069	768332	768565	768648	768904	769699	769818	769826	770161	770299	770869	770968	770970	771124	771131	771166	771715	771910	772126	772393	772504	772672	772684	773139	773429	773795	773895	774020	774064	775018	775737	775745	775788	775959	776128	776131	776133	776163	776525	776540	776786	777247	778636	778720	779037	779130	779268	779446	779514	779795	781222	781224	781602	781705	781827	782027	782046	783081	783507	783746	784331	785380	785565	785666	785758	785807	786037	786419	786476	787145	787171	788111	788180	788571	788717	788746	789223	789641	789710	790380	790971	791295	791415	791628	793573	794069	794482	794840	794852	795872	796093	796147	796150	796441	797044	797131	797401	797527	797659	798025	798229	798815	798820	798858	798866	798872	799075	799537	799576	801038	801113	801305	802022	802097	802386	802870	802909	802985	803006	803010	803104	803280	803295	803306	803366	803398	803685	804118	804562	804596	804640	804728	804827	804910	804968	804993	805027	805129	805231	805273	805395	805396	805473	805616	805639	805924	806819	806965	807805	808095	809120	809473	809485	809617	809847	810153	810725	810739	810740	812558	812789	813242	813730	814011	814058	814207	814537	815093	815135	815152	815563	815804	815876	816485	816665	816713	817978	818530	819224	819290	819307	819362	819409	819576	819707	819949	820135	820431	820846	820923	821234	821678	821820	822583	823304	823814	823872	824135	824379	824467	824487	824550	824720	824930	824987	825062	825094	825096	825304	825562	826174	826369	827257	827367	827431	827509	827651	828193	828473	828618	828703	828729	828768	828787	828819	828828	828831	829567	829792	830001	830060	830740	833894	833939	834124	834129	834400	834507	834853	835671	836118	836169	836722	836913	838412	838581	838691	839160	839495	839672	839741	839743	839811	840069	840128	840576	841530	841695	841859	842054	842140	842431	842528	842653	842923	844241	844858	845041	845089	845181	845396	845521	845609	845635	845768	845771	846543	846616	847277	847379	847422	847795	847913	847917	848023	848494	848684	849065	849860	850096	850105	850130	850437	851177	851278	851485	851728	851798	852179	852220	852223	852313	852841	853047	853056	853080	853194	853245	853374	853431	853443	853506	853746	853752	853844	853898	853949	854317	855545	855924	856106	856556	856581	857157	857428	857660	857789	857801	858218	858542	858643	858832	859299	859461	860376	860629	860635	860636	860818	860968	861016	861070	861310	861349	861376	861397	861835	862018	862504	862657	863773	863774	864857	864892	865013	865104	865421	865649	865802	865949	866069	866610	866939	868856	868877	868887	869197	869213	870491	870805	870808	871741	871991	872392	872431	872811	872963	873010	873492	874209	874797	874872	874888	875775	876283	876397	876523	876730	877216	877279	877580	877801	877951	877960	878041	878233	878296	878668	878747	878866	878872	879055	879457	879780	879829	879830	879835	879921	879948	880213	880264	880549	880809	881340	882086	882168	882251	882415	882707	882926	883191	883205	883368	883689	884075	884703	885669	885887	886377	886725	888456	888477	889367	889651	890562	891610	891760	891799	891831	891988	892169	892695	892704	892758	893622	893988	894000	894798	894852	895254	895299	896380	896482	896768	896949	897136	897357	897360	897564	898409	898467	898766	898783	899147	899516	899726	899895	899981	899992	900420	900448	900719	900991	901052	901918	901994	902131	902917	903136	903607	903762	904027	904138	904297	904363	904392	904395	904591	904609	904786	904808	904859	904910	905599	905659	905669	905678	905831	905837	905933	905963	906016	906598	906657	906760	908546	908595	908765	908822	908871	908921	908927	909696	909760	909828	910427	910649	910799	910809	910835	910973	911030	911038	911270	911366	911619	911750	911789	912054	912061	912289	912415	912437	912476	912852	913032	913549	913689	913708	914013	914076	914137	914353	914469	914479	914506	914715	914842	914888	914940	915024	915180	915318	915547	915624	915723	915861	915919	916064	916144	916388	916589	916685	916708	916884	917267	917315	917373	917413	917468	917633	918534	918662	918751	919121	919161	919197	919200	919418	919693	919716	919732	919966	920075	920221	920349	920433	920469	920963	921140	921219	921255	921306	921462	921477	921600	921996	922038	922086	922200	922266	922317	922365	922467	922770	923075	923100	923166	923575	923920	924135	924454	924643	924774	924819	924821	925192	925654	925876	925941	926152	926594	926613	926743	926806	927157	927349	927555	927832	927964	928213	928234	929009	929192	929312	929513	929660	929661	929807	929843	929889	929948	930576	930669	930686	931106	931631	932084	932107	932183	932228	932231	932279	932531	932534	932627	932799	933027	933033	933322	933477	933566	933791	933815	934028	934175	934280	934475	934682	934979	935039	935988	936217	936481	936652	936690	936790	937003	937432	937516	937619	937759	938003	938315	938476	938689	938788	938840	939398	939482	939698	939737	940010	940043	940140	940154	940212	940380	940589	941232	941493	941669	943272	943364	943501	943655	943673	944295	944518	945174	945175	945176	945299	946546	947332	947419	947534	948445	948535	949201	949570	949909	950002	950500	950617	951116	951244	951298	951300	951451	951483	951570	951640	951664	952159	952247	952498	953658	953689	953723	953741	953800	953819	954184	954845	954967	955304	955307	955332	955336	955356	955598	955691	957334	957344	957438	957443	957459	957506	957892	958127	958186	958198	958210	958384	958457	958722	959015	959143	959533	959565	959731	959737	960436	960589	960634	960800	960810	960883	961123	961166	961404	961835	961865	961882	961895	962034	962036	962169	962431	962607	962745	962797	962798	962824	962835	963028	963612	963678	964488	964491	964642	964870	964922	965151	965549	965972	966533	966632	967347	967612	967677	967838	968275	968290	968470	968775	968790	968855	968861	968904	968907	969094	969160	969190	969252	969382	969393	969400	970256	970361	970773	971519	971935	973105	973276	973798	974039	974078	974193	974671	974864	974866	975140	975631	975793	975815	976309	976642	976668	976864	977017	977187	977192	977200	977276	977329	977644	977966	978149	978157	978708	978754	979010	979642	979821	979827	979869	979875	980116	980273	980323	980332	980361	980507	980577	980607	980617	980765	980790	980794	980795	980796	980797	980817	981177	981274	981434	981609	982156	982622	982634	982642	982835	982945	982978	983016	983204	983703	983958	984315	984664	985201	985370	985649	985742	986406	986441	986690	987014	987022	987173	987335	987599	987625	987635	987673	987691	987775	987812	987815	987828	987837	987839	987859	987863	987882	987985	988126	988167	988241	988309	988444	988584	988726	988829	988876	988968	989008	989055	989119	989252	989340	989343	989367	989388	989523	989601	989778	989804	989913	990046	990076	990139	990192	990367	990873	990915	990925	991050	991290	991305	991861	991924	992028	992103	992144	992263	992394	992657	992660	992731	993062	993068	993176	993197	993200	993486	993510	993599	993634	993635	993671	993711	993715	993723	993738	993760	993847	993857	993914	993926	993975	994087	994102	994134	994334	994345	994357	994395	994419	994494	994629	994662	994728	994857	995029	995049	995092	995164	995171	995259	995289	995341	995407	995433	995436	995442	995472	995657	995894	996020	996029	996101	996227	996281	996392	996401	996625	996713	996828	996877	996879	996892	996932	996944	997034	997059	997085	997145	997169	997207	997250	997309	997341	997375	997381	997514	997516	997537	997539	997541	997542	997543	997544	997577	997659	997676	997719	997722	997726	997737	997750	997793	997842	997873	998017	998035	998039	998290	998644	998653	998704	998969	998974	999106	999130	999179	999197	999294	999317	999324	999349	999364	999383	999387	999399	999402	999431	999526	999539	999638	999650	999665	999689	999725	999749	999752	999854	999863	999889	999962	1000034	1000064	1000100	1000101	1000156	1000196	1000210	1000253	1000254	1000270	1000292	1000341	1000349	1000373	1000383	1000386	1000444	1000446	1000482	1000532	1000584	1000791	1000878	1000953	1001033	1001107	1001249	1001266	1001304	1001320	1001323	1001408	1001413	1001415	1001422	1001436	1001442	1001456	1001487	1001533	1001573	1001601	1001659	1001673	1001715	1001893	1001942	1002037	1002175	1002245	1002313	1002352	1002387	1002550	1002616	1002629	1002679	1002711	1002734	1002834	1002900	1003099	1003218	1003230	1003245	1003281	1003368	1003407	1003529	1003653	1003696	1003749	1003806	1003916	1003949	1004027	1004032	1004063	1004085	1004138	1004276	1005020	1005101	1005143	1005293	1005455	1005536	1005764	1005767	1005781	1005783	1005859	1006054	1006068	1006076	1006120	1006250	1006272	1006275	1006344	1006407	1006425	1006597	1006635	1006743	1006746	1006851	1006920	1006936	1006953	1007019	1007039	1007108	1007167	1007185	1007225	1007273	1007289	1007329	1007455	1007480	1007516	1007548	1007579	1007670	1007712	1007795	1007862	1007870	1007879	1007929	1008023	1008125	1008128	1008134	1008142	1008280	1008360	1008362	1008392	1008393	1008420	1008438	1008541	1008562	1008602	1008626	1008639	1008644	1008664	1008692	1008774	1008778	1008976	1009026	1009076	1009090	1009235	1009254	1009256	1009322	1009340	1009406	1009433	1009463	1009475	1009619	1009682	1009700	1009734	1009783	1009802	1009839	1009894	1009921	1009960	1009961	1010087	1010109	1010146	1010223	1010269	1010283	1010314	1010350	1010410	1010415	1010502	1010541	1010568	1010580	1010601	1010604	1010646	1010764	1010820	1010867	1010919	1010985	1011039	1011095	1011096	1011111	1011129	1011135	1011224	1011279	1011372	1011387	1011429	1011452	1011471	1011489	1011546	1011588	1011654	1011728	1011788	1011808	1011915	1011953	1011984	1012029	1012047	1012053	1012065	1012092	1012104	1012253	1012284	1012302	1012364	1012371	1012378	1012383	1012392	1012442	1012526	1012578	1012623	1012731	1012761	1012902	1012956	1013025	1013026	1013036	1013076	1013079	1013093	1013117	1013130	1013211	1013226	1013239	1013240	1013251	1013286	1013316	1013383	1013386	1013500	1013504	1013543	1013549	1013567	1013578	1013616	1013671	1013738	1013825	1013853	1013878	1013890	1013908	1013909	1014033	1014039	1014082	1014094	1014096	1014184	1014225	1014250	1014259	1014312	1014443	1014447	1014495	1014522	1014687	1014699	1014711	1014834	1015020	1015029	1015059	1015197	1015278	1015302	1015440	1015441	1015581	1015644	1015662	1015677	1015713	1015725	1015749	1015829	1015848	1015965	1016084	1016087	1016101	1016125	1016206	1016221	1016306	1016348	1016432	1016450	1016459	1016564	1016573	1016708	1016844	1016942	1017001	1017027	1017035	1017282	1017485	1017863	1017866	1017896	1017965	1018010	1018048	1018058	1018076	1018103	1018117	1018247	1018274	1018346	1018374	1018382	1018400	1018409	1018454	1018481	1018563	1018568	1018594	1018610	1018665	1018666	1018685	1018720	1018730	1018731	1018733	1018735	1018736	1018877	1018905	1018994	1019156	1019199	1019254	1019276	1019420	1019448	1019477	1019486	1019512	1019593	1019668	1019678	1019830	1019972	1020025	1020035	1020050	1020053	1020323	1020329	1020335	1020361	1020365	1020374	1020485	1020544	1020550	1020620	1020639	1020670	1020671	1020672	1020822	1020855	1020902	1020979	1020985	1020992	1021005	1021052	1021053	1021060	1021061	1021070	1021072	1021094	1021567	1021663	1021855	1021882	1021893	1021975	1022065	1022072	1022100	1022131	1022140	1022293	1022395	1022404	1022425	1022542	1022860	1022875	1022880	1023199	1023239	1023286	1023352	1023370	1023375	1023436	1023490	1023495	1023745	1023763	1023809	1023830	1023856	1023982	1024037	1024039	1024053	1024530	1024745	1024760	1024802	1025380	1025399	1025470	1025596	1025657	1025876	1025915	1026227	1026425	1026668	1026992	1027166	1027305	1027338	1027386	1028205	1028374	1028398	1028624	1028634	1028697	1028742	1028901	1029492	1030074	1030131	1030722	1030828	1031061	1031109	1031113	1031178	1031727	1031840	1032276	1032282	1032395	1032677	1033296	1033546	1033744	1034162	1034336	1034384	1034386	1034573	1034864	1034917	1035032	1035505	1035973	1036032	1036081	1036377	1036930	1036981	1037312	1037559	1037988	1038072	1038084	1038312	1038738	1039371	1039394	1039540	1039917	1040207	1040222	1040465	1040533	1040578	1040906	1040924	1040954	1041268	1041310	1041387	1041389	1042420	1042542	1042565	1043110	1043487	1043611	1043681	1043705	1043774	1043820	1044001	1044155	1044221	1044243	1044286	1044369	1044491	1044647	1044806	1044944	1045277	1046795	1046813	1047766	1049198	1049200	1049488	1049500	1049559	1049689	1049944	1050055	1050306	1050403	1050715	1050732	1050799	1051345	1051360	1051364	1051369	1051381	1051397	1051565	1051579	1051620	1051654	1051819	1051900	1051904	1052005	1052278	1052519	1052546	1052549	1052961	1053024	1053138	1053460	1053589	1054094	1054191	1054223	1054426	1054459	1054476	1054682	1054765	1054848	1054956	1055171	1055202	1055667	1055698	1055718	1055822	1056004	1056061	1056165	1056172	1056261	1056307	1056330	1056942	1056989	1057476	1057496	1058264	1058279	1058359	1058436	1058470	1058568	1059348	1059386	1059392	1059473	1059546	1059586	1059588	1059698	1059713	1060256	1060298	1060601	1060920	1061370	1061474	1061619	1061882	1061928	1062192	1062237	1062257	1062266	1062302	1062396	1062416	1062454	1062460	1062536	1062568	1062637	1062658	1062724	1062769	1062790	1062867	1062973	1063000	1063003	1063064	1063115	1063126	1063180	1063243	1063355	1063424	1063441	1063504	1063576	1063699	1063753	1063774	1063810	1063868	1063919	1063924	1063957	1063975	1064243	1064249	1064258	1064340	1064349	1064360	1064386	1064402	1064440	1064483	1064562	1064645	1064652	1064876	1064965	1065194	1065254	1065392	1065438	1065486	1065534	1065551	1065573	1065575	1065739	1065861	1065890	1066086	1066125	1066144	1066300	1066360	1066442	1066568	1066607	1066817	1066838	1066850	1066898	1066934	1067114	1067153	1067180	1067221	1067387	1067423	1067459	1067570	1067666	1067777	1067847	1067987	1068002	1068011	1068026	1068161	1068245	1068273	1068287	1068353	1068443	1068489	1068563	1068687	1068700	1068705	1068756	1068789	1068804	1068830	1068915	1068938	1068939	1069009	1069024	1069032	1069051	1069055	1069065	1069083	1069100	1069123	1069125	1069133	1069183	1069224	1069294	1069296	1069299	1069316	1069357	1069381	1069396	1069430	1069459	1069558	1069585	1069672	1069708	1069783	1069810	1069918	1070082	1070345	1070366	1071044	1071233	1071335	1071356	1071734	1071873	1071971	1072105	1072169	1072876	1072900	1072935	1072993	1073145	1073335	1073374	1073380	1073882	1074274	1074552	1074720	1074798	1074828	1074924	1075194	1075587	1076139	1076538	1076540	1076834	1076898	1077034	1077169	1077464	1077846	1078013	1078045	1078652	1078888	1078908	1079145	1079172	1079355	1079501	1079539	1079547	1079549	1079703	1079766	1080283	1080364	1080469	1081007	1081010	1081097	1081181	1081188	1081213	1081417	1081472	1081886	1081934	1082018	1082135	1082413	1082561	1082582	1082906	1083140	1083457	1083740	1083822	1083853	1083859	1083862	1083898	1083931	1083932	1083988	1084027	1084078	1084105	1084396	1084612	1084785	1085038	1085575	1085618	1085838	1085846	1085931	1085966	1085981	1086153	1087363	1087909	1088250	1088613	1088615	1088675	1088891	1089874	1090399	1090701	1090972	1091026	1091035	1091239	1091287	1091686	1091742	1092269	1092295	1092301	1092503	1092567	1092666	1092677	1092745	1092938	1093079	1093235	1093358	1093712	1093742	1093747	1093813	1093850	1093893	1094053	1094152	1094338	1094382	1094446	1094565	1094656	1094737	1095069	1095152	1095469	1095557	1096057	1096111	1096330	1096404	1096841	1096943	1098303	1098369	1098391	1098712	1098782	1098783	1098841	1099078	1099176	1099577	1099678	1099693	1099719	1099804	1099945	1099968	1099972	1100054	1100173	1100212	1100713	1100725	1100776	1101339	1101477	1101524	1101790	1102836	1105273	1105674	1106471	1107032	1107182	1107203	1107410	1108090	1108863	1108992	1109656	1109855	1109902	1109969	1110036	1110758	1111377	1111416	1111452	1111738	1111740	1112010	1112019	1112462	1112692	1113192	1113724	1114146	1114350	1114351	1114509	1115762	1115926	1117997	1118057	1118303	1119376	1119472	1119517	1120277	1120305	1120588	1120644	1121779	1121789	1122619	1123384	1123519	1123573	1123582	1124230	1125663	1126046	1126796	1126826	1127120	1127186	1127432	1127510	1127832	1127920	1128222	1128270	1128348	1128390	1128663	1128834	1129257	1130080	1130082	1130505	1131116	1131291	1131577	1133716	1133776	1133980	1134136	1134392	1134456	1134495	1134559	1135989	1136059	1136160	1136179	1136715	1136844	1136966	1137680	1137765	1138056	1138119	1138229	1138688	1138787	1139180	1139429	1139876	1140086	1141109	1141532	1141573	1141941	1142064	1142835	1142913	1143156	1143378	1143418	1143755	1143884	1144093	1144105	1144114	1144297	1144321	1144528	1144768	1144774	1144798	1145346	1145391	1145418	1145458	1145471	1145536	1145614	1145732	1145868	1145876	1146028	1146040	1146629	1146732	1146932	1146950	1147255	1148345	1148620	1150426	1150824	1150855	1150857	1150930	1151013	1151516	1151604	1152106	1152174	1152407	1153027	1153342	1153891	1154530	1154860	1155061	1155280	1155309	1155319	1155326	1155453	1155610	1155830	1156021	1156457	1156819	1156855	1156981	1156993	1157098	1158578	1159065	1160119	1160207	1160333	1160348	1160453	1160647	1160658	1160748	1160774	1160788	1160796	1160819	1160988	1161559	1162030	1162081	1162402	1162621	1162666	1162668	1162722	1162951	1163602	1164200	1164569	1164677	1164702	1164920	1165809	1165829	1165837	1165931	1166122	1166132	1166176	1166221	1166266	1166415	1166735	1166902	1166938	1167031	1167334	1167601	1167607	1167870	1167913	1167956	1167987	1168019	1168040	1168063	1168177	1168260	1168358	1168364	1168692	1170146	1170374	1170464	1170470	1170726	1171090	1171120	1171412	1171478	1171717	1171738	1171936	1172009	1172132	1172207	1172333	1172606	1172941	1173523	1173619	1173847	1174171	1174375	1174573	1174848	1174961	1175965	1175989	1176372	1176390	1176579	1176644	1176756	1176887	1176970	1176972	1176986	1177047	1177051	1177148	1177384	1178394	1178889	1179123	1179655	1180226	1180388	1180955	1181038	1181202	1181278	1181314	1181569	1182155	1182386	1182485	1182557	1182590	1182773	1182857	1182977	1182992	1183050	1183423	1183682	1183753	1183791	1184596	1184779	1184819	1184904	1185145	1185182	1185404	1185440	1185447	1185461	1185629	1185770	1185902	1186067	1186747	1186768	1186787	1187211	1187278	1187282	1187846	1188012	1188591	1189185	1189326	1189365	1189389	1190160	1190340	1190481	1190791	1190811	1190853	1190912	1190915	1191327	1191339	1191350	1191382	1191391	1191481	1192469	1193294	1193295	1193332	1193374	1193514	1193534	1193547	1193558	1194133	1194142	1194285	1194365	1194377	1194444	1194457	1194565	1194722	1194799	1194980	1195007	1195437	1195789	1195833	1195872	1195944	1195957	1196007	1196181	1196841	1197000	1197138	1197162	1197270	1197569	1197716	1198408	1198738	1198924	1199065	1199089	1199227	1199436	1199955	1199964	1200162	1200245	1200278	1200488	1200692	1200697	1200869	1201465	1201488	1201700	1201753	1201936	1202095	1202797	1202884	1203613	1204480	1204537	1204552	1204816	1204860	1205189	1205365	1205488	1205637	1205689	1205784	1205851	1206031	1206350	1206371	1206924	1207314	1207344	1207553	1208458	1208477	1208514	1209345	1209385	1209737	1209821	1210035	1210057	1210064	1210326	1210349	1210376	1210602	1210718	1210762	1211038	1211080	1211108	1211170	1211210	1211232	1211306	1211491	1211728	1211815	1211884	1212374	1212556	1212619	1212654	1213422	1213453	1213455	1213899	1214569	1215751	1216183	1216297	1216441	1217078	1217306	1217431	1217654	1217812	1218056	1218224	1218632	1218751	1218791	1218890	1218899	1218927	1219263	1220236	1220241	1221197	1221306	1221322	1221432	1221444	1221661	1221663	1221845	1223199	1223220	1223517	1223737	1224114	1224565	1224814	1224874	1224920	1225116	1225134	1225290	1226021	1226642	1226742	1226851	1228529	1228652	1228990	1229059	1229211	1229248	1229390	1229417	1229453	1229465	1230091	1230121	1230147	1230215	1230412	1230475	1230490	1230496	1230683	1230691	1231147	1231255	1231257	1231576	1232357	1232552	1232816	1233647	1233935	1233967	1234041	1234115	1234248	1235647	1236011	1236018	1236019	1236032	1236438	1236441	1236715	1236945	1236962	1237111	1237769	1238402	1238480	1238679	1238756	1238816	1239238	1239386	1239692	1240547	1240640	1241319	1242221	1242468	1242604	1242614	1242726	1242756	1243916	1244200	1245087	1245269	1245636	1246948	1247167	1247695	1247986	1248124	1248220	1248337	1248694	1249057	1249801	1250223	1250305	1250484	1250756	1251136	1252730	1252739	1253562	1253570	1253643	1253985	1254032	1254282	1254297	1254379	1254528	1254857	1254943	1255086	1255229	1256024	1256093	1256535	1256653	1256752	1257178	1257625	1257931	1258423	1259062	1259162	1259722	1259743	1260556	1260601	1260868	1261607	1262114	1262233	1262248	1262352	1262435	1262616	1262846	1262916	1263037	1263236	1263372	1263530	1263766	1264113	1264213	1264240	1264468	1264802	1265022	1265048	1265071	1265073	1265373	1265524	1265623	1265740	1266023	1266268	1266347	1266442	1266472	1266623	1266871	1266930	1267002	1267053	1267350	1267508	1267670	1267721	1268006	1268021	1268318	1268568	1268843	1268889	1268943	1268974	1269042	1269049	1269187	1269368	1269666	1269701	1269716	1269849	1269915	1270122	1270142	1270200	1270396	1270512	1270524	1270629	1270735	1270827	1270831	1270975	1271015	1271265	1271429	1271475	1272054	1272273	1272338	1272450	1272504	1272609	1272806	1272840	1272971	1273236	1273400	1273413	1273420	1273439	1273466	1273480	1273541	1273585	1273591	1273850	1273916	1274337	1274370	1274574	1274817	1274938	1275929	1275996	1276072	1276099	1276183	1276194	1276512	1276583	1276763	1277078	1277137	1277215	1277332	1277490	1277884	1277994	1278022	1278256	1278289	1278671	1278864	1278888	1278976	1279934	1280305	1280314	1280482	1280488	1280521	1280647	1280836	1280873	1281487	1281587	1282130	1282142	1282168	1282244	1282278	1282284	1282377	1282468	1282507	1282589	1282621	1282814	1282887	1282910	1282912	1283068	1283360	1283372	1283406	1283459	1283465	1283655	1283733	1284031	1284166	1284173	1284649	1284691	1284931	1285033	1285157	1285253	1285330	1285405	1285611	1285694	1285733	1285782	1285791	1286127	1286217	1286319	1286322	1286396	1286561	1286594	1286782	1287054	1287081	1287266	1287379	1287472	1288215	1288227	1288234	1289145	1289222	1289499	1289597	1289843	1289932	1289940	1289991	1290071	1290093	1290095	1290236	1290325	1290369	1290423	1290442	1290784	1290803	1290876	1290925	1290956	1291008	1291091	1291196	1291203	1291205	1291225	6824	6844	7004	7566	7903	8266	8374	8411	8661	8734	8928	9113	9582	9778	9796	9822	10157	10274	10303	14789	14816	14922	15027	15146	15195	15384	15482	15534	15640	15673	15686	15868	15923	15952	16071	16601	16794	16811	17118	17248	17475	17768	17966	18024	18084	18310	18404	18444	18595	18675	19129	20238	20417	20442	20484	20757	20943	21183	21345	21543	21589	21975	22610	22665	22677	22822	23078	23320	23761	23833	23837	24010	24269	24309	24524	24721	24763	24904	25046	25122	25183	25441	25544	25604	25681	25735	25861	25878	25910	25948	25996	26203	26345	26556	26790	27129	27800	27852	27954	28053	28080	28306	28370	28451	28468	28524	28690	28707	28768	28773	28777	28790	28851	28890	28917	28918	28921	28936	28937	28960	28982	29044	29129	29141	29274	29332	29338	29349	29403	29455	29458	29499	29547	29632	29656	29711	29712	29723	29848	29992	30056	30069	30090	30916	31994	32153	32154	32261	32369	32768	32786	32795	33405	33454	33543	33612	33874	34180	34234	34339	34437	34440	34502	35152	35300	36100	36265	36293	36467	36530	36539	36548	36677	36917	36926	37370	37559	37634	38316	38439	38642	38951	39353	39429	40599	40607	40658	41238	42498	43141	43216	43326	43397	43448	43563	43732	44038	44317	44419	45172	46369	46524	46582	46941	47109	47160	47891	47951	48480	48561	48976	49110	49149	49218	49368	49401	49541	49605	49973	49995	50095	50100	50220	50331	50459	50497	50749	50849	51675	52456	52603	52989	52999	53057	53200	53272	53355	53381	53555	53599	53612	53616	53672	54350	54458	54529	54586	54871	55294	55475	56158	56181	56370	56495	56880	57279	57287	57343	57393	57414	57474	57476	57558	57623	58233	58354	58557	59018	59322	59431	59710	59808	59817	59994	60282	60333	60445	60602	60702	60745	60897	61015	61242	61999	62078	62172	62199	62227	62333	62394	62413	62577	62616	62681	62953	63023	63074	63102	63152	63246	63251	63280	63924	64224	64229	64257	65106	65117	65507	65668	65945	66440	66620	66800	66924	66925	66991	67794	68158	68286	68337	68463	68479	68818	68905	68986	68988	68990	69002	69012	69049	69098	69321	69322	69496	69633	69723	69732	69742	69868	69919	69998	70064	70078	70104	70115	70119	70138	70237	70433	70824	70866	71175	71202	71736	71907	72276	72319	72555	72675	72826	72899	72902	73202	73235	73725	73733	74172	74570	74710	74943	75134	75155	75248	75602	75653	75709	75818	76305	76838	77489	77507	77729	78095	78107	78150	78348	78502	78655	79464	79593	79747	79837	79996	80227	80795	80930	80944	80965	81068	81128	81229	81403	81439	81471	81624	81713	81722	81903	81926	82035	82039	82055	82248	82324	82375	82410	82613	82677	83029	83170	83419	83452	83715	83970	84079	84353	84710	84749	84905	85235	85626	85886	85956	86021	86213	86359	86543	86774	88264	88340	88450	88497	88552	88711	88782	88850	89268	89303	89591	89692	89975	90039	90105	90155	90260	90371	91487	91518	91669	91709	91727	91785	92155	92182	92185	92883	93162	93192	93340	93471	93558	93789	95546	96104	96885	97044	97065	97302	97902	98305	98311	98323	98470	98713	98758	98779	98791	99019	99215	99727	99776	99832	99875	99893	99958	100167	100259	100279	100364	100664	101535	101925	102000	102556	103299	103642	103663	103748	103757	104177	104184	104274	104491	104572	104600	105516	105694	105831	105850	106009	106318	106359	106446	106826	106847	107099	107246	107410	108147	108247	108811	109087	109353	109824	111314	111510	111570	112075	112648	112697	112802	113037	113089	113353	113834	114062	114102	114289	114465	114535	114607	115355	115949	116372	116462	116543	116565	116593	116610	116889	116961	117004	117294	117410	117686	117704	117928	118137	118147	118164	118248	118279	118419	119522	119728	119826	119978	120044	120175	120468	120482	120498	121053	121122	121227	121607	122099	122229	122810	122885	123272	123445	123475	124147	124563	124746	125324	125339	125835	125866	126036	126560	126603	126781	127233	127247	127248	127509	127689	128130	128379	128705	128856	129052	129175	129202	129222	130201	130580	130854	131144	131200	131439	131444	131558	131564	131691	131779	132000	132060	132078	132329	132808	132838	132841	132907	132908	133190	133410	133480	133521	133995	134067	134070	134529	134631	134742	135308	135322	135540	136180	136267	136278	136563	136606	136620	136819	136857	136858	137188	137207	137227	137233	137250	137270	137380	137407	137465	137824	138350	138491	138539	138657	138697	138882	139154	139255	139293	139309	139503	139634	139732	139745	139761	139926	139944	140007	140053	140092	140171	140233	140279	140312	140328	140384	140391	140456	140462	140473	140516	140555	140792	141343	141397	141412	142402	142965	143477	143874	143996	144014	144953	144954	144965	145585	145628	145721	145728	145788	145793	145955	145969	146025	146073	146137	146289	146353	146445	146470	146763	146968	147513	147642	148026	148332	148524	148570	148650	148734	148758	148770	148781	148863	148906	149449	149716	150013	150120	150180	150333	151158	151575	152022	152076	152100	152251	152255	152277	152604	152727	152820	152928	153020	153371	153837	153874	153955	154247	154474	154525	155017	155263	155785	156237	156368	156375	156447	156612	156921	157175	157398	157399	157449	157624	157631	158010	158058	158154	158283	158313	158403	158410	158538	158742	158869	159069	159173	159281	159345	159388	159407	159453	159462	159488	159795	159902	160018	160033	160150	160229	160307	160485	160542	160562	160634	160734	160783	160790	160806	160810	160880	161108	161290	161675	161699	161715	161718	161735	161912	162031	162180	162419	162441	163410	163600	164103	164131	164132	164207	164350	164357	164490	164695	165095	165225	165391	165395	165577	165678	165864	166386	166792	166845	166890	167186	167271	167355	167559	167836	168253	168328	168376	168742	168958	168976	169299	169405	169611	169756	169799	170467	171463	171712	172962	173562	173907	174210	174462	174762	174765	174905	175353	175731	176229	176475	177113	177237	177717	177928	177929	177934	177972	178049	178053	178055	178070	178173	178185	178448	178470	178510	178603	178617	178632	178650	178747	179053	180042	180181	180809	180819	180891	180904	181030	181890	181927	181958	181965	182103	182107	182168	182505	182944	183283	183765	184042	184078	184129	184429	184918	185277	185309	185406	185732	186086	186149	186320	186879	187163	187331	187338	187433	187544	188574	188577	189033	189154	189174	189730	189735	189850	190162	190749	190843	190870	191128	191365	191620	191887	191953	192076	192115	192295	192571	192736	193053	193101	193110	193241	193313	193364	193379	193423	193464	193734	193827	193944	194022	195267	195596	195658	195697	196271	196279	196452	196604	197637	197762	197952	197964	198015	198030	198126	198165	198166	198451	198776	198860	198912	199115	199262	199399	199748	199799	200072	201683	201881	202784	202879	203211	203374	203454	203602	203609	203618	203700	203746	203839	203949	204017	204169	204178	204772	204915	204951	205083	205105	205251	205696	205873	205874	205987	205989	206041	206100	206109	206225	206251	206268	206289	206331	206407	206707	207266	207472	207546	207680	207685	207724	207967	207977	208050	208157	208184	208259	208328	208340	208343	208347	208490	208958	208961	209099	209114	209166	209417	209498	209704	210017	210470	210533	210575	210582	210608	211328	211348	211648	211655	211906	211938	212064	212160	212298	212424	212436	213141	213147	213513	213534	213543	213857	213981	214244	214622	214781	214883	215063	215186	215618	216351	217113	217141	217299	217354	217702	217711	217723	218177	218212	218370	219386	219406	219433	219580	219711	219877	220204	220256	220312	220541	220616	220634	220648	220887	221235	221734	221788	221974	222211	222316	222326	222776	222985	222994	223021	223047	223339	223420	223621	223780	224028	224035	224191	224328	224371	224533	224541	224543	224552	224560	224599	224616	224691	225095	225166	225293	225361	225383	225406	225556	225559	225668	225766	225783	226100	226169	226190	226229	226232	226286	226304	226311	226623	226849	226861	226913	226951	226969	227688	227772	227821	227846	227884	227923	227971	228093	228129	228534	228585	228593	228637	228749	228779	229120	229170	229181	229227	229228	229291	229313	229448	229603	229638	229659	229719	229982	230011	230036	230299	230500	230670	230847	230855	231292	231346	231487	231988	232031	232093	232099	232204	232282	232886	232905	232915	232967	233048	233413	233461	233521	233661	233680	233996	234351	234369	234594	234915	235121	235140	235267	235937	235994	236009	236295	236621	236684	236769	237231	237400	237441	237641	237687	237753	237830	237860	237958	238020	238053	238340	238508	238604	238680	238686	238691	238799	238970	239146	239199	239459	239468	239889	240641	240649	240836	241063	241239	241435	241750	241786	241884	241929	241999	242002	242149	242181	242266	242444	242487	242508	242627	242811	242891	242943	242972	243087	243298	243459	243791	243842	243902	243919	244091	244182	244738	244766	245176	245350	245396	245409	245492	245555	245599	245708	245993	246368	246707	246767	247029	247111	247304	247313	247364	247421	247970	248091	248135	248560	248896	249288	249406	249656	249711	249820	250068	250095	250102	250119	250184	250643	250880	250986	251284	251381	251708	251781	252067	252078	252102	252117	252189	252276	252846	253216	253262	253506	253870	253925	254201	254203	254340	254377	254389	254967	255061	255084	255777	255969	256415	256494	256796	257035	257993	258626	259189	259765	260095	260191	261134	261190	261267	261274	261351	261366	261942	262150	262322	262446	262481	262654	262972	263178	263292	263331	263585	263684	263769	263951	264278	264320	264335	264591	264596	265057	265575	265797	266571	266735	266915	266995	267037	267089	267103	267316	267338	267624	267670	267777	268215	268239	268251	268630	269516	269669	270024	272517	272556	272644	272708	272757	272774	272864	272870	272891	273406	273450	273628	273768	273926	273936	274165	274926	275136	275712	276013	276382	276489	276530	276621	276626	276985	277019	277269	277284	277440	277441	277494	277780	277842	278076	278828	278850	278994	279076	279242	279276	279290	279359	279622	279643	279670	279733	280108	280303	280444	280514	280548	280821	280833	281222	282468	283086	283262	283695	283767	284014	284694	284718	284883	285342	285550	285594	285664	285691	285745	285869	286483	286586	286996	287008	287322	287436	287681	287800	288332	288334	288372	288579	288771	288862	288928	288985	289056	289246	289288	289740	290060	290160	290169	290540	290606	290670	290684	290727	290801	290967	291054	291274	291379	291687	291759	291780	292819	292880	292966	293083	293157	293218	293247	293268	293344	293422	293458	293503	293529	293566	293607	293794	293864	294079	294085	294143	294170	294299	294345	294545	295043	295106	295184	295190	295259	295286	295535	295646	295841	296014	296138	296260	296268	296273	296408	296691	297560	297686	297690	297934	298117	298349	298449	298506	298520	298870	299688	300064	300562	300892	301069	301177	301330	301336	301337	301360	301942	302515	302884	303038	303263	303318	303338	303388	303488	303567	303577	303630	304059	304134	304323	304807	304850	304853	305068	305199	305468	305582	305660	305723	305849	306161	306202	306254	306374	306898	306899	307242	307347	307352	307415	307426	307567	307597	307603	307792	307858	308394	308548	308791	309083	309333	309366	309419	309460	309651	309935	309968	309983	310004	310079	310199	310214	310463	310985	311033	311197	311666	311754	311891	311896	311971	312155	312500	312677	313136	314210	314651	315512	315516	316191	316192	316321	316324	316339	316708	317066	317360	317366	317471	317681	318098	318124	319028	319221	319330	319366	319460	319929	319968	320182	320438	320524	320638	321341	321575	321916	322183	322339	322465	322522	322549	322681	323308	323347	323458	323582	323742	323776	323829	323889	324046	324259	324361	324529	324544	324751	324808	324883	325023	325041	325059	325066	325129	325177	325219	325300	325342	325455	325461	325468	325479	325513	325520	325540	325582	325618	325709	325716	325720	325811	325999	326056	326161	326205	326209	326218	326416	326524	326574	326649	326663	326664	326672	326735	326762	326866	327061	327197	327740	327862	327955	328452	328500	328554	328710	328848	329296	329571	329940	329970	330549	331559	331796	331856	332150	332177	332732	332747	333314	333324	333527	333839	333953	334160	334261	334474	334540	334549	334652	334666	334711	334720	334979	335167	335182	335287	335364	335595	335669	335680	335703	335717	336047	336054	336507	336529	336895	337066	337356	337517	337600	337634	337713	337832	337948	338057	338135	338296	338329	338423	338449	338583	338706	338817	338972	338995	339098	339206	339280	339518	340561	340591	340907	341025	341043	341045	341081	341147	341162	341494	341533	341541	341585	341896	341902	341911	342001	342017	342242	342270	342273	342344	342345	342355	342376	342478	342490	342495	342501	342574	342813	342873	342879	343066	343217	343605	343770	343956	344195	344220	344261	344448	344572	345600	345687	345691	345740	345759	345770	345831	346017	346071	346235	346707	346745	346774	346958	347230	347284	347333	347480	348005	348307	348632	348662	348762	349085	349217	349416	349440	349500	349502	349506	349539	349601	349647	349703	350384	350518	350704	350714	350782	350881	351023	351152	351835	352053	352197	352293	352354	352359	352402	352611	352645	353321	353526	354147	354267	354566	354702	355076	355611	355866	356545	356819	356870	356906	357012	357056	357076	358517	358607	358642	358742	359128	359327	359480	359491	359911	359964	360048	360198	360451	360470	360702	360858	360914	361503	361626	361861	361941	362091	362335	362376	362436	362859	363063	363078	363192	363202	363249	363411	363489	363564	363897	364107	364632	364720	364796	364887	364911	364912	365291	365465	365768	365790	365817	365987	366140	366620	366791	366866	366878	367073	367157	367671	367820	367829	368156	368211	368510	368629	368753	369067	369234	369701	369767	370287	370542	370794	370923	371209	371249	371253	371382	371397	371869	372296	373064	374626	375809	375844	375943	377636	377971	378313	378437	378861	379427	379428	379669	379774	381651	381957	382053	382113	382367	382508	382564	383596	383819	383837	383973	384204	384707	384795	384831	384938	385251	385569	385611	385728	386356	386364	386366	386848	386865	386892	386900	386997	387290	387409	387548	387842	387971	388114	388286	388877	388970	389238	389944	390082	390877	391184	391919	392622	393410	394584	394708	394767	394777	394954	395376	395807	396102	396216	397286	397622	397640	397743	398179	398937	399131	399880	400215	401346	401511	401968	402069	402869	403672	403675	403778	403883	405183	405195	405370	405409	405707	405893	405993	406917	406934	406970	407113	407191	407330	407364	408620	408938	409370	409489	409611	409788	409873	410011	410100	410465	410581	410608	410647	410759	410960	411301	411344	411437	411642	411669	411750	413087	413198	413500	413544	414061	414165	414291	414426	414972	415181	415299	415487	415784	415989	416131	416297	416536	416958	417169	417211	417628	417837	418961	419144	419570	419648	419888	419976	420237	420255	420447	420919	421074	421120	421676	421884	422513	423092	423152	423409	423895	423977	424066	424123	425881	426137	426360	426784	426949	427724	427967	428282	428360	428681	429440	429718	429930	430756	431482	431930	431944	432298	432543	432565	432688	432727	432769	432783	432844	433084	433257	433469	433714	433726	433787	433804	434065	434300	435880	435914	436013	436048	436174	436252	436267	436447	436517	436672	437559	437646	437823	437925	438038	438104	438125	438201	438392	438443	438450	438626	438752	439306	439789	439814	440168	440405	443692	444008	444136	444306	444596	445090	445170	445723	445964	447897	448021	448059	448656	449158	449306	449373	449790	450828	451023	451101	451184	451254	451344	451488	451635	451984	451987	452028	452029	452210	452246	452985	453179	453306	453576	454096	454226	454239	454325	454460	454466	454625	454627	454638	454968	455108	455240	455258	455321	455324	455423	455424	455884	455982	456354	456366	456918	457194	457656	457691	458437	458452	458461	459070	459528	459688	459842	459855	460157	460273	460300	460611	461108	462203	462946	463490	463601	463793	464080	464384	464437	464600	464893	464999	465272	465539	465630	465647	466043	466508	466994	467024	467655	467714	467811	467974	468140	468146	468153	468284	468359	468545	468722	468959	469433	469452	469904	472136	472750	475190	475336	475541	475907	476141	476157	476183	476204	476242	476332	476364	476460	476620	476794	476810	477888	477942	478122	478519	478527	478899	478962	478965	478986	479040	479218	479253	480325	481024	481060	481231	481313	481531	481560	482378	482787	482865	482932	483074	483842	484350	484413	485115	485139	485196	485319	485364	485400	485455	485478	485526	485610	485705	486060	486788	487008	487045	487062	487120	487345	487670	487680	487700	487782	487914	487986	488127	488332	488468	488482	488648	488974	489129	489145	489496	489560	489582	489795	490050	490156	490227	490418	490512	490614	490657	490674	490681	490692	490701	490825	491067	491286	491301	491995	492146	492431	492547	492591	492648	492813	492825	492902	492908	493542	493797	493983	494665	494812	495427	495579	495903	496576	496734	496995	497247	497955	498006	498075	498135	498229	498371	498624	498919	499248	499638	500084	500145	500198	500846	501642	502242	502434	502723	502953	503598	503612	506035	506253	506678	507308	507330	507513	508177	508814	509134	509404	509491	510068	510227	510230	510482	510825	510911	511041	513544	514141	514477	514896	514935	515123	515518	515531	515546	516077	516194	516448	516801	517014	517074	517106	517410	517491	517493	517500	517509	517558	524462	524476	524699	524836	524897	524914	525293	525296	525906	526146	526181	526247	526612	526710	526797	526799	526850	526955	527590	527786	527851	527889	527948	528054	528347	528417	529028	529501	529678	529722	529866	529901	530613	530749	530809	530958	531007	531125	531171	531258	531386	531429	531447	531457	531486	531627	532198	532238	532294	532420	532462	532576	533004	533187	533548	533556	533610	533637	534180	534255	534273	534372	534415	534859	535328	535481	535861	536463	536519	536837	537042	537159	537183	537288	537389	537473	537519	537585	537598	537846	538245	538476	538509	538900	539109	539729	539888	539981	540164	540170	540257	540380	540463	540521	541162	541428	541487	541566	541567	541672	541722	542005	542224	542561	542590	542718	542847	543048	543075	543326	543442	543446	543599	543649	543676	543755	543775	543778	543781	543803	543966	544086	544215	544432	544830	544842	545484	545641	545664	545891	545918	545963	546008	546219	546612	546636	546698	546887	547025	547026	547027	547131	547278	547326	547481	547758	548050	548259	548916	548922	549192	549339	549845	549858	549999	550224	550457	550572	550839	550852	550883	551024	551027	551237	551381	551771	551795	551847	552050	552106	552227	552624	554138	554384	554513	554582	555467	556043	556169	556226	556486	556597	556673	556766	556781	556996	557020	557252	557261	557819	558016	558052	558099	558209	558238	558285	559314	559360	559369	559622	559795	559864	560052	560071	560150	560256	560284	560505	560562	560616	560821	560876	560907	561231	561972	562449	562687	563545	563689	563746	563830	563850	563851	563883	564130	564300	564345	564723	564742	564746	564789	564836	564952	564970	564984	565000	565022	565377	565447	565504	565586	565992	566072	566216	566513	566633	566921	567036	567098	567355	567435	567442	567469	567532	567560	567600	567715	567728	567900	568377	568444	568597	568819	568858	568877	568902	568909	569065	569140	569583	569699	569713	569823	570155	570493	570632	571293	571539	572352	572484	572775	572811	573193	573195	573210	573316	573386	573909	573938	574005	574307	574511	574828	575135	575411	575427	575620	576236	576711	576793	576887	577197	577275	577340	577854	577881	578113	578255	578742	578845	578989	579759	580308	580346	580754	581508	582021	582591	582605	582629	582732	583485	583489	583519	583672	583792	583875	583925	584194	584295	584426	584601	584626	584635	584638	584737	584821	585082	585126	585205	585808	585945	585955	586096	586855	587070	587087	587276	587311	588205	588283	588400	588420	588434	588472	588767	588919	589027	589363	590121	590243	590420	590534	590557	590593	591117	591147	591182	591355	591530	592048	592482	592524	592569	592794	592923	593439	593607	593739	594355	594781	594952	595087	595688	595843	595987	596008	596107	596321	596324	596484	596500	597160	597230	598209	598386	598489	598576	598660	598786	599073	599231	599247	599662	599816	600021	600044	600689	601229	601352	601499	601788	601791	602284	602615	602779	602841	604026	604329	605098	605137	605237	605415	605572	605574	605851	605917	605953	606200	606549	606961	608843	608919	609146	609746	609751	609834	610007	610863	610869	610882	611171	611303	611566	611579	611652	611831	612303	612436	612772	612844	613075	613333	613462	613748	613843	613867	614248	614468	614797	615366	615460	615702	616434	616766	617054	617246	617253	617321	617954	618088	618136	618232	618876	619039	619068	619099	619240	619241	619244	619257	619471	619521	619769	619785	619899	619925	619931	621049	621275	621584	621876	622524	622638	622649	622698	622748	623241	623575	623765	624060	624354	625555	625574	625608	625646	625677	625688	625692	625729	625743	625752	625795	625887	625889	625911	626041	626649	626719	626766	626916	627086	627187	627211	627235	627242	627259	627727	627756	627870	628050	628148	628310	629489	629617	629862	630508	630698	630712	630836	630839	631249	631566	631653	631658	631797	631952	631973	632036	632747	633161	633641	634619	634620	634646	634678	634940	635243	635693	636111	636200	636720	636846	636858	637440	637747	637901	637910	638172	638179	639137	639827	640114	640125	640412	640475	640526	641302	641462	641654	641678	641999	642038	642187	642550	642580	642621	642730	642762	642833	642852	642998	643016	643082	643160	643478	643875	643895	643899	644049	644146	644228	644508	644702	644704	644927	644972	644987	645200	645401	645419	645431	645449	645848	645881	645923	646073	646184	646424	646433	646460	646739	646838	647237	647238	647330	647345	647348	647363	647410	647479	647611	647649	647782	647877	647914	647922	647944	647950	648005	648075	648124	648167	648184	648979	648981	648999	649011	649055	649439	649679	649805	649826	649834	649856	650006	650218	650267	650414	650558	650789	650912	651056	651068	651086	651217	651355	652112	652172	652256	652295	652356	652420	652423	652629	652631	652632	652735	652742	652785	652804	652963	652965	652989	653000	653018	653546	653568	653570	653784	653933	654198	654311	654429	654493	654547	654554	654664	654719	654725	655098	655210	655234	655265	655313	655582	655665	655696	655763	655966	656049	656124	656152	656158	656164	656206	656235	656241	656253	656280	656298	656303	656443	656445	656467	656480	656545	656665	656715	656807	656868	656894	657005	657073	657088	657090	657105	657108	657147	657187	657220	657235	657236	657318	657347	657369	657375	657390	657403	657406	657494	657508	657517	657614	657671	658155	658230	658402	658434	658438	658767	659289	659499	659593	659648	659760	659830	660117	660195	660396	660581	660725	660869	660923	660986	661367	661379	661385	661499	661517	661886	661973	662201	662210	662318	662379	662448	662489	662499	662679	662731	662762	662771	662795	662837	662897	662936	663108	663135	663315	663361	663373	663389	663694	663721	663907	663940	664030	664187	664357	664383	664540	664665	664685	664767	664830	665006	665054	665138	665345	665450	665618	665719	665723	665769	665771	666678	666840	666846	666855	667041	667419	667422	667619	667659	667942	668024	668100	668104	668136	669656	670571	670585	670991	671029	671107	671180	671463	671517	671573	671751	671797	671847	672120	672267	673961	674013	674245	674430	674943	675205	675206	675648	675782	675791	676553	676682	676739	676748	677513	677522	677818	677828	677950	677978	678248	678266	678556	678667	678790	678805	678807	678920	678964	678985	678999	679016	679069	679089	679095	679155	679170	679208	679327	679422	679501	679966	679981	680173	680255	680386	680540	680814	680863	680875	681002	681136	681242	681341	681342	681400	681502	681511	681589	681809	681946	681952	682378	682408	682795	682987	683121	683551	683851	684518	684524	684901	685006	685335	685429	685479	685555	685588	685795	685977	686088	686144	686160	686481	686645	686646	686704	686930	686970	687018	687057	687425	687640	687670	687676	687943	688000	688282	689464	689512	689749	689827	690685	690782	691199	691546	691625	691735	691921	692407	692526	692703	693144	693238	693788	694186	694878	695070	695215	695345	695643	695646	696337	696439	696637	696684	697263	697418	697532	697673	698396	698438	699161	699690	699861	699968	700488	701054	701069	701152	701255	701839	701853	703257	703323	703368	703511	703798	703821	703956	703959	703977	704124	704163	704217	705136	705275	705357	705578	705682	705878	706050	706072	706092	706122	706185	707059	707205	707258	707269	707335	707399	707473	707544	707637	708113	708185	708241	708545	709346	709806	709988	710009	710209	710501	710565	710615	710660	710836	710869	711466	711511	711634	711648	711775	711942	712136	712561	712764	712918	713140	713250	713266	713422	713482	713531	713593	713748	713934	714291	714543	714588	714594	714728	714730	714747	714939	714943	715458	715528	715548	715827	715866	716025	716111	716133	716348	716395	716451	716785	717129	717265	717320	717439	717509	717517	717548	717694	717936	718363	718772	719111	719228	719549	719654	719752	719901	719942	720013	720275	720939	721138	721267	721336	721563	721770	721931	722226	722536	723974	724427	724783	725000	725118	725264	725594	725612	725637	726246	727755	727812	728145	728736	729339	729632	729985	730006	730772	731005	731527	731644	732451	732461	732472	732482	733237	733694	733734	733787	734050	734143	734170	735031	735130	735198	735456	735485	735533	735589	735671	735771	735791	735940	736092	736104	736423	736456	737139	737265	737851	737896	738848	738994	739139	739510	739606	739718	739816	739818	739833	740146	740479	741013	741096	741242	741270	742136	742198	742208	742251	742356	742556	742786	742875	742891	743166	743185	743284	743309	743853	744090	744198	744225	744237	744951	745191	745233	745308	745694	745769	745975	745977	746680	746877	746895	746940	747180	747562	747584	747608	747641	747651	747700	747719	747745	748291	748297	749462	749614	749814	749820	749884	750162	751765	752216	752237	752282	752430	752794	754193	754466	754976	755300	755861	756140	756254	756625	756890	758365	759136	759750	760296	760548	760836	760941	761588	763347	763426	763536	765017	765067	765078	765084	765086	765538	765574	765719	765725	765737	765763	765771	765788	766216	766218	766249	766494	766518	766798	766892	766893	766903	767241	767416	767693	767868	767918	768089	768143	768255	768308	768310	768383	768595	768649	768959	769112	769652	770503	770531	770557	770559	770629	770744	770764	770882	770908	771087	772983	773254	773806	774061	774090	774151	774631	774992	775162	775575	775883	776043	776284	776455	776476	776710	776926	777400	777620	777733	777888	777972	777981	778314	778763	780670	780696	780922	780936	781072	781110	781442	781573	781701	781809	781877	781971	782326	782338	782518	783499	783537	783573	783633	783759	783839	783936	784220	784383	784812	785364	785420	785614	786319	786428	786473	786516	786666	786681	786768	787144	787788	788069	788396	788581	788591	789029	789131	789368	790933	791073	791441	792024	792065	792125	792527	793254	793290	793986	794132	794329	794376	794626	794748	794858	795215	795782	795947	796099	796148	796178	796233	796336	796394	796407	796447	796565	796690	797431	797608	798115	798687	798950	799060	799159	799171	799245	799498	799650	799930	800176	800209	800213	800404	800486	800747	800957	801083	801530	801754	801941	802009	802121	802655	802799	802965	803375	803705	803927	804134	804724	804820	805222	805977	806072	806369	806437	806516	806678	806871	807540	807762	807835	807950	807964	808013	808021	808106	808137	808228	808291	809702	810450	810553	810965	812004	812165	812288	813086	813107	813125	814098	815276	815819	815830	816429	816479	816510	816623	816708	816740	816888	817046	817048	817143	817270	818191	818587	818647	818800	818995	818998	819532	820071	820866	820875	820881	820993	821234	821307	821718	821844	821879	822095	822411	822645	823569	823733	823755	823836	823912	823968	824014	824308	824362	824555	824739	824740	824836	825448	825879	825892	825978	826314	826746	827281	827318	827530	828241	829411	829720	829838	829921	830091	830519	830611	830878	831832	832639	832641	832759	832804	832846	833001	833137	833145	834638	834717	834816	834995	835010	835021	836211	836248	836685	836785	837015	837127	837133	837319	837350	837387	837548	837676	837753	837902	837959	837976	837990	838004	838407	838418	838700	838706	839066	839339	840462	840777	840828	840867	840877	841190	841397	841410	841668	841854	841871	841989	842063	842211	842400	842410	842457	842565	842576	842885	843053	843384	843693	843756	843884	844168	844392	844435	844838	844969	845098	845149	845318	845368	845623	846335	846555	846608	846647	846741	846817	847192	847452	847617	847743	848081	848085	848235	848408	848555	849018	849019	849022	849023	849036	849128	849185	849222	849244	849295	849373	849387	849603	849604	849682	849903	850056	850614	850637	850704	851609	851727	851753	851894	851924	852303	852589	852613	852775	852790	852974	853057	853135	853143	853261	853263	853405	853489	853550	853594	853600	853628	853658	854328	854345	854493	854883	855093	855158	855465	855792	855841	856287	856366	856831	857061	857705	858118	858503	858513	858740	858852	859187	859307	859321	859340	859582	859617	859947	860088	860373	860433	860730	860848	860894	861076	861325	861504	861519	861556	861707	861784	861849	862036	862156	862661	862795	863080	863471	863850	863889	863916	864562	865089	865649	865703	865716	865762	865921	866006	866134	866171	866586	867879	868292	868653	868734	869592	869854	870323	870673	871228	871795	871915	872197	872331	872539	872632	872688	872896	873047	873274	873333	873545	873556	873595	873596	873812	873874	874078	874187	874349	874781	875184	875207	875621	875854	875955	876203	876258	876355	876370	876764	876793	877036	877131	877161	877166	877333	877360	877589	877635	877667	878199	878340	878485	878571	878641	878954	879035	879299	879567	879949	880123	880362	880369	880576	880937	881099	881123	881424	881684	882017	882076	882963	883176	883467	883580	884160	884276	885619	885778	885940	886207	886213	886246	886841	886964	886990	887794	888096	888173	888352	888516	888534	888713	889213	889313	890080	890161	890368	890392	891039	891063	891147	891339	891387	891418	891459	891478	891614	892117	893283	893511	893838	895217	895505	895627	895634	896252	896447	896576	896913	897035	897164	897209	897371	897479	897739	897758	897906	897940	898216	898533	898614	898726	898730	898745	898770	898801	899493	899750	900019	900093	900309	900362	900849	900981	901013	901840	901962	902617	902856	903800	904592	904640	904724	904985	905021	905748	906911	907985	908126	908690	908735	909271	909644	909668	910040	911588	912121	912161	912172	912391	912464	912470	912492	913379	913382	914319	914584	914924	914926	914968	915348	915578	915613	916059	916336	916950	916976	917147	918499	919341	919632	920465	920793	921294	921447	921825	921927	922059	922113	922520	923578	923642	923663	924214	924739	924973	925049	925142	925144	925576	926401	927163	927313	927520	927683	927749	927976	928168	928264	928325	928513	928961	929535	929734	929919	930015	930171	930542	930722	931507	931687	932107	932967	933022	933045	933694	933851	934058	934098	934116	934218	934290	934293	934305	934511	934684	934714	934737	934809	934896	935139	935568	936465	936732	937337	937591	937835	938000	938018	938302	938333	938817	939047	939505	939550	939646	939957	940147	940858	941047	942851	942976	943696	943903	944068	944212	944643	944644	945043	945351	945803	946159	946252	946680	947040	947059	947161	947755	947779	947932	947968	948013	948601	948802	949138	949162	949306	949393	949618	949669	949872	949884	950042	950206	950221	951141	951423	951429	951643	951712	951743	951771	951810	951841	951872	952026	952036	952096	952098	952218	952223	952395	952417	952524	952594	952730	952760	952888	953051	953122	953421	953607	953652	953932	954319	955140	955428	955575	955584	955878	956151	956596	956806	956851	956944	956956	957361	957829	957862	957874	957991	958069	958219	958304	958597	958630	958875	958915	958921	958932	959002	959143	959170	959206	959368	959638	959785	959814	959996	960025	960082	960103	960222	960281	960325	960352	960730	960790	961249	961258	961336	962246	962260	962408	962733	962760	962924	962947	962967	962988	963017	963033	963219	963221	963380	963590	964170	964222	964338	964360	964375	965233	965353	965527	965719	965773	965816	966079	966278	966313	966340	966922	966950	966985	967513	967556	967661	967875	968819	969143	969272	969368	969812	969891	970361	970555	971345	971403	971525	972393	972549	973214	973338	973373	973404	973699	973781	973828	973933	974013	974199	974226	974232	974276	974376	975195	976591	976929	976947	976952	977021	977083	977091	977182	977187	977233	977338	977401	977519	978147	978160	978218	978235	978297	978325	978376	979248	979274	979554	979882	979920	979997	980023	980099	980134	980332	980383	980443	980619	980771	980992	981148	981384	981398	981465	981476	981482	981815	981908	982368	982376	982455	982628	982679	983255	983276	983414	983429	983798	984041	984116	984245	984743	985154	985193	985867	986204	986393	987235	987774	987851	988240	988523	988969	988973	989577	990033	990153	990558	990702	990912	990966	991152	991168	991212	991671	991802	992521	992644	992799	992961	993092	993137	993530	993575	993678	993721	993793	993888	994398	994739	994752	994757	994775	994793	994828	995156	995468	995718	995945	996597	998166	998622	998671	998737	998805	998887	999018	999026	999226	999327	999763	1000051	1000117	1000361	1000792	1000851	1000947	1001053	1001317	1001464	1002391	1002742	1003015	1003108	1003321	1003900	1003966	1004081	1004409	1004536	1004651	1004691	1004785	1005147	1005421	1005938	1005962	1006091	1006397	1006568	1007177	1007357	1007480	1007843	1007936	1008617	1008702	1008751	1008852	1008942	1009467	1009721	1009928	1009957	1010336	1010354	1010963	1010993	1011095	1011275	1011605	1012056	1012064	1012240	1012267	1013093	1013920	1014202	1014460	1014506	1014591	1014745	1014772	1014991	1015153	1015311	1016269	1016329	1016502	1016738	1017175	1017702	1017726	1017873	1018161	1018685	1018772	1019033	1019131	1019244	1019474	1019522	1019564	1020225	1020344	1021418	1021694	1021775	1021829	1021883	1022078	1022118	1022350	1022389	1022517	1022560	1022694	1022695	1022715	1022747	1023039	1023059	1023061	1023191	1023403	1023428	1023532	1023702	1023817	1024079	1024176	1024266	1024269	1024516	1025352	1025375	1025526	1025620	1025733	1025790	1026298	1026318	1026331	1026412	1026608	1026839	1026937	1027061	1027120	1027274	1027386	1027387	1027723	1028291	1028436	1028854	1028856	1028987	1029406	1030151	1030650	1030665	1030889	1030959	1031042	1032281	1032353	1032387	1032701	1032760	1032843	1032845	1033200	1033301	1033421	1033431	1033470	1034524	1034658	1034849	1035227	1036469	1036475	1036538	1036586	1036754	1036795	1036840	1037112	1037175	1037403	1037412	1037532	1037643	1038339	1038371	1038637	1038750	1038898	1038963	1039140	1039540	1039638	1039663	1039672	1039711	1039798	1040184	1040794	1041590	1041900	1041981	1042242	1042386	1042599	1042671	1042674	1042740	1042839	1042920	1043022	1043230	1043495	1043723	1043790	1043907	1043966	1044371	1045009	1045022	1045110	1045117	1045172	1045196	1045323	1045449	1045572	1045736	1045887	1045967	1046418	1046865	1046917	1047032	1047068	1047303	1047327	1047423	1047507	1047598	1048135	1048393	1048411	1048603	1048789	1049221	1049269	1049480	1049506	1050375	1050419	1050458	1050569	1050604	1050906	1051034	1051064	1051595	1051985	1052027	1052918	1052951	1053094	1053215	1053247	1053309	1053454	1053502	1053656	1053997	1054141	1054542	1054747	1055042	1055220	1055242	1055573	1056201	1056563	1056713	1056829	1056936	1057146	1057272	1057402	1057544	1057565	1057619	1057673	1057807	1058048	1058106	1058180	1058189	1058280	1058447	1058642	1059118	1059499	1059526	1060387	1061499	1061885	1061892	1062060	1062133	1063127	1063310	1063388	1063832	1064114	1064735	1064805	1065085	1065101	1065220	1065326	1065383	1065503	1065827	1065980	1066080	1066332	1066384	1066436	1067073	1067903	1067942	1068104	1068311	1068395	1068620	1068628	1068704	1068758	1068845	1068971	1069411	1069588	1069699	1069891	1070082	1070532	1070740	1070854	1070868	1071028	1071229	1071754	1072183	1072463	1072560	1072582	1072624	1072725	1072778	1072809	1072821	1073056	1073075	1073114	1073496	1073583	1073788	1074078	1074301	1074541	1074556	1074586	1074643	1074760	1074793	1074904	1075201	1075522	1075604	1075687	1075792	1075910	1075917	1075969	1076106	1076435	1077024	1077061	1077066	1077217	1077256	1077412	1077416	1077586	1077593	1077743	1078074	1078105	1078184	1078367	1078481	1078536	1078537	1078645	1078687	1078714	1078742	1078956	1078989	1079076	1079082	1079271	1079427	1080328	1080474	1080547	1080963	1081060	1081105	1081191	1081299	1081487	1081845	1081950	1082085	1082150	1082850	1083662	1083893	1084826	1085178	1085555	1085572	1085586	1085635	1086035	1086804	1086935	1087001	1087040	1087463	1087673	1087823	1087967	1088024	1088224	1088265	1088825	1089047	1089666	1089681	1089690	1089732	1089740	1089880	1089884	1089932	1090009	1090015	1090186	1090351	1090595	1090757	1090966	1091302	1091653	1092086	1092136	1093072	1093102	1093529	1093674	1093725	1093736	1093817	1093828	1094067	1094245	1094284	1094611	1094641	1094698	1095196	1095358	1095538	1095822	1095911	1096384	1096446	1096551	1097154	1097564	1097570	1097665	1097892	1098427	1098610	1098665	1098798	1099942	1100424	1100878	1101048	1101853	1101921	1102350	1102533	1102608	1102614	1103033	1103216	1103336	1103643	1104657	1104913	1104978	1105017	1105185	1105404	1105508	1105956	1106563	1106588	1106602	1106604	1106713	1106982	1107254	1107975	1108203	1108320	1108664	1108769	1109087	1109336	1109408	1109412	1109424	1109425	1109695	1109714	1109933	1109974	1110058	1110144	1110165	1110412	1110465	1110492	1110730	1110791	1110798	1110820	1110884	1110891	1110966	1111012	1111149	1111320	1111341	1111444	1111453	1111454	1111519	1111697	1111929	1112190	1112201	1112311	1112925	1113095	1114231	1114375	1114506	1114602	1115019	1115708	1115861	1115990	1117108	1117141	1117443	1117500	1117605	1117672	1118241	1118469	1118579	1118585	1118890	1119008	1119946	1119949	1119973	1120376	1120390	1120571	1121151	1121612	1121627	1122235	1122518	1122872	1123370	1123463	1123534	1123733	1123982	1124453	1124885	1125352	1126499	1126581	1126835	1127796	1127910	1127940	1128006	1128007	1128014	1128389	1128423	1128618	1128642	1128787	1129046	1129184	1129302	1130029	1130275	1130381	1130457	1130944	1131121	1131152	1131169	1131260	1131821	1131856	1131930	1132199	1132315	1132483	1132632	1132744	1132753	1132934	1132965	1133086	1133102	1134319	1134330	1134353	1134496	1134632	1134729	1134964	1134996	1135367	1135510	1136197	1136318	1136684	1136696	1137013	1137675	1137793	1137926	1137931	1138003	1138994	1139052	1139261	1139717	1139729	1140388	1140532	1140580	1140703	1141211	1141285	1141336	1141428	1141538	1141633	1141679	1141801	1141890	1141902	1142078	1142565	1142621	1142730	1143304	1143458	1143489	1143698	1143774	1144218	1144590	1144798	1145339	1146133	1146712	1146754	1147200	1147317	1147345	1147669	1147712	1147896	1147899	1147974	1148075	1148078	1148121	1148390	1148673	1148806	1149302	1150187	1150203	1150427	1150466	1150619	1150823	1150824	1150871	1150892	1150967	1151117	1151225	1151269	1151279	1151377	1151681	1151690	1151786	1151915	1151981	1152710	1152964	1153165	1153887	1154037	1154289	1154331	1154926	1154966	1155290	1155501	1155507	1155536	1155629	1155651	1155758	1155811	1155818	1155994	1156006	1156028	1156112	1156270	1156323	1156346	1156368	1156492	1156504	1156563	1157241	1157265	1157466	1157655	1157685	1157814	1157844	1158291	1158388	1158433	1158448	1158510	1158517	1158533	1158613	1158620	1158662	1158725	1158729	1158792	1158920	1159094	1159256	1159307	1159484	1159502	1159505	1159507	1159559	1159594	1159607	1159654	1159664	1159669	1159685	1159704	1159723	1159782	1159824	1159862	1159870	1159874	1159881	1159895	1159989	1159992	1160061	1160076	1160103	1160108	1160123	1160246	1160313	1160368	1160388	1160617	1160741	1160790	1160796	1160797	1160799	1160818	1160829	1160844	1160857	1160865	1160900	1160941	1161203	1161240	1161241	1161272	1161319	1161323	1161333	1161408	1161414	1161437	1161493	1161604	1161781	1161904	1162361	1162375	1162470	1162477	1163235	1163247	1163256	1163514	1163748	1163760	1164078	1164141	1164187	1164336	1164349	1164430	1164479	1164527	1164765	1164809	1164980	1165101	1165128	1165131	1165215	1165263	1165269	1165341	1165355	1165412	1165563	1165856	1166002	1166003	1166297	1166402	1166494	1166534	1166537	1166772	1166891	1166969	1167053	1167116	1167620	1167978	1168034	1168061	1168208	1168388	1168532	1168538	1168673	1168853	1169789	1169837	1169911	1169912	1169999	1170010	1170028	1170051	1170122	1170218	1170222	1170253	1170260	1170267	1170425	1170569	1170689	1170721	1170788	1170806	1171031	1171124	1171216	1171234	1171310	1171373	1171475	1171510	1171528	1171561	1171625	1171933	1171967	1172084	1172165	1172330	1172468	1172590	1172593	1172598	1172603	1172606	1172714	1172723	1172773	1172834	1172871	1172926	1173151	1173188	1173198	1173201	1173365	1173419	1173717	1173724	1173777	1173829	1173845	1174108	1174141	1174239	1174245	1174441	1174632	1174652	1174795	1175073	1175131	1175520	1175613	1175688	1175781	1175837	1176073	1176147	1176600	1176653	1176768	1176782	1177004	1177378	1177411	1177788	1177972	1178466	1178757	1178847	1179257	1179258	1179263	1179687	1179718	1180190	1180245	1180354	1180437	1180448	1180518	1180537	1180562	1180577	1180593	1180618	1180647	1180708	1180749	1180764	1180767	1180790	1180813	1180848	1180893	1180925	1180932	1180952	1180959	1181009	1181026	1181045	1181073	1181085	1181087	1181093	1181108	1181169	1181229	1181245	1181510	1181573	1181620	1181639	1181669	1181683	1181686	1181710	1181713	1181722	1181729	1181731	1181857	1181890	1181915	1181927	1181947	1182100	1182125	1182144	1182200	1182248	1182295	1182324	1182337	1182442	1182448	1182454	1182464	1182483	1182495	1182509	1182632	1182688	1182689	1182693	1182699	1182704	1182705	1182713	1182715	1182730	1182738	1182739	1182761	1182806	1182827	1182829	1182914	1183027	1183093	1183132	1183147	1183150	1183157	1183171	1188350	1188351	1188356	1188375	1188384	1188400	1188512	1188514	1188530	1188541	1188551	1188552	1188558	1188686	1188693	1188758	1188778	1188780	1188820	1188826	1188842	1188963	1188974	1188991	1189023	1189040	1189069	1189106	1189149	1189164	1189190	1189211	1189226	1189239	1189254	1189343	1189348	1189368	1189380	1189392	1189394	1189408	1189422	1189448	1189482	1189549	1189550	1189555	1189559	1189561	1189563	1189613	1189625	1189827	1189863	1189897	1189922	1189924	1189932	1189967	1189968	1190020	1190034	1190053	1190072	1190083	1190089	1190136	1190160	1190173	1190186	1190270	1190302	1190314	1190317	1190353	1190379	1190428	1190451	1190471	1190484	1190490	1190503	1190517	1190648	1190676	1190687	1190690	1190714	1190719	1190763	1190835	1190885	1190916	1190925	1190938	1190945	1190958	1190959	1190983	1190989	1190991	1191014	1191029	1191033	1191039	1191063	1191147	1191175	1191198	1191254	1191258	1191261	1191273	1191303	1191361	1191379	1191436	1191494	1191561	1191732	1191763	1191780	1191781	1191843	1191897	1191939	1191941	1191945	1192004	1192104	1192125	1192160	1192176	1192207	1192258	1192301	1192314	1192315	1192362	1192370	1192389	1192410	1192470	1192501	1192512	1192550	1192595	1192653	1192666	1192686	1192695	1192762	1192815	1192831	1192854	1192870	1192878	1192893	1192930	1193049	1193051	1193072	1193074	1193106	1193174	1193230	1193242	1193271	1193275	1193276	1193368	1193523	1193543	1193698	1194051	1194891	1194909	1194999	1195156	1196014	1196239	1196288	1196296	1196375	1196635	1196673	1197052	1197249	1197352	1197445	1197452	1197512	1197524	1197612	1197740	1197986	1198054	1198138	1198146	1198289	1198293	1198431	1198952	1199724	1199747	1199858	1200140	1200221	1200577	1200607	1200979	1201030	1201063	1201083	1201277	1201301	1201727	1201839	1201946	1201947	1202116	1202297	1202490	1202522	1202725	1202825	1202880	1202906	1203048	1203049	1203200	1203898	1203909	1203926	1203990	1204643	1204871	1205459	1205827	1206232	1207058	1207247	1207279	1207284	1207288	1207334	1207436	1207939	1208209	1208306	1208368	1208793	1209761	1209919	1210014	1210519	1210757	1211863	1212215	1214488	1215295	1217139	1217140	1217497	1217587	1218052	1218138	1218314	1218608	1218682	1218796	1218942	1219114	1219294	1219935	1219976	1219983	1220616	1221181	1222429	1222890	1223506	1223776	1223908	1224124	1224394	1224679	1224739	1226046	1226070	1226301	1226355	1226672	1226876	1227217	1227764	1228753	1228777	1229013	1229383	1229472	1229559	1229717	1229970	1230161	1230243	1230333	1230485	1230486	1231016	1231020	1232339	1232707	1233723	1234262	1235653	1235917	1236292	1236634	1236739	1237190	1237269	1237309	1237327	1237701	1237723	1237810	1238592	1239208	1239896	1240424	1240934	1241678	1241876	1242191	1242398	1242474	1242496	1242524	1242527	1242622	1242623	1242674	1242785	1242828	1242962	1243121	1243343	1243522	1243647	1243769	1243900	1244114	1244468	1244655	1244690	1244693	1244759	1244790	1244873	1245311	1245476	1245654	1245679	1245704	1245794	1246052	1246548	1246764	1247948	1248735	1249398	1249671	1249938	1250444	1250475	1250565	1250619	1251187	1251688	1251714	1251843	1251896	1252057	1252271	1252339	1253648	1254090	1254632	1254647	1254776	1255195	1255318	1255365	1255464	1255655	1255751	1255817	1255857	1255963	1255987	1255992	1256105	1258184	1259557	1259633	1259700	1259744	1259888	1259937	1260151	1260470	1261324	1261402	1261546	1261624	1261690	1261747	1262572	1262698	1263602	1263637	1263758	1264049	1264250	1264972	1265854	1265959	1268210	1268242	1268751	1268778	1269009	1269357	1269412	1270440	1270512	1270599	1270614	1271147	1272576	1272580	1272864	1273021	1273502	1273847	1273947	1273975	1274187	1274499	1274951	1274963	1275162	1275226	1275386	1275847	1275918	1275941	1275942	1275946	1276057	1276733	1276740	1276834	1277111	1277837	1277873	1277882	1277978	1278972	1279376	1280932	1281799	1282831	1283323	1284256	1284621	1285823	1287788	1288184	1289541	1292609	1293553	1294341	1294645	1295184	1296144	1296806	1296956	1297199	1297205	1297568	1297862	1298024	1298279	1298309	1299339	1299670	1300661	1301485	1301876	1302325	1303295	1303334	1303555	1303568	1303847	1303916	1304429	1304624	1304669	1304679	1304951	1305616	1306778	1307042	1307069	1307248	1307324	1307420	1308411	1309203	1309286	1309862	1310220	1310252	1310327	1310566	1310661	1310683	1310918	1311320	1311443	1311497	1311590	1312202	1312203	1313043	1313821	1313870	1313995	1314146	1314232	1314248	1314376	1314385	1314460	1314689	1314718	1315729	1316929	1316950	1317037	1317085	1317154	1317436	1318314	1318647	1318679	1318712	1318924	1319487	1319691	1319696	1319928	1319963	1320175	1320431	1321201	1321302	1322728	1322734	1322736	1322948	1323377	1323559	1324002	1324681	1324715	1324720	1324749	1324769	1324991	1325234	1325389	1325489	1325514	1325690	1325697	1325950	1326258	1326335	1326666	1326882	1327112	1327835	1328018	1328268	1328325	1328343	1328345	1328347	1328402	1328754	1329015	1329337	1329850	1329899	1329993	1330104	1330221	1330477	1330591	1330693	1331201	1331773	1331812	1331855	1332341	1332481	1332500	1332792	1332836	1332934	1332961	1333060	1333111	1333222	1333390	1333751	1333836	1333890	1333926	1334072	1334336	1334385	1334651	1334718	1334998	1335669	1335705	1335904	1336008	1336163	1336255	1336376	1336414	1336499	1336585	1336632	1337483	1337565	1337627	1337657	1337682	1337741	1337951	1338008	1338026	1338143	1338315	1338475	1338520	1338532	1338733	1338881	1338884	1338916	1338924	1339209	1339568	1339709	1339914	1340174	1340291	1340335	1340575	1341043	1341241	1341525	1341681	1342670	1342768	1342858	1342926	1342937	1343053	1343189	1343226	1343294	1343320	1343480	1345089	1345216	1347354	1347968	1348259	1351156	1351242	1351254	1351309	1351326	1351451	1351603	1351846	1351870	1352658	1352729	1352901	22019	22034	22051	22085	22094	22185	22194	22219	22246	22293	22307	22340	22384	22414	22460	22491	22570	22598	22601	22602	22603	22660	22702	22725	22765	22773	22790	22826	22827	22840	22845	22877	22897	22899	22908	22936	22948	23143	23144	23147	23185	23187	23224	23229	23234	23247	23295	23418	23425	23434	23451	23457	23489	23768	23776	23828	25156	25158	25177	25179	25183	25193	25291	25303	25308	25328	25379	25393	25408	25414	25415	25491	25512	25534	25566	25612	25667	25676	25712	25714	25739	25761	25782	25790	25791	25804	25806	25860	25947	26108	26351	27877	27916	28029	28086	28193	28285	28869	29102	29126	29319	29737	30855	31667	32212	32446	32935	35238	36400	37706	38808	39348	40431	40494	40521	40540	40780	40802	40827	41873	41882	42011	42104	42203	42422	42647	42918	42920	43220	44075	44480	44543	45242	45398	45795	45805	45846	46005	46289	46294	46522	46565	46716	46910	46922	46956	47330	47519	47645	47716	47843	48478	48654	48763	49001	49100	49111	49138	49146	49148	49171	49262	49374	49392	49524	49530	49559	49759	49762	50019	50039	53008	53071	54280	54796	54906	55041	55268	55428	55694	56157	56205	56232	56359	56536	56825	57484	57648	57941	58129	58267	58537	58624	58828	59368	61114	61342	61402	61438	62141	62150	62534	62957	63491	63557	63599	64263	65978	67120	67191	67409	67602	68346	68664	69199	69263	70147	70292	70299	70376	70403	70442	70573	71097	71657	71793	72524	72562	73241	73305	73515	73907	73998	74045	74122	74306	74408	74561	74675	74975	75047	75498	75696	75981	76089	76272	76341	76386	76511	76534	76700	76758	76872	77244	78134	78490	78601	78745	78859	79048	79405	79610	79654	80295	80614	80690	80732	81051	81225	81313	81511	81654	81662	81942	82208	82295	83343	83906	84379	84651	85336	86498	86636	86740	86771	86783	86796	86948	86950	86951	86978	86991	86992	86993	87011	87076	87113	87124	87178	87187	87191	87227	87232	87261	87263	87279	87292	87304	87318	87434	87439	87442	87443	87495	87550	87572	87578	87579	87583	87600	87619	87625	87694	87697	87713	87756	87774	87782	87795	87802	87843	87853	87872	87934	88136	88209	88844	88847	88853	89165	89177	89341	89564	89566	89797	90213	90294	90516	90958	91251	91704	91833	92573	94824	95061	95112	95172	95358	95593	96351	96744	97016	97055	97424	100305	100800	101466	101616	101832	102297	102418	102919	103894	104428	104659	105038	105338	105766	105770	106076	106190	106649	106657	106922	106961	107111	107402	107406	107420	108015	108279	108287	108428	108763	109122	109226	109727	110069	110120	110386	110422	110437	111138	111267	111429	111491	111627	111951	111975	112149	112254	112266	112464	112573	113068	113080	113096	113213	113216	113227	113228	113231	113235	113251	113271	113311	113314	113321	113335	113357	113364	113371	113379	113393	113419	113427	113454	113455	113469	113511	113535	113572	113574	113691	113715	113795	113797	113809	113856	113883	113950	114019	114060	114061	114098	114159	114231	114243	114277	114318	114399	114433	114438	114611	114617	114625	114661	114670	114694	114703	114770	114883	114944	115164	115218	115363	115414	116030	116069	116113	116134	116413	116459	116724	116826	116937	117072	117240	117303	117387	117587	118488	118638	118896	119193	119898	120269	120322	120327	120351	120596	120652	120682	120828	121185	121354	121521	121542	121596	122133	122293	122530	122887	123582	123583	123963	124467	124756	124773	125022	125057	125371	125761	125914	126202	126457	126970	126972	127117	127118	127659	127674	128068	128516	128613	128781	128876	128952	128990	129197	129935	130066	130416	130489	130586	130600	130668	131085	131297	131363	131828	132051	132062	132073	132193	132344	132353	132663	132722	133191	133348	133506	133765	133904	133965	134280	134676	134707	134883	135300	135331	135585	135931	135994	136104	136236	136732	136764	136917	136942	137385	137706	137919	137933	138330	138646	139129	139309	139659	140135	140450	140596	140652	140662	140738	140875	140881	140914	140937	140970	140980	141236	141452	141795	142119	142517	142685	142868	142873	142921	143008	143131	143410	143452	144011	144037	144824	144928	144967	145039	145207	145848	145944	145952	146079	146183	146212	146475	146540	146720	146803	147502	147509	147632	147846	148041	148050	148446	148554	148987	149109	149673	149715	149719	149748	149963	150011	150016	150086	150220	150248	150288	150321	150367	150425	150466	150534	150569	150898	151094	151095	151468	151770	151914	151976	151980	152031	152056	152061	152141	152153	152211	152228	152455	153590	153745	154182	154208	154813	155326	155620	155966	156001	156247	156608	156751	156952	156973	157084	157168	157374	157692	158098	158551	158803	158899	158946	158980	158990	159025	159064	159112	159607	159643	159881	160009	160216	160610	160640	160943	161183	161268	161315	161346	161442	161445	161487	161507	161707	161759	162044	162071	162099	162105	162381	162542	162543	162647	162909	163037	163181	163225	163804	163967	164012	164131	164402	164662	164880	164953	165387	165543	165728	165746	165893	165906	165933	166130	166667	167099	167402	167645	167668	167820	167921	168003	168132	168786	169268	169560	170010	171012	171054	171085	171270	171366	171518	171830	171888	172013	172394	172608	172726	172895	173271	173533	174117	174842	175249	175505	175719	176104	176521	176544	176812	177013	177076	177081	177442	177486	178473	178760	179528	179970	180228	180456	180610	180941	180942	181017	181038	181765	182004	183154	183458	183689	184115	184479	184748	184854	184894	185049	185121	185193	185568	185613	185617	185919	185924	186025	186090	186773	187424	187565	187816	187988	188247	188442	188613	188670	188991	189072	189420	189588	189717	189879	190478	190745	191128	191459	192030	192337	192449	193692	193713	193809	193914	193923	194025	194091	194205	194510	194514	194523	194927	195105	195978	196139	196167	196239	196326	196350	198147	198222	198224	198228	198575	198953	199098	200246	200312	200345	200351	200447	200465	200510	200681	200696	200912	201020	201031	201065	201140	201260	201400	201568	201684	202062	203097	203127	203229	203418	203589	203601	203727	203742	203984	204019	204532	204909	205050	205053	205087	205362	207523	207652	207888	208053	208128	208904	208918	208943	209656	209977	210094	210128	210626	210800	210948	211171	211500	212285	212401	212719	213052	213478	214031	214387	215371	215695	216355	216508	216678	217075	217168	217279	218031	218182	218528	218638	219479	220050	220149	220592	220735	220952	221022	221161	221265	222216	222482	222791	223076	223316	223331	223337	223359	223363	223364	223365	223368	223384	223441	223451	223520	223547	223811	223826	223853	223944	223996	224799	224821	224873	225620	225670	225775	226308	226355	226979	227255	227260	227275	227433	227500	227679	227706	228494	228976	229078	229285	229885	229976	230034	230076	230698	230890	230916	231071	231328	231592	232399	232479	232485	233546	233891	233896	234265	234525	234934	235133	235273	235393	236018	236282	236552	236570	236840	236854	236899	237326	237627	237812	238151	238730	238920	239015	239090	239350	239387	239390	239543	239802	240374	240603	240654	240726	240740	240874	241376	241427	241497	241702	242317	242886	243145	243203	243456	243490	244050	244872	245018	245104	245163	245542	245544	245625	245736	245770	246057	246400	246797	247610	247685	248065	248561	248624	248666	248964	248987	248989	249211	249328	249414	249495	249598	249852	250110	250383	250482	250594	250728	250763	250780	250977	250986	251019	251513	251520	251622	251799	252028	252776	253039	253078	253582	254166	254293	254389	254566	254629	254704	255042	255604	255758	255793	256517	256544	256595	256706	256998	257094	257298	257415	257691	257946	258049	258332	258447	258562	259166	259982	261224	261647	262301	262526	262589	262621	262737	262879	264884	264939	264993	265335	266028	266361	266430	266926	266962	266975	267123	267262	267399	267519	267598	267975	268114	268244	268426	268594	268627	269542	269648	269953	269955	269971	270093	270123	270146	270407	270813	270898	271131	271138	271182	271213	271229	271316	271321	271347	271742	271751	272398	273433	273902	273919	273948	275331	275400	275940	276852	276924	277977	278580	279912	280765	280920	280921	281054	281104	281925	283008	283386	283389	283756	284406	284998	285573	285777	285845	286416	286503	287253	287601	287805	287976	288340	288787	288881	289494	289495	289604	289892	290527	290592	291194	291470	291972	292787	292802	293045	294120	294133	294421	294749	294874	294977	295292	295566	295606	295925	296077	296360	296396	296417	296444	296468	296491	296756	296881	297083	297831	298009	298503	298539	298848	298949	299370	299412	299422	299973	300905	301089	301095	301607	301722	301737	301884	301896	302067	302229	302411	303358	303701	304051	304207	304253	304274	304281	304502	304713	304798	304809	304995	305281	305531	305669	305753	306121	306607	306648	306939	307113	307229	307560	307859	308671	308906	309546	310492	310854	310992	311242	311482	312131	312969	313034	313187	313200	313283	313287	313310	313316	313749	314048	314172	314709	315338	315530	315686	317481	317811	318358	318487	318502	318724	318877	319129	319648	319927	320558	321717	321888	321951	322429	322634	322973	323543	323562	323788	324126	324175	324199	324220	324267	324370	324380	324387	324392	324403	325166	325468	325469	325829	326036	326183	326774	327473	327594	327635	327672	327718	327840	328132	328451	328855	328885	328921	328937	329056	329102	329169	329671	329752	329856	329857	329901	330125	330278	330367	330539	330772	330863	331444	331610	331842	332168	332174	332660	333944	334025	334038	334073	334100	334116	334230	334260	334339	334343	334470	334495	334505	334525	334529	334561	334758	335597	335615	335936	336902	336971	337130	337991	338075	338201	338870	339305	339340	339834	340194	340731	340833	341037	341123	341189	341476	341505	341544	341604	341830	341977	342049	342104	342139	342397	342460	342628	342702	342955	343036	343170	343195	343208	344169	344224	344997	345397	345506	345648	345993	346188	346521	346590	346766	347001	347007	347269	347724	348251	348335	348457	348623	348639	348694	348741	349542	350745	351384	351457	351726	351995	352278	352317	352461	352561	352917	353689	353696	353706	353745	353760	354070	354225	354555	355206	355765	355787	356073	356259	357199	357284	357390	357671	357821	357966	358157	358194	358250	358449	359016	360061	360272	360506	360526	360754	361271	361416	361481	361494	362152	362870	362892	362981	363065	363105	363591	363857	363935	364016	364594	364617	365125	365692	365697	366570	366923	367369	367372	367603	367852	367964	368206	368321	369151	369247	369642	370905	370978	371029	371195	371210	371308	371408	371616	371638	371746	371841	371896	372230	372281	372395	373810	374803	374893	374911	375849	375999	376274	377642	378541	379727	379808	380511	380615	380679	380682	380732	381545	381546	381669	381702	382022	382398	382481	382696	382964	383106	383202	383608	384554	384848	385174	385337	385499	386060	387218	387470	387572	388708	388774	388809	388986	389705	390060	390080	392258	392267	394530	396015	396974	397400	398889	399586	399796	399833	399940	399950	400036	400670	400779	400905	401094	401343	401346	401731	401748	403053	403478	404055	404355	404763	405069	405180	406028	407902	408000	408120	409842	410451	411185	411396	411467	411484	411551	411589	411778	411791	411793	411862	411979	412800	412810	413224	413283	413598	413838	414189	415440	415545	416113	416313	416433	416529	416889	419503	420809	420826	420962	420982	421225	421719	422050	422587	422707	422965	423161	423338	423488	423590	423635	423767	423790	424117	424589	424999	425267	425333	426092	426389	426536	426605	426665	427274	427796	427801	427826	427849	427861	428014	428237	428496	428576	428685	428804	428885	428978	430014	430863	430911	430972	430986	431238	431508	431760	432417	434597	435302	435385	435458	435881	435890	436127	436591	436666	436714	436730	436833	437271	437325	437661	437697	437788	437874	437913	437929	437931	437966	437981	437995	438071	438398	438663	438787	439974	440169	440715	440943	441014	441020	441101	441171	441342	441439	442016	442123	442137	442374	442458	442474	442534	442535	442766	443183	443351	443452	443855	444038	444759	444986	445113	445141	445393	445503	445510	445550	445843	446118	446263	446337	446839	446908	446946	447001	447425	447435	447437	447439	447927	447966	448813	450115	450181	450372	450937	451185	451292	451409	451415	451736	452848	453467	453981	454198	454224	454404	454651	454688	454803	454891	455154	455287	455989	456163	456304	456425	457237	457474	457498	457683	457848	458011	458020	458604	458638	458687	458688	458732	459021	459068	459207	459290	459693	460000	460101	460516	460524	460798	462022	462076	462913	463971	464476	464690	464923	464943	465333	465371	465399	465482	466365	466368	466647	466740	466849	466939	467197	467440	467596	467910	467929	468311	468405	469028	469859	469865	470378	470401	470434	470500	470517	470551	470643	470833	471745	472230	472267	472780	472840	473078	473641	473656	473695	473789	473844	473874	473913	473922	473982	473995	474006	474083	474118	474364	474502	474630	474899	474929	474944	475296	477144	477224	477585	478077	478170	478294	478340	478354	478634	478656	478673	478701	478835	479044	479094	479279	480121	480179	480476	480518	480519	480713	480973	481033	481337	482214	482277	482501	482641	482752	482759	482981	483217	483540	483981	484000	484120	484531	484789	485067	485229	485234	485257	485489	485951	486093	486180	486227	486262	486354	486601	486738	486759	486846	486891	486943	487071	487122	487151	487300	487452	487773	488022	488124	488352	488379	488420	488441	488442	488513	488749	488872	489059	489372	489591	489684	489796	489909	490251	490927	491032	491180	491552	491615	491771	492143	492182	492407	492560	492638	492798	493010	493136	493160	493349	493351	493355	493692	493995	494194	494336	494535	495057	495156	495201	495453	495493	495517	495720	496356	496363	497123	497181	497287	497349	497395	497572	497586	497622	497683	497699	497734	497841	497859	497930	497945	497951	497977	498519	498523	498666	498819	498921	499001	499012	499206	499371	499557	499629	499737	500461	500627	500634	500736	500865	502374	502422	502586	502605	502677	502740	502846	503733	503736	503758	503910	504220	504246	504329	504993	505488	505521	505573	506628	506940	507147	507552	507674	507993	508144	508876	508943	509009	509215	509225	509342	509571	509613	510234	510868	510982	511046	511201	511680	511787	511790	512158	512618	512739	513056	513161	513833	513992	514128	514478	514809	514855	514940	515009	515111	515188	515332	515441	515459	515519	515659	515782	516150	516656	516866	516974	517705	517945	517952	518001	518019	518055	518152	518344	518443	518497	518543	518569	518584	518626	518637	518703	518728	518833	519084	519431	519530	519605	519620	519718	519791	519802	519814	519874	519943	519971	520007	520045	520192	520413	520415	520483	520510	520610	520613	520632	520653	520671	520728	520766	520867	520990	521007	521054	521109	521148	521209	521340	521510	521666	521843	522059	522542	522781	523233	523572	523641	524554	524675	524698	524699	524720	525228	525252	525303	525405	525437	525825	525846	525996	526033	526275	526398	526419	527058	527139	527343	527383	527463	527595	527721	527829	527892	527961	527986	527994	527999	528028	528289	528402	528638	528678	529351	529605	529612	529640	529707	529819	529920	530066	530106	530411	530426	530482	530993	531392	531892	532343	532406	532535	532634	532904	532990	533247	533260	533473	533766	534823	534886	535150	536099	536169	536336	536651	536675	536758	537092	537166	537335	537370	537451	537452	537608	537682	537726	537908	538030	538040	538100	538372	538480	538808	538875	539069	539411	539780	540280	540427	540853	540879	540959	541292	541346	541694	542149	542275	542976	543081	543101	543136	543168	543186	543228	543258	543276	543852	543999	544149	544294	544404	544460	544967	544985	545038	545042	545107	545121	545217	545219	545221	545242	545250	545292	545406	545681	545888	545961	546208	546713	546771	546871	546937	547041	547140	547209	547233	547368	547413	547593	547809	547935	548082	548094	548201	548379	548389	548680	548928	549002	549008	549398	549680	549692	549975	550023	550051	550053	550420	550749	551010	551091	551192	551262	551411	551445	551519	551660	551925	551999	552012	552072	552242	552301	552404	552415	553337	553461	553684	553690	554281	554865	555187	555304	555566	555701	555761	555776	555778	555782	555852	555858	555911	557037	557040	557048	557057	557082	557147	557152	557162	557212	557609	557621	557659	557699	557711	557773	557971	558009	558045	558235	558247	558322	558451	558565	558614	558732	558734	559206	559361	559402	559410	559471	559600	559667	559691	559694	559941	559943	559991	560240	560408	560415	561020	561651	561810	562191	562451	562843	562845	562886	563014	563518	563596	563679	563807	564072	564558	564742	564966	565136	565898	566170	566356	566393	566411	566423	566452	566509	566663	566695	566853	566967	567152	567167	567308	567371	567779	567800	568165	568212	568609	568726	568792	569236	569291	569294	569316	569373	569462	569469	569479	569482	569539	569585	569612	570178	570286	570329	570348	570353	570372	570398	570474	570601	570612	570649	571210	571768	571912	572212	572260	572393	572557	572946	573195	573439	573639	573684	573721	573856	573912	574098	574296	574321	574362	574392	574618	574663	574705	574813	574841	574843	574865	575041	575161	575208	575231	575259	575448	575492	575535	575556	575603	575679	575853	575970	576132	576183	576321	576417	576471	576555	576933	577002	577311	577315	577474	577804	577876	578184	578193	578341	578408	578561	578665	578711	578743	578818	578840	579452	579474	579574	579582	579635	580099	580138	580327	580645	580711	580760	580773	580897	580927	581044	581155	581164	581563	581596	581888	581925	582017	582027	582384	582429	582783	582864	582885	582929	582972	583265	583299	583353	583776	583957	584121	584387	584403	584789	584790	584860	585143	585168	585424	586563	586764	586868	586972	587041	587083	587089	587231	587404	587453	587505	587548	587646	587683	587829	587865	587868	587869	587916	588177	588395	588402	588789	588795	588801	588841	588853	589107	589213	589257	589263	589461	589623	589626	589661	589701	589719	589874	589973	590010	590037	590075	590222	590462	590474	590502	590729	590753	590765	591027	591225	591450	591458	591486	591514	592805	592865	592890	593291	593322	593342	593347	593363	593456	593579	593586	593618	593756	593777	593972	593978	594024	594106	5
[truncated: 22,917,743 more chars]
